# Supplementary material for: Correlation of dietary flavonoid intake with chronic bronchitis, emphysema, and asthma in U.S. adults: A large, national, cross-sectional study
Source: PLoS One. 2024 Oct 21;19(10):e0309310. doi: 10.1371/journal.pone.0309310 (PMC11493243; doi:10.1371/journal.pone.0309310)
Supplement: S1 Dataset — (XLSX) [file pone.0309310.s001.xlsx]

## Sheet: Sheet1
Daidzein	Genistein	Glycitein	Cyanidin	Petunidin	Delphinidin	Malvidin	Pelargonidin	Peonidin	Catechin	Epigallocatechin	Epicatechin	Epicatechin 3-gallate	Epigallocatechin 3-gallate	Theaflavin	Thearubigins	Eriodictyol	Hesperetin	Naringenin	Apigenin	Luteolin	Isorhamnetin	Kaempferol	Myricetin	Quercetin	Theaflavin-3,3’-digallate	Theaflavin-3'-gallate	Theaflavin-3-gallate	Gallocatechin	flavonoid	HEI2015C1_TOTALVEG	HEI2015C2_GREEN_AND_BEAN	HEI2015C3_TOTALFRUIT	HEI2015C4_WHOLEFRUIT	HEI2015C5_WHOLEGRAIN	HEI2015C6_TOTALDAIRY	HEI2015C7_TOTPROT	HEI2015C8_SEAPLANT_PROT	HEI2015C9_FATTYACID	HEI2015C10_SODIUM	HEI2015C11_REFINEDGRAIN	HEI2015C12_SFAT	HEI2015C13_ADDSUG	HEI2015	SEQN	sex	age	agec	race	EDUc
0	0	0	1.58	0	0.06	0	0.4	0.115	33.32	186.565	52.835	126.905	310.96	21.755	1114.97	0	0	0.31	0.695	0.485	1.155	23.205	9.595	49.28	23.965	20.685	17.1	21.105	2017.05	4.99599	5	3.53696	1.84004	0	4.85645	5	5	0	0	5.03121	0.879048	10	46.1397	41475	2	62	3	5	2
0	0	0	1.835	0	0	0	0	0	13.24	67.575	22.52	45.495	120.96	7.08	428.315	0	0	0.255	0.37	0.25	0.94	9.355	4.95	22.07	7.895	6.405	5.845	6.755	772.11	4.43498	0	3.2802	5	0	0.867044	5	5	10	0	2.02564	8.11558	10	53.7234	41477	1	71	3	3	2
0.06	0.03	0.01	1.815	0.37	0.43	7.36	0.005	0.705	6.665	0.495	17.71	0.09	0.25	0	0	0	17.85	10.045	0.735	3.48	1.22	1.26	0.415	15.695	0	0	0	0.005	86.7	5	0.0552486	4.00552	5	1.2965	3.22992	5	5	8.91459	2.5046	4.18785	7.84329	8.7022	60.7397	41479	1	52	2	1	1
0	0	0	0.13	0.02	0.015	0.43	0	0.04	7.45	30.885	16.305	20.685	55.31	3.05	175.105	0	0	0.23	0.11	1.2	0.59	5.745	1.895	14.015	3.365	2.855	2.425	3.14	344.995	1.90715	0	0.967675	0	1.25281	3.34567	5	0	4.88691	8.05526	10	7.16641	0	42.5819	41481	1	21	1	4	2
2.025	2.42	0.205	3.365	1.275	1.445	11.405	0.68	1.515	8.525	15.83	13.315	10.29	26.855	1.565	88.83	0	17.85	10.035	0.14	2.28	1.635	4.14	1.255	15.385	1.73	1.465	1.245	1.585	248.29	3.72287	5	5	5	2.27388	1.70457	5	5	8.48678	4.26051	0	10	8.38316	63.8318	41482	1	64	3	1	1
0	0	0	0	0	0	0	0	0	8.52	0.085	2.16	0	0	0	0	0	0	0	0	0.005	0.54	3.155	0.145	7.16	0	0	0	0	21.77	5	0	1.75712	3.51423	8.36299	1.71092	5	0.33363	7.96475	1.1467	7.74093	7.65182	8.49056	58.6737	41483	1	66	3	4	3
0.92	1.72	0.255	0.21	0.045	0.095	0.565	0	0.06	0.82	0	1.925	0	0.075	0	0	0.64	1.895	0.35	0.01	0.175	0.24	0.065	0.05	1.575	0	0	0	0	11.69	2.1284	0	0	0	0	4.90946	5	2.66597	3.41131	0.0178177	1.26671	0.255853	6.79397	26.4495	41485	2	30	1	2	1
2.315	3.63	0.425	4.61	0.01	0.05	0	0.28	2.06	15.28	78.71	33.71	52.73	142.385	8.04	502.745	0.48	1.975	0.085	0.325	4.15	0.88	11.5	7.455	37.925	8.98	7.18	6.7	7.64	942.255	5	5	5	5	10	5.60367	3.39325	5	7.11489	5.33656	8.66011	10	6.86963	81.9781	41486	2	61	3	1	1
0	0	0	4.925	0.97	1.095	2.065	0.76	0.68	4.08	0.805	22.125	0.04	0.56	0	0	0.23	37.3	5.955	0.04	0.49	0.12	1.235	0.395	18.025	0	0	0	0.01	101.905	5	2.50438	5	5	7.66341	7.10859	3.39093	5	5.12651	0	0	10	10	65.7938	41487	1	27	1	5	4
0	0	0	3.005	0	0	0	0.22	0.06	10.075	54.565	16.69	36.585	96.795	5.525	315.065	0	2.97	0.58	0.405	1.26	0.72	7.5	3.41	19.98	6.1	5.175	4.395	5.615	596.695	4.80829	5	0.462455	0	0	4.8907	5	5	5.2506	0.377577	1.23946	6.17875	6.22552	44.4334	41489	2	40	2	1	2
0.005	0.005	0	5.415	0.2	0.31	3.22	0.08	0.36	7.24	0.565	15.12	0.035	0.28	0	0	1.35	39.385	6.865	0.36	2.3	0.585	1.13	0.78	18.135	0	0	0	0	103.725	5	1.14867	5	5	1.75036	4.41796	2.45487	2.44093	8.59526	0	3.70476	8.82643	7.64872	55.988	41490	2	66	3	4	3
0.01	0.03	0	4.29	0	3.54	0	0.285	0.425	5.565	1.45	21.785	0.04	0.35	0	0	0	0	0.205	0.24	1.105	1.195	5.82	0.675	19.62	0	0	0	0	66.63	5	5	5	5	10	7.36258	5	5	10	6.24019	10	9.98268	10	93.5855	41492	1	72	3	3	1
0.005	0.005	0	4.32	0	0.005	0	0.005	0.02	34.335	124.945	53.45	83.845	206.06	14.37	736.575	0	0	0.3	0.435	0.4	0	15.695	6.19	32.345	15.83	13.67	11.305	13.95	1368.06	3.44913	0	5	5	5.96206	6.40552	5	0	1.63388	2.87701	1.0778	4.74751	7.74398	48.8969	41493	2	77	3	3	1
0.005	0.005	0	0.295	0.35	0.395	0.745	0.015	0.45	7.13	0.005	3.14	0	0	0	0	0.025	1.44	0.555	0.02	0.08	2.31	5.18	0.365	13.285	0	0	0	0.435	36.23	2.96774	0	1.5346	2.02288	6.70883	4.04934	5	5	5.74175	6.90311	10	4.10582	7.95177	61.9858	41495	1	61	3	3	4
0	0	0	0	0	0	0	0	0	2.495	14.43	3.975	9.805	24.02	1.68	86.13	0	0	0	0.045	0.045	0.7	3.365	0.775	8.875	1.85	1.6	1.32	1.63	162.74	5	0	0	0	0	1.47167	5	0	9.6483	0	10	9.00083	8.51531	48.6361	41496	2	64	3	1	1
0.005	0.015	0	0	0	0	0	0	0	4.19	0.075	0.99	0	0	0	0	0	0	0	0.11	0.3	0.415	0.115	0.115	1.47	0	0	0	0	7.8	4.98252	5	3.16506	5	0	2.90927	5	5	6.83254	0	5.07179	3.94712	10	56.9083	41501	1	70	3	3	1
0.005	0.005	0	0.005	0	0	0	0	0	7.23	0	1.715	0	0	0	0	0	0	0.405	0.07	1.335	1.155	16.055	0.76	12.735	0	0	0	1.48	42.955	2.25374	0.963804	0	0	2.3988	4.37419	4.58985	0	4.04314	7.79372	8.67569	4.65781	5.71253	45.4633	41502	1	29	1	1	2
0	0	0	0.37	0	0	0.135	0	0.005	3.35	0.275	6.055	0.005	0.045	0	0	0.04	13.58	2.825	0.025	0.085	0.09	0.615	0.265	3.195	0	0	0	0	30.96	1.6376	1.15683	0.795323	0.309866	0	1.85602	5	2.40663	2.60829	4.24172	4.38228	1.22862	7.34526	32.9684	41504	1	63	3	3	4
0.025	0.025	0	0.7	0.06	0.12	0.705	3.215	0.98	3.65	0.415	0.315	0	0	0	0	0.795	41.39	22.17	1.145	0.83	3.485	2.165	1.12	29.945	0	0	0	0	113.255	5	5	2.80295	5	3.29698	2.89451	5	5	10	1.93007	5.72404	10	5.67261	67.3212	41509	1	48	2	2	3
0.01	0.02	0	0.4	0.225	0.59	0.325	0.29	0.115	0.24	0.21	0.645	0	0.005	0	0	0	0	0.275	0.02	1.445	0	1.805	0.415	3.72	0	0	0	0	10.755	3.67666	0	5	5	0	1.28427	4.66897	0.179908	9.15212	0	5.3635	3.63698	9.74329	47.7057	41516	2	74	3	3	1
0	0	0	0.19	0	0	0	0.925	0.265	2.13	0.37	1.195	0	0	0	0	0	0	0	0.485	0.24	1.16	5.16	0.81	14.26	0	0	0	0.18	27.37	5	4.85728	0.689614	0.929479	0.863516	6.29186	5	5	5.6127	0.557021	10	4.03142	9.05265	57.8855	41518	1	50	2	3	4
0	0	0	3.99	0.15	0.355	0.5	0.17	0.095	2.595	1.08	12.11	0.045	0.305	0	0	0	0.295	0.28	0.02	0.105	0.54	0.155	0.035	2.73	0	0	0	0	25.555	1.5317	0	5	5	0	7.12829	4.86739	0.136505	0	6.7048	0.6883	0.870788	8.4333	40.3611	41522	1	72	3	3	3
0	0	0	0.065	0.065	0.135	0.805	0	0.085	0.885	0	1.97	0	0	0	0	1.245	21.92	10.52	0.04	0.43	0.635	2.285	0.26	7.68	0	0	0	0	49.025	4.01102	0	1.2473	2.13393	0	2.5154	4.87617	0	3.17601	7.51783	6.06271	5.85459	1.12527	38.5202	41523	1	28	1	4	2
0	0.025	0	1.58	0	0	0	0	0	7.475	1	14.68	0.015	0.125	0	0	0	0	0.51	0.05	0.375	0.655	0.815	0.475	6.61	0	0	0	0	34.39	2.2588	0	4.11632	3.99932	2.87043	2.17312	5	5	10	8.77581	8.71804	8.07569	4.21497	65.2025	41525	1	51	2	4	2
0	0.005	0	1.625	3.555	4.205	9.625	5.38	0.56	8.45	0.5	10.82	0.045	0.035	0	0	0.12	6.775	1.025	0.015	0.615	0	2.15	1.04	5.555	0	0	0	0.015	62.115	1.30686	4.70919	3.24273	4.66788	6.74157	8.84641	5	5	10	2.26922	10	10	5.30717	77.091	41526	2	64	3	3	2
0	0.01	0	1.085	0.115	0.235	0.835	0.125	0.155	11.41	0.28	5.025	0.01	0.06	0	0	0	0	0.115	0.01	0.26	0.385	1.16	0.095	4.15	0	0	0	0	25.52	1.46183	0.809061	3.14775	5	6.10841	10	3.55178	2.45247	3.1255	7.05007	4.30356	8.64351	4.5573	60.2112	41527	1	44	2	3	2
0.36	0.34	0.04	1.435	0	0.005	0	0	0.02	1.36	0.27	6.885	0.01	0.175	0	0	0.14	0.43	0.11	0.145	0.96	0.4	3.655	0.205	7.845	0	0	0	0	24.79	4.32767	5	4.92658	5	0	5.39769	5	5	2.22075	5.5298	5.71314	6.90862	3.4187	58.4429	41531	1	43	2	2	1
0	0	0	0	0	0	0	0	0	6.195	37.875	15.265	25.155	89.16	2.235	305.235	0	0	0	0.195	0.15	0	7.515	6.72	20.695	2.685	1.125	2.535	1.815	524.555	1.04456	0	0.0296138	0.0592277	2.84293	5.44895	2.98981	0	1.27104	9.09211	5.75248	7.1895	0	35.7202	41536	2	44	2	3	3
0	0	0	0	0	0	0	0	0	9	49.19	14.77	33.45	81.95	5.73	293.85	0.03	0.09	1.015	0.21	0.13	0.025	6.25	2.73	13.755	6.32	5.45	4.505	5.56	534.01	4.7384	0	0.108288	0.180479	0.731543	8.24096	5	1.17312	3.49784	0.731543	6.1229	1.90059	7.28196	39.7076	41541	2	43	2	3	4
0	0	0	2.56	0.28	0.385	4.88	7.465	0.49	6.08	0.7	8.865	0.11	0.215	0	0	0	0	0.08	0.155	0.89	0.175	2.055	0.295	6.665	0	0	0	0.015	42.36	5	2.72331	5	5	2.61438	1.74292	5	0.190632	4.21238	0	8.29368	7.49412	9.08597	56.3574	41542	2	60	3	4	2
0	0.065	0	1.865	1.095	1.215	2.295	1.03	0.975	2.26	0.32	5.75	0.015	0.14	0	0	0	0	0.01	0.055	0.15	0.605	1.785	0.47	6.615	0	0	0	0.01	26.725	4.47501	5	4.07361	5	8.81191	5.96031	5	5	4.24367	4.10716	7.22735	5.70676	10	74.6058	41545	2	40	2	1	1
0.11	0.06	0.02	2.785	0	0.005	0	0	0.025	10.64	0.77	16.51	0.015	0.365	0	0	0	0.3	10.19	0.14	0.58	0.8	1.755	0.19	11.995	0	0	0	0	57.255	5	5	5	5	5.65838	10	5	0.545346	4.14675	0	5.46018	9.60401	10	70.4147	41546	2	45	2	3	3
0.01	0.015	0	1.05	0.015	0.04	0.25	1.46	0.24	7.805	27.415	13.115	18.18	48.61	2.68	153.865	0	0	0.005	0.555	0.325	3.675	5.53	2.27	32.395	2.96	2.51	2.13	2.76	329.865	5	4.97547	0.744569	0.175193	0.840925	2.67371	5	5	3.44837	0	10	0.356254	8.91395	47.1284	41547	1	49	2	3	3
0.19	0.13	0	0.02	0	0	0	0	0	9.845	8.6	2.48	5.765	14.13	0.99	50.665	0	0	0	0.035	0.04	0.655	1.29	0.695	6.17	1.09	0.94	0.775	0.96	105.465	1.2987	0	3.44122	5	1.74603	7.92125	3.65476	0	0.927861	4.39484	0.866667	5.4865	5.90965	40.6475	41549	2	61	3	4	2
0	0	0	0	0	0	0	0	0	7.75	0	0.025	0	0	0	0	0.09	29.195	4.565	0	0.405	0.72	0.405	0.135	7.145	0	0	0	0	50.435	3.09473	0	5	5	4.41335	6.54136	5	0	6.87915	0.657816	8.28719	7.47787	7.15078	59.5022	41550	1	45	2	1	2
0	0	0	0	0	0	0	0	0	4.965	0.19	7.895	0	0	0	0	0	0	0	0.15	0.365	0.32	0.47	0.285	5.125	0	0	0	0	19.765	2.61713	0	0.02499	0.04998	0	6.2129	5	0.04998	7.11398	0.728597	4.78896	5.2423	5.82372	37.6525	41555	2	78	3	4	1
0	0	0	0	0	0	0	0	0	31.005	181.215	57.26	122.26	349.245	17.185	1226.23	0	0	0	0.635	0.505	0	26.395	17.645	58.475	19.345	14.57	14.93	16.055	2152.96	0.47791	0	0	0	0.220665	8.2225	2.11059	0.12169	0.933388	3.98711	0	0	7.45107	23.5249	41556	1	38	1	3	1
0.005	0.005	0	0.115	0.405	0.45	0.855	0	0.26	0.4	0.005	0.635	0	0	0	0	0	0	0.135	0.245	0.47	1.15	3.02	0.195	6.745	0	0	0	0	15.095	5	3.46409	0.4879	0.9758	4.879	0.915751	5	5	10	3.82514	8.6598	6.98148	5.43406	60.623	41562	1	50	2	3	3
0.59	0.565	0.065	0.72	0	0	0	0	0	7.755	1.14	3.41	0	0.115	0	0	0.04	12.745	1.99	0	0	0	11.745	0.845	2.73	0	0	0	1.15	45.605	0.832596	0	1.3237	1.16867	1.66635	6.89827	5	5	5.46972	9.83485	9.7892	6.27161	10	63.255	41565	1	72	3	3	2
9.81	16.17	2.07	6.19	0	0.01	0	0.01	0	16.58	2.21	12.715	0.05	0.615	0	0	0	17.85	10.105	0.01	0.325	0.905	5.115	0.36	6.565	0	0	0	0	107.665	3.90017	3.13018	5	5	5.47474	10	3.0197	3.57899	0	8.97318	10	4.20422	2.14136	64.4225	41567	1	51	2	2	3
0	0	0	0	0	0	0	0	0	0.885	0.165	2.48	0	0	0	0	0.015	2.195	0.35	0.21	0.075	0.03	0.02	0.21	0.72	0	0	0	0	7.355	0.543115	0	1.1489	0	0	2.47455	5	5	2.95562	4.45261	2.49412	3.67302	5.79186	33.5338	41570	1	55	2	3	1
0.295	0.54	0.21	0.045	0	0	0	18.715	0.035	9.775	30.45	8.805	20.76	50.865	3.555	182.39	0	0	0.24	0.26	0.695	2.1	5.115	1.765	18.895	3.92	3.385	2.795	3.45	369.06	5	0.955795	1.35902	2.71804	10	3.62099	4.75986	1.49343	6.66536	6.40382	7.67073	5.26075	10	65.9078	41573	2	32	1	1	2
0	0	0	10.285	0.07	0.29	0.03	0.34	0.205	6.385	14.875	5.12	9.805	24.14	1.68	86.13	0.04	0.125	0.01	0.065	0.08	1.195	3.34	1.395	8.63	1.85	1.6	1.32	1.63	180.635	3.26308	4.34385	1.5575	3.115	0	0.826563	5	5	7.34164	0	3.48258	5.37706	9.31143	48.6187	41574	1	57	2	3	3
2.09	2.545	0.15	3.445	6.995	7.12	48.83	2.36	4.455	27.765	0.905	26.255	0.065	0.325	0	0	0.035	11.135	7.665	0.59	0.555	4.32	2.125	1.805	24.03	0	0	0	0.29	185.855	4.71153	5	5	5	4.31559	5.16283	5	0.992851	2.21447	5.07899	10	6.67201	10	69.1483	41578	2	67	3	3	4
0.005	0.01	0	0.345	0.185	0.275	2.98	0.055	0.29	8.925	43.565	13.38	29.61	72.505	5.065	259.87	0	0	0.915	0.12	0.545	0.4	6.68	2.405	13.65	5.585	4.82	3.985	4.925	481.095	5	4.53721	1.53131	2.98699	4.31539	3.86244	1.42771	0.359195	5.29883	5.61605	10	8.12455	3.08065	56.1403	41579	2	71	3	3	2
0	0.015	0	0.015	0	0	0	0	0	4.615	27.215	7.645	18.095	48.39	2.67	153.215	0.005	0.015	0.54	0.365	0.37	0.28	4.415	1.9	12.81	2.945	2.5	2.125	2.75	292.895	5	0	0.0224215	0	0	2.73198	4.62422	4.4843	9.76819	2.58296	5.24664	5.85749	3.39299	43.7112	41587	2	44	2	4	3
0	0.095	0	0.555	0.005	0	0	0.285	0.405	25.32	68.965	20.025	46.27	122.83	6.93	396.295	0.96	3.95	1.105	0.365	2.02	3.575	17.425	5.175	40.135	7.65	6.495	5.515	7.705	790.055	5	5	2.31324	3.86248	0	0.718297	5	5	10	0	3.64482	10	10	60.5388	41590	1	25	1	1	3
0.01	0.01	0.06	0.59	0	0	0	0	0	11.73	50.17	15.345	33.085	88.485	4.88	280.17	0.085	28.04	5.275	1.15	3.205	2.185	15.645	4.505	34.02	5.385	4.57	3.885	5.6	598.085	5	2.42878	1.46139	0	3.99583	3.91392	5	5	9.73696	0.118923	9.86919	8.32301	9.64488	64.4929	41594	1	38	1	3	3
0.01	0.02	0	0.02	0	0.02	0	0.02	0	2.535	0.865	6.275	0	0	0	0	0	3.845	0.615	0	0.11	0	0	1.145	4.21	0	0	0	0	19.69	2.56014	0	0.797024	0	1.44055	4.98651	4.13744	0.464931	9.6204	0	2.35055	8.57306	4.6341	39.5647	41595	2	76	3	3	1
0	0	0	4.32	1.205	1.49	23.01	11.625	2.24	15.505	37.745	18.115	24.95	62.36	4.045	216.545	0.06	38.16	13.94	0.095	1.945	0	5.08	2.45	12.925	4.465	3.825	3.205	4.055	513.36	3.25768	5	5	5	2.40018	4.06357	5	5	10	0	8.06137	10	10	72.7828	41599	2	52	2	2	3
0	0	0	0	0	0	0	0	0	3.405	5.7	4.885	3.32	12.94	0.01	17.155	0	0	0	0.425	0.46	0.37	4.05	0.77	5.24	0.01	0.005	0.005	0.56	59.31	1.47394	0	0	0	0.276625	6.15905	4.53665	0	6.00384	3.16411	3.22736	2.68517	6.92761	34.4543	41600	1	29	1	2	1
0.005	0.01	0	0.445	0.74	0.86	14.725	0.01	1.365	5.79	0.04	6.935	0.16	0	0	0	0	0	0.07	0.17	0.71	0.155	1.3	0.165	5.615	0	0	0	0.01	39.28	5	0	3.60177	5	4.3837	2.7848	5	1.50074	5.16431	4.37549	7.75781	8.67977	7.86527	61.1137	41605	2	36	1	3	3
0	0	0	0.35	1.08	1.215	2.295	0.84	0.69	1.72	0.135	0.655	0.01	0	0	0	3.02	8.96	1.175	0.13	0.375	1.695	4.035	0.395	9.19	0	0	0	0.28	38.245	5	2.131	1.57021	0.392553	3.64887	5.38358	5	5	7.48501	0	10	8.44465	10	64.0559	41607	2	46	2	3	2
0	0	0	0	0	0	0	0	0	0	0	0	0	0	0	0	0	0	0.16	0	0.235	0	0.405	0.03	0.565	0	0	0	0	1.395	3.47786	0	0	0	0	10	5	3.46896	0	8.50493	0	5.57679	10	46.0285	41611	2	75	3	3	2
0	0	0	2.175	0.435	0.445	3.05	0	0.275	6.99	29.51	13.71	19.605	51.26	3.04	172	0.05	16.71	3.115	0.25	0.175	0.31	4.44	1.86	10.255	3.35	2.84	2.415	3.065	351.33	5	0	4.3207	4.85213	0	4.9481	3.6451	0.0924214	4.68444	7.36907	10	6.78655	2.03725	53.7358	41612	2	80	4	3	1
0.085	0.14	0.055	5.33	0	0.205	0	2.87	0.165	1.69	0.87	4.185	0.02	0.21	0	0	0.25	0.735	0.07	0.245	1.255	3.11	2.36	0.46	17.26	0	0	0	0	41.57	5	3.73134	2.76578	5	7.5587	2.98105	5	1.50563	6.98578	3.01999	4.32752	7.96907	9.88499	65.7298	41613	1	71	3	4	4
0	0	0	0.47	0	0.01	0	0.04	0.47	4.785	0.065	4	0	0	0	0	0.135	44.61	6.97	0.01	0.045	0	0.795	0.485	5.055	0	0	0	0	67.945	0.906355	0	5	4.18548	9.85704	6.88777	5	0.752445	4.5368	6.15751	10	7.71219	8.78007	69.7757	41616	2	67	3	4	1
0.005	0.01	0	1.42	0	0	0	0.88	0.25	4.12	0.805	1.665	0	0.195	0	0	0	0	0.71	1.055	1.115	0.085	0.55	0.52	5.83	0	0	0	0	19.215	5	5	5	5	0	3.76459	5	5	8.67009	8.55991	4.88352	10	6.74447	72.6226	41618	2	46	2	3	3
0	0	0	0	0	0	0	0	0	12.445	0	0.04	0	0	0	0	0	25.07	14.095	0	0.175	0.475	0.405	0.165	2.46	0	0	0	0	55.33	0	0	5	5	0	10	5	0	0	10	8.98707	1.79125	10	55.7783	41619	1	20	1	1	1
0	0.01	0	0.14	0	0	0	0.07	0.1	1.965	0	0.44	0	0	0	0	0.08	26.66	4.305	0.01	0.025	1.225	1.61	0.26	8.4	0	0	0	0	45.3	3.04693	2.50477	2.53459	1.19275	0	1.33955	5	2.47495	8.69484	5.56881	1.41756	9.22152	4.62126	47.6175	41622	2	41	2	3	2
6.735	7.29	1.805	3.97	0	0.035	0	0.005	0.02	25.18	102.38	47.025	69.22	169.9	11.85	607.965	0.01	0	0.295	0.265	0.455	1.235	14.87	5.07	33.81	13.065	11.28	9.33	11.505	1154.57	5	0	5	5	10	8.23098	3.18116	3.07271	6.91787	5.39833	8.3258	10	7.4011	77.528	41623	1	29	1	4	4
0.01	0.01	0	0	0	0	0	0	0	6.3	27.24	10.405	18.17	48.595	2.68	153.865	0.065	25.16	7.795	0.755	1.215	1.475	5.095	1.9	14.325	2.96	2.51	2.13	2.76	335.42	5	0.262513	5	5	1.02672	2.69244	5	2.38449	5.88918	0	7.74953	8.65825	7.23621	55.8993	41624	2	68	3	2	1
0	0	0	0	0	0	0	0	0	0	0	0	0	0	0	0	0.04	12.695	2.165	0.03	0.02	0.325	0.095	0.085	2.035	0	0	0	0	17.49	1.48025	0	1.53892	0	0	3.08548	5	0	3.78174	8.68414	0.456553	2.9168	5.7897	32.7336	41625	2	26	1	1	1
0.01	0	0	1.665	1.37	2.585	15.01	1.57	1.86	11.54	0.085	3.26	0	0.075	0	0	0.005	0.01	0.21	0.015	0.015	0.085	1.85	1.395	7.79	0	0	0	0.145	50.55	4.31722	5	2.02284	0	0	3.83917	5	5	9.9375	4.53721	3.74567	10	10	63.3996	41626	1	24	1	2	3
0.01	0.015	0	0.11	0	0	0	0.01	0.11	8.9	0.67	1.675	0	0	0	0	0.13	0.395	0.04	0.235	0.375	0.125	4.06	0.38	4.075	0	0	0	0	21.315	5	5	3.93094	5	7.29035	4.08441	5	5	10	10	10	9.88638	10	90.1921	41627	2	80	4	3	2
3.535	3.175	0.41	0	0	0	0	0.38	0	6.13	16.46	11.59	11.08	29.01	1.71	96.905	0.685	128.935	53.285	0.055	0.045	0.03	2.06	1.32	8.075	1.885	1.6	1.36	1.715	381.435	0.25327	0	5	0.266306	1.34382	4.68951	2.24517	0.0204851	3.1224	9.23741	8.00957	5.44303	0	39.631	41628	2	23	1	3	3
0.095	0.125	0	4.13	0.01	0.025	0	0.22	1.36	7.3	0.615	16.67	0.02	0.35	0	0	0	42.92	24.9	0.17	0.755	0.575	1.51	1.56	19.68	0	0	0	0	122.99	4.25868	4.6751	5	5	0	10	3.27918	4.52163	0.543153	9.80145	3.58459	4.86371	8.46977	63.9973	41636	2	61	3	1	2
0	0.005	0	0.045	0	0	0	0.25	0.07	1.74	0.165	0.28	0	0	0	0	0	0	0.24	0.62	0.7	1.065	3.445	0.335	8.675	0	0	0	0.27	17.905	5	3.49124	0	0	0	1.22167	5	5	10	0	10	3.41549	10	53.1284	41639	1	37	1	1	4
0.01	0.005	0	11.18	14.68	16.555	35.565	6.815	53.915	32.52	75.1	52.545	49.875	122.88	8.5	435.71	0.06	20.85	3.935	0.29	2.14	1.31	15.58	4.635	32.44	9.36	8.09	6.68	8.34	1029.57	5	5	5	5	4.9776	4.67129	5	5	10	10	10	7.91423	10	87.5631	41642	2	73	3	3	2
0	0	0	1.46	0.015	0.04	0	2.98	0.005	21.845	115.67	35.87	76.805	225.74	9.975	737.185	0	0	0.1	0.43	4.685	0.115	19.77	10.99	40.73	11.2	8.44	8.64	9.8	1342.49	5	0	5	5	1.30367	8.01008	5	1.0847	0.961336	8.7998	10	6.94054	1.83292	58.933	41648	1	58	2	3	2
0.015	0.01	0.01	0.965	0	0.055	0	0	0	10.535	55.955	16.13	37.485	91.875	6.425	329.32	0.105	51.245	104.93	0.33	3.07	1.72	7.47	2.875	21.575	7.075	6.11	5.05	6.285	766.62	5	5	5	5	10	4.09872	5	5	9.66453	10	7.49954	9.85102	10	91.1138	41652	2	70	3	5	4
0	0	0	1.43	0	0	0	0	0.02	1.185	0.235	6.85	0.01	0.175	0	0	0	81.8	224.35	0.075	3.455	2.32	1.975	0.705	19.195	0	0	0	0	343.78	5	0.17507	5	5	0	3.23206	5	0	6.35979	7.19732	3.09636	10	10	60.0606	41663	2	32	1	1	1
0.045	0.025	0.01	0.025	0	0	0	0	0	2.49	0.045	7.6	0	0	0	0	0	0	0	0	0	0	0	0.07	0.89	0	0	0	0	11.2	0.17601	0	1.99661	0	0.795956	4.84027	1.08422	0.0806712	1.72428	7.42892	0	8.71116	1.94041	28.7785	41666	2	43	2	3	3
0	0	0	25.835	2.02	2.215	7.13	1.35	2.525	16.83	23.165	11.59	15.05	36.735	2.57	131.725	0.005	0.2	0.84	0.225	1.345	3.54	3.94	1.605	18.21	2.83	2.445	2.02	2.53	318.475	5	0	4.93619	5	0.880881	6.58351	5	5	4.34884	1.08108	10	1.79155	10	59.622	41668	1	66	3	4	4
0	0	0	0	0	0	0	0	0	2.735	0	6.87	0	0	0	0	0	0	0.185	0.04	0.505	3.385	1.435	0.1	18.005	0	0	0	0	33.26	3.35676	0	0	0	0	8.1218	5	0	0.00348202	2.54514	4.81155	2.92139	3.26634	30.0265	41670	1	27	1	4	1
0	0.005	0.005	1.125	0	0	0	0.3	0.435	0.445	0.09	2.61	0.005	0.065	0	0	0	0	0	0.135	0.13	3.925	3.98	0.515	19.42	0	0	0	0	33.19	5	5	1.20573	2.41146	8.4845	5.33788	5	5	5.5026	0	10	5.95807	7.26395	66.1642	41671	1	80	4	3	2
4.255	5.145	0.305	0.31	0.01	0.01	0.07	0.035	0.055	6.975	0.085	1.57	0	0.055	0	0	0.005	0.005	0.425	0.25	1.455	1.125	0.64	0.24	7.635	0	0	0	0	30.66	5	1.94997	2.656	5	10	5.31717	5	1.78187	6.51281	0	4.46197	7.45313	10	65.1329	41672	2	63	3	1	1
0	0	0	0	0	0	0	0	0	0	0.315	0.24	0	0	0	0	0	0	0.135	0.01	0.015	0	0.03	0.335	0.855	0	0	0	0	1.935	1.53267	0	0	0	2.63327	2.96428	5	4.66643	5.49837	8.7401	6.89171	8.57822	0	46.505	41675	2	71	3	3	2
0	0	0	0	0	0	0.06	0	0	8.645	0.19	2.905	0	0	0	0	0	0.41	0.48	0.395	0.415	0.29	0.435	0.345	3.375	0	0	0	0	17.945	2.99371	0	3.68185	5	8.70838	6.58617	2.30516	1.98957	5.46092	0	9.53077	8.49355	3.28183	58.0319	41676	2	61	3	3	3
0.02	0	0	0.07	0	0.015	0.18	0.015	20.255	6.62	37.99	13.39	25.46	71.16	3.73	249.325	0.01	0.025	0.065	0.32	0.21	0.025	5.795	5.25	13.85	4.18	3.24	3.17	3.51	467.88	5	0	1.01401	2.02802	4.11341	1.96657	5	0.276549	7.06865	4.61597	8.06529	8.79618	3.95432	51.899	41677	1	71	3	3	2
0	0	0	0	0	0	0	0	0	21.4	0	5.675	0	0	0	0	0	0	0	0.01	0.01	0.59	43.905	1.1	5.22	0	0	0	4.32	82.23	0.854652	0	0	0	0	2.29712	1.83599	0	1.24348	10	10	10	10	46.2312	41679	1	21	1	3	1
0	0.005	0	1.07	0	0	0	0.08	0.115	4.165	23.56	8.055	15.895	39	2.72	139.56	0.06	20.395	3.33	0.34	0.315	1.41	4.29	1.375	11.515	3	2.59	2.14	2.64	287.625	4.49561	2.52634	2.84885	2.39196	1.64839	2.53047	5	5	10	4.49127	9.67474	8.81894	4.36432	63.7909	41680	1	63	3	4	2
0	0	0	1.185	0	0	0	5.68	0.015	1.025	0.435	5.89	0.005	0.14	0	0	0.04	0.755	34.71	0.03	0.845	0.205	1.955	0.42	5.705	0	0	0	0	59.04	2.83537	5	5	5	4.50509	5.723	5	5	8.65952	0	4.21754	7.6663	10	68.6068	41683	1	72	3	3	3
0	0	0	0	0	0	0	0	0	5.935	0	13.08	0	0	0	0	0	0	0	0	0	0	0.375	0	1.27	0	0	0	0	20.66	0.3344	0	0	0	0	3.53693	1.92328	0	5.17937	10	0	9.60986	0	30.5838	41685	1	25	1	3	2
0.11	0.08	0	0	0	0	0	0	0	2.3	0.08	4.655	0	0	0	0	0	0	0.27	0.02	0.04	0	0.01	0.225	1.59	0	0	0	0	9.38	0.875874	0	0	0	1.05435	4.64251	3.88657	0	2.86376	1.7209	2.20636	0.60689	5.01932	22.8765	41687	1	31	1	1	1
0	0	0	0.03	0.105	0.12	0.23	0	0.07	7.7	0.415	3.765	0	0	0	0	0	0	0.115	0.02	0.005	0	15.02	1.13	3.13	0	0	0	1.44	33.295	1.09085	0	0	0	1.69922	2.94095	5	0	5.26177	5.99691	8.82529	7.00943	10	47.8244	41688	1	49	2	3	1
0	0	0	1.43	0	0	0	0	0.02	9.965	14.35	17.665	9.245	24.35	1.425	80.755	0.395	1.61	0.07	0.18	1.03	0.705	2.245	1.435	11.845	1.57	1.335	1.135	1.43	184.19	3.95749	1.24378	4.59508	5	3.13249	2.21117	5	0.881012	0.471612	6.72256	7.24975	0.0254975	5.67476	46.1652	41690	1	52	2	1	4
0	0	0	0	0	0	0	0	0	2.05	0.245	0.595	0	0	0	0	0	0	0	0.005	0.285	1.045	5.955	0.32	5.945	0	0	0	0.43	16.875	2.18262	0	0	0	5.86063	7.70936	5	2.49323	3.60037	3.74292	10	4.88827	8.84991	54.3273	41691	1	60	3	3	2
0.005	0.01	0	0.465	0	0.015	0	0.04	0.515	1.475	0.335	1.58	0	0	0	0	0	0	0	0.015	0.04	0	0.045	0.715	3.945	0	0	0	0	9.2	1.23209	0	1.65503	0.703711	4.03114	5.90235	5	0	0.214361	4.06589	6.46606	3.15151	4.52428	36.9464	41693	1	50	2	4	3
0	0	0	0	0	0	0	0	0	1.725	0.375	0.735	0	0	0	0	0	0	0	0	0	0.045	3.745	0.62	0.875	0	0	0	0.36	8.48	0.495924	0	0	0	4.15956	6.55669	4.90283	0	0	0	3.84848	1.02191	9.33008	30.3155	41698	1	42	2	3	3
0.72	0.685	0.08	0.195	0.195	0.405	2.415	0	0.255	0.195	0.14	0.245	0	0	0	0	2.73	8.07	0.765	0.01	0.025	0.315	0.045	0.25	1.9	0	0	0	0	19.64	0.393506	0	0	0	1.36904	1.25443	5	0	3.5398	1.21245	4.96726	4.82643	2.8981	25.461	41700	1	55	2	3	1
0	0	0	0	0	0	0	0	0	1.185	6.495	2.735	3.75	14.55	0.015	36.62	0	0	0.07	0.04	0.03	0.19	2.155	0.93	4.48	0.015	0.01	0.015	0.29	73.575	1.49838	4.59235	0.0786361	0.157272	0	3.09705	5	2.26472	2.54648	4.2107	4.7994	1.08137	2.9644	32.2908	41702	2	55	2	4	2
1.95	1.86	0.22	1.23	0	0	0	0	0.015	1.965	0.225	6.81	0.005	0.14	0	0	0	0	0.29	1.015	1.385	1.035	1.97	0.15	11.605	0	0	0	0.095	31.965	5	0	3.35174	5	0	0.515652	4.66877	0	4.76122	6.09884	3.7142	7.48127	3.29046	43.8821	41705	1	62	3	4	2
1.085	1.025	0.12	0	0	0	0	0	0	2.625	0.045	1.965	0	0	0	0	0	0	0.085	0.015	0.155	0.565	1.59	0.29	4.2	0	0	0	0	13.765	2.12192	2.2754	0	0	0	7.22707	2.00822	1.1744	2.32834	9.72467	7.0532	2.89974	0	36.813	41708	2	37	1	3	3
1.395	1.32	0.155	0	0	0	0	0	0	0	0.05	0.05	0	0	0	0	1.145	3.4	0.455	0.035	0.045	0.335	0.53	0.11	2.465	0	0	0	0	11.49	1.84094	0	0.206414	0	0	10	4.3838	2.075	1.70468	0	4.37886	0.335477	7.73108	32.6563	41710	1	23	1	1	3
0	0.005	0	1.775	0	0	0	0.015	0.025	12.84	42.955	16.525	28.385	81.91	3.85	275.595	0.255	1.03	0.115	0.195	0.36	0.495	6.4	4.275	17.66	4.32	3.295	3.305	3.73	509.315	2.0475	0.914977	3.2904	5	10	5.0026	5	2.53378	4.10082	3.58171	6.02883	6.78252	6.53269	60.8158	41711	2	73	3	3	2
1.385	2.58	0.385	0.74	0	0	0	0	0.005	0.715	1.61	5.295	0.005	0.09	0	0	0	0	0	0	0	0	0.065	1.865	3.78	0	0	0	0	18.52	0	0	0.788809	1.57762	0	3.59212	4.05553	2.73454	1.182	0	0	4.35318	2.7395	21.0233	41713	1	42	2	3	3
0	0.005	0	1.62	0.73	0.75	5.085	0	0.46	14.19	25.3	16.6	16.73	41.19	2.865	146.925	0.08	25.72	4.71	0.2	0.355	0.51	5.28	1.46	11.01	3.155	2.73	2.25	2.81	332.72	4.39833	5	5	5	2.65228	3.50122	3.60081	2.65509	10	10	8.33958	10	4.98712	75.1344	41715	2	74	3	3	2
0	0	0	3.165	0	0	0	0.05	0.255	21.1	84.595	39.965	57.105	140.225	9.78	501.58	0	0	0	0.19	0.4	0.395	11.22	4.455	27.335	10.79	9.31	7.7	9.495	939.11	2.95444	4.33317	5	5	0	7.18492	5	5	3.87607	8.88033	9.47732	4.70607	9.98333	71.3956	41717	2	72	3	3	1
0	0.025	0	0.125	0	0	0	0.065	0.09	0.79	0.005	0.015	0	0	0	0	0	0	0	0.005	1.93	1.045	1.625	0.105	5.34	0	0	0	0.085	11.25	5	5	0	0	0	9.13986	5	5	9.32222	0.0285449	10	5.77854	10	64.2692	41718	2	50	2	1	1
0.215	0.15	0	0.025	0	0	0	0.015	0.02	7.095	23.48	13.275	15.82	41.235	2.46	139.22	0	0	0.05	0.235	0.23	0.94	3.2	1.37	10.015	2.715	2.305	1.96	2.46	268.49	2.05052	0.46032	0	0	0	2.45032	5	0.448812	6.33792	5.24151	2.90429	6.57374	0	31.4674	41721	1	37	1	3	1
0	0.01	0	0.06	0.06	0.11	0.67	0	0.07	10.675	61.065	16.785	41.63	102.005	7.13	365.74	0.76	2.24	0.525	0.17	0.235	0.21	8.89	3	14.505	7.86	6.785	5.605	6.925	663.72	1.82406	2.5931	0	0	2.08581	5.14041	5	0	2.38207	0.540347	6.7664	1.59006	4.06367	31.9859	41724	1	27	1	4	4
3.13	3.845	0.23	0.255	0	0.015	0	0.015	0	4.64	0.25	4.04	0	0.025	0	0	0	25.07	14.095	0.08	0.22	0.54	0.405	0.5	4.955	0	0	0	0	62.31	1.89342	0	5	5	4.95113	4.70097	5	2.24377	7.53116	1.32456	3.90321	8.32392	10	59.8721	41725	2	77	3	3	2
0.475	0.875	0.13	0.065	0.005	0.005	0.025	0	0	8.875	0.04	5.9	0	0	0	0	0	0	0.49	0.065	0.295	0.555	0.63	0.175	4.59	0	0	0	0	23.195	4.96832	0.88433	5	5	6.36717	10	3.00672	1.23806	0.633859	3.04602	4.43735	8.17576	9.54568	62.3033	41727	2	22	1	3	4
0.825	1.515	0.275	2.325	0.01	0.21	0.24	0	3.715	8.09	1.46	10.675	0.79	3.125	0	0	0.005	0.01	0.66	0.125	0.345	0.515	1.61	0.435	7.495	0	0	0	0	44.455	2.67259	5	3.6185	5	7.95975	7.24349	5	5	10	10	7.39599	9.91352	10	88.8038	41728	2	47	2	3	4
0	0.005	0	2.53	0	0.02	0	0.055	0.77	0.63	0.595	5.28	0.02	0.15	0	0	0	0	0.545	0.045	3.57	5.16	3.805	0.775	32.17	0	0	0	0	56.125	5	3.83268	2.57337	2.40911	0.622962	1.28037	5	0	6.396	0	7.90229	3.73045	10	48.7472	41729	1	53	2	3	1
0	0	0	0.385	1.58	1.9	1.09	0.1	0.14	1.955	0.01	4.265	0	0.095	0	0	0	0	0.3	0.065	0.165	0.115	1.35	0.265	2.395	0	0	0	0	16.175	4.30476	5	1.08198	0	1.3408	2.11499	5	4.83707	10	8.64166	0	8.50369	6.01389	56.8388	41730	1	35	1	1	1
0	0	0	8.655	32.25	36.235	69.13	0	20.755	6.96	0.675	3.025	0	0	0	0	0.35	15.215	3.035	0.03	7.835	2.81	2.34	1.515	25.695	0	0	0	0.12	236.63	5	0	2.4661	3.10707	1.46011	10	5	0.64097	0.822379	3.2582	6.62465	0	7.45867	45.8382	41733	1	38	1	3	2
0	0	0	47.125	0.74	0.88	14.725	0.015	1.365	1.72	0.04	1.005	0.16	0	0	0	0	0	0.155	0.31	1.17	0.11	0.825	0.405	6.785	0	0	0	0.01	77.545	5	0	3.80042	5	0	7.3635	5	0	6.99349	0	10	2.39013	10	55.5475	41735	2	64	3	3	4
0.1	0.045	0.015	0.875	0	0	0	0	0.01	28.93	163.065	48.78	110.91	273.81	18.795	971.49	0	0	0.075	0.505	1.035	0.63	21.7	8.005	39.77	20.705	17.855	14.79	18.305	1760.2	3.65042	0	1.25174	2.50347	1.18977	5.82681	5	1.53678	4.59015	1.44314	9.52203	0.905116	6.57626	43.9957	41737	2	28	1	4	1
0	0	0	0.075	0.005	0.01	0	0.765	0	0.48	0.135	0.925	0.01	0.005	0	0	0	13.08	7.37	0.01	0.115	0.18	1.83	0.17	0.825	0	0	0	0	25.99	4.44824	5	3.28095	4.94167	0	0.498529	5	5	10	0	0	7.46387	10	55.6333	41739	1	69	3	4	1
0.005	0.01	0	1.265	0.02	0.07	0	6.765	0.02	4.83	0.26	3.825	0.03	0.105	0	0	0.08	51.7	23.455	0.185	1.06	0.07	0.655	0.455	5.15	0	0	0	0.005	100.02	3.76553	1.30504	5	5	1.43743	2.68864	5	5	5.50213	10	10	9.20781	8.5976	72.5042	41740	1	79	3	4	4
4.94	5.085	2.275	0.62	0	0.02	0	0.1	0.135	5.17	11.02	4.295	7.39	19.34	1.14	64.605	0	0	0.595	0.1	1.255	1.075	3.43	1.01	10.67	1.255	1.065	0.905	1.145	148.64	5	5	5	5	8.00654	4.9491	5	5	10	0	10	10	9.17547	82.1311	41751	2	73	3	3	2
0	0	0	0	0	0	0	0	0	3.4	0	7.505	0	0	0	0	0.12	40.75	6.99	0	0.35	0.15	0.495	0.47	2.595	0	0	0	0	62.825	5	5	5	0	9.07825	4.46629	5	0	3.2145	9.3985	9.39716	7.72415	9.63863	72.9175	41755	2	79	3	3	1
0	0	0	0.165	0.05	0.11	0.535	1.49	0.06	7.71	33.9	11.025	19.61	76.025	0.085	191.33	0.605	1.795	0.59	0.19	0.165	0.005	6.055	5.24	17.07	0.075	0.05	0.075	1.52	375.53	1.76758	0	5	5	5.92197	10	1.75372	0.262104	0	6.50654	4.32924	7.40884	2.64133	50.5913	41760	2	73	3	3	2
1.13	2.305	0.415	0.055	0.005	0.01	0	0.765	0	12.425	6.71	3.98	4.295	15.2	0.38	52.03	0	25.07	14.355	0.405	0.33	4.115	3.675	1.56	20.88	0.455	0.19	0.435	0.31	171.485	5	0	5	5	1.32039	0.268857	5	5	10	5.25135	7.28932	10	10	69.1299	41761	2	54	2	3	4
0.26	0.13	0.045	1.49	14.68	14.905	102.925	0.33	9.395	55.84	0.45	28.99	0.075	0	0	0	0	4.665	13.1	1.395	1.035	1.38	6.325	3.56	21.9	0	0	0	1.03	283.905	3.80027	2.95347	0.0340785	0.068157	1.8781	0	5	4.99818	7.76074	1.27428	9.61003	10	10	57.3773	41762	1	32	1	3	4
0.905	1.135	0.155	1.27	1.015	1.27	19.635	7.055	2.045	5.385	0.66	2.155	0.255	0.045	0	0	0.005	17.85	10.2	0.085	1	0.825	5.24	1.005	11.49	0	0	0	0.315	91	5	5	5	5	10	1.86396	5	5	5.57506	1.00864	10	10	7.21732	75.665	41764	1	54	2	3	4
0.69	1.47	0.16	0.065	0.03	0.055	0.335	0	0.035	4.675	0.16	13.89	0	0	0	0	0.38	1.12	0.145	0.04	0.465	0.51	0.975	0.06	5.035	0	0	0	0	30.295	5	0	2.70398	0	0	1.40713	5	5	10	6.43631	7.78072	6.87598	9.68343	59.8876	41767	1	21	1	1	1
0	0	0	0	0	0	0	0	0	13.405	79.415	22.185	53.39	140.285	8.15	458.855	0.065	0.195	0.155	0.44	0.65	0.41	10.465	4.585	23.145	9	7.655	6.475	8.265	847.19	4.13848	3.90921	0.0788146	0.126103	6.74233	6.20817	4.2169	5	2.09806	0	3.47995	5.09098	5.69315	46.7821	41768	2	57	2	1	4
0.005	0.02	0	2.18	0	0	0	0.175	0.27	15.85	0.465	7.985	0.01	0.235	0	0	0	0	0.145	0.02	0.535	0.29	1.19	0.24	6.1	0	0	0	0	35.715	1.88041	3.86905	5	5	0	8.63095	5	4.83631	8.61035	5.90278	2.56905	10	10	71.2989	41770	2	71	3	2	1
0.035	0.02	0.005	4.035	2.225	2.585	44.225	0.025	4.145	13.37	0.66	16.17	0.495	0.33	0	0	0.2	29.54	4.755	0	1.685	0	0.475	0.515	10.755	0	0	0	0.025	136.275	0.960307	0	5	5	0	7.06934	5	5	3.39627	6.34585	5.22817	10	10	62.9999	41771	2	80	4	2	1
0	0	0	0	0	0	0	0	0	0	0	0	0	0	0	0	0	0	0	0.145	1.375	0.21	0.28	0.125	3.195	0	0	0	0	5.33	1.79731	0	0	0	0	0.0981162	5	0	5.21519	0	10	1.9493	1.07448	25.1344	41775	2	61	3	4	1
0	0	0	0.11	1.165	1.18	8.14	0	0.735	4.2	0.035	2.23	0.005	0	0	0	0.025	8.26	2.645	0.1	0.085	0.775	1.345	0.425	6.235	0	0	0	0.045	37.74	5	0	0.76	0	0	0.196923	5	0	0.229649	4.20978	3.2096	3.71612	10	32.3221	41776	2	48	2	1	3
0	0	0	0.92	2.85	3.205	6.055	2.225	1.82	20.53	97.565	34.44	65.64	171.38	10.165	575.7	0	0	0.155	0.285	0.23	0	12.21	5.57	22.81	11.22	9.52	8.09	10.21	1072.8	1.53249	0	0.229873	0.459747	0	10	1.21373	2.15826	0	10	10	0	0.940136	36.5342	41780	2	64	3	3	1
0	0	0	0.1	0	0	0	0.105	0.145	10.23	55.91	16.45	38.06	93.255	6.52	334.385	0	0	0	0.47	0.895	0.52	8.205	2.76	14.48	7.19	6.2	5.125	6.33	607.335	2.75604	1.63514	2.04393	4.08786	0	2.05328	4.88598	5	7.53968	0	0	10	3.33256	43.3345	41782	1	66	3	3	2
0.005	0.005	0	0.875	0.055	0.07	1.13	0.005	0.105	6.67	22.005	8.775	13.92	41.255	1.58	125.45	0.06	20.31	3.275	0.095	0.175	0.385	3.205	2.005	12.175	1.745	1.475	1.26	1.865	269.935	3.44756	0	3.35693	2.64486	2.84288	5.28345	5	5	10	6.38744	6.44479	9.03674	4.55128	63.9959	41783	2	80	4	3	4
0	0	0	0.05	0	0	0	0	0	4.75	0.04	14.265	0	0	0	0	0	0	0.135	0	0.005	1.4	1.125	0.105	9.815	0	0	0	0	31.69	4.01933	0	2.28447	0	8.44256	10	1.19623	0.161529	0	5.74939	10	2.9331	4.19818	48.9848	41785	2	34	1	3	1
0	0	0	11.785	17.58	20.865	37.575	17.93	17.515	6.775	9.74	3.93	5.985	15.52	0.915	51.71	0.025	0.08	0.195	0.035	0.27	0.575	2.595	2.09	12.875	1.01	0.855	0.725	1	240.155	2.74009	0	5	5	2.91687	3.73958	5	0	7.19942	0	6.50481	5.78847	7.7848	51.674	41788	2	38	1	3	1
0	0	0	2.225	0.095	0.11	1.955	0.015	0.22	4.315	0.665	2.84	0.03	0.16	0	0	0	0	0.095	0.065	0.155	0.61	0.745	0.135	3.5	0	0	0	0	17.935	4.34986	0	1.72288	3.44576	0	4.68917	5	3.23566	9.31285	2.19881	0.606544	8.03849	7.34775	49.9478	41791	1	78	3	3	1
0.01	0.02	0	0	0	0	0	0	0	9.61	0.24	15.06	0	0	0	0	0	0	0.135	0.045	0.28	1.21	2.535	0.505	17.68	0	0	0	0	47.33	5	0	0	0	0	4.46731	5	1.58374	0	0	10	0	6.90576	32.9568	41793	1	43	2	3	2
0	0	0	1.305	10.685	10.96	69.435	1.035	6.815	37.36	0.435	21.66	0.055	0	0	0	0.1	34.92	13.58	0.755	0.37	0.77	2.485	2.305	11.43	0	0	0	0.545	227.005	2.74464	2.42038	2.57962	0.22293	2.90446	10	3.18981	5	2.35877	8.39066	10	6.76914	9.89659	66.477	41797	1	69	3	3	2
0	0	0	14.21	2.385	3.01	4.915	2.36	1.645	26.06	33.395	38.54	19.11	48.265	3.26	167.195	0	0	1.195	0.44	0.43	1.775	5.22	2.28	27.79	3.595	3.105	2.565	3.185	415.93	5	5	5	5	5.8448	6.28748	5	5	3.01531	1.71447	9.13957	9.70202	8.55236	74.256	41808	2	68	3	3	2
0	0	0	1.43	0	0	0	0	0.02	32.645	187.21	59.17	125.56	332.605	18.905	1079.53	0	0	0.355	0.58	0.65	0.115	23.27	10.885	46.165	20.875	17.715	15.05	19.25	1991.98	1.39437	0.0488472	2.02716	4.05432	0	5.17029	5	5	3.72253	0	0.302775	5.75506	3.90818	36.3835	41809	1	35	1	1	2
0	0.035	0	0.765	0.97	1.13	19.325	0.105	1.935	3.35	0.12	3.49	0.225	0	0	0	0	0	0	0	0.72	0.035	0.465	0.39	1.83	0	0	0	0.01	34.9	1.71422	5	3.53558	5	0	1.09957	5	5	9.20847	10	0	7.11006	8.14274	60.8106	41813	1	28	1	1	1
0	0	0	0.4	0	0	0	0	0	0.055	0.21	0.855	0.005	0.035	0	0	0	0	0	0	0.265	0.255	2.735	0.28	4.485	0	0	0	0	9.58	5	5	0.463822	0.927644	10	10	4.97217	0	0	0	10	6.73293	5.98982	59.0864	41814	1	80	4	3	1
0	0	0	0.67	2.37	2.45	16.725	0.035	1.965	9.21	0.1	6.945	0.01	0	0	0	0.56	18.76	4.805	0.165	0.08	0.175	0.135	0.805	5.865	0	0	0	0.095	71.925	1.16472	0	1.76897	0	0	8.88912	4.46156	0.921119	0.935508	3.90964	4.07657	0	9.34002	35.4672	41819	1	25	1	4	2
0	0	0	1.37	0	0	0	0	0	0.495	0.07	3.88	0	0	0	0	0	0	0.07	0.025	0.05	0.35	0.985	0.03	4.12	0	0	0	0	11.445	1.39643	0	0.789909	1.57982	3.64249	10	5	1.62843	0	7.74732	10	0	7.93291	49.7173	41822	1	21	1	2	3
0	0.045	0	1.525	0	0.01	0.075	0.03	8.325	8.345	28.155	10.23	18.17	48.985	2.68	153.865	0	0	0.045	0.09	0.14	0.095	4.47	2.81	13.535	2.96	2.51	2.13	2.76	311.985	5	4.44785	4.79294	5	2.94479	4.38886	4.47853	2.72239	0	0	10	8.525	10	62.3004	41827	1	78	3	3	4
31.585	33.97	4.27	3.675	0	0	0	0.015	0.06	19.71	37.415	42.025	24.665	65.26	3.76	213.955	0.135	0.41	0.09	0.145	0.8	0.935	21.09	2.405	26.065	4.15	3.525	2.995	4.235	547.345	5	5	5	5	0.401356	1.22962	5	5	8.96475	5.04925	6.4132	10	4.85396	66.9121	41834	1	43	2	3	4
0	0	0	2.515	2.12	4.04	22.815	9.01	2.175	4.49	9.18	4.305	6.095	14.84	1.035	53.095	0	0	0.085	0.08	0.12	7.345	3.06	2.05	28.985	1.14	0.985	0.815	1.015	181.395	2.6926	0	3.22289	2.07756	2.03139	10	4.82847	0	0.290203	2.45993	6.98905	0.317414	7.45005	42.3595	41838	2	58	2	3	1
0	0	0	0.805	0	0	0	0	0.01	12.89	0.175	24.67	0.005	0.085	0	0	0	0	0.21	0.055	0.185	0.72	1.095	0.175	7.71	0	0	0	0	48.79	4.02899	3.27186	5	5	1.56653	4.27859	5	5	8.1061	4.16419	1.8163	10	8.68653	65.9191	41839	2	43	2	1	1
0.005	0	0	0.695	0	0.1	0	0	0	1.86	0.82	3.555	0.015	0.08	0	0	0	0	0.425	0.195	0.13	0.49	0.97	0.42	3.85	0	0	0	0	13.61	4.25174	0	0.578965	0.988477	1.49119	1.26873	5	5	6.49916	8.30697	7.71062	1.93773	6.74105	49.7746	41840	2	75	3	3	1
0	0	0	0.605	0.15	0.16	2.91	0	0.27	10.03	0.055	10.485	0.03	0.015	0	0	0	13.08	7.76	0.05	0.62	1.265	0.625	0.325	10.105	0	0	0	0	58.54	3.54228	0.207814	5	5	1.1499	3.93248	5	3.89651	3.70938	9.21539	4.44855	7.18781	6.92372	59.2138	41842	1	21	1	1	3
0	0	0	0.695	0	0.005	0	0.005	0	0.88	0.045	2.98	0	0.01	0	0	0	0	0.31	0.07	0.45	0.25	1.885	0.175	4.345	0	0	0	0	12.105	3.11233	1.59236	0.771298	1.5426	1.03503	3.61342	4.92436	0.199045	8.59149	6.50212	6.43567	4.73122	3.81186	46.8628	41843	2	25	1	1	1
0.005	0.01	0	1.02	0.005	0.015	0	0.35	0	1.645	0.35	0.845	0	0.1	0	0	0	0	0.005	0	0	0	0.575	0	1.25	0	0	0	0	6.175	3.09147	0	0.877578	1.75516	1.31637	10	5	5	0	10	10	10	0	57.0406	41844	2	36	1	3	2
0.005	0.015	0	1.02	1.095	1.275	2.25	9.685	0.76	5.705	0.525	7.32	0.065	0.045	0	0	0.06	20.31	3.285	0.175	0.13	1.48	1.935	0.435	10.64	0	0	0	0.02	68.235	3.82775	1.42544	2.24781	1.7818	2.8655	5.93792	5	3.358	3.82498	0	6.56842	2.34539	7.93342	47.1164	41852	1	65	3	3	2
0.475	0.915	0.13	0.285	1.17	1.18	8.14	0.095	0.87	9.85	0.045	3.475	0.005	0	0	0	0.02	6.745	2.44	0.255	2.21	2.945	12.08	1.075	18.885	0	0	0	1.09	74.38	3.02694	3.13144	0.307198	0	0.930183	5.25667	5	2.8837	2.77915	0.85443	2.79061	4.81972	10	41.7801	41855	1	21	1	3	3
0	0	0	0.005	0	0.005	0	0.005	0	6.41	36.96	10.09	25.2	61.74	4.32	221.37	0	0	0.19	0.125	0.185	0.92	5.075	1.82	12.945	4.76	4.11	3.39	4.19	403.815	3.57576	0	0	0	0	10	5	0	1.77644	6.94444	9.4	6.96012	6.30974	49.9665	41857	2	30	1	3	3
0	0	0	0	0	0	0	0	0	1.485	0.075	0.64	0	0	0	0	0	0	0.07	0.005	0.005	0.055	3.5	0.23	1.165	0	0	0	0.27	7.5	3.76325	0	0	0	3.17873	0.366777	5	0	3.21604	1.86389	4.99367	3.03966	10	35.422	41858	1	60	3	3	3
0	0	0	3.075	3.31	3.75	7.04	2.645	3.055	3.155	0.405	8.19	0.035	0.14	0	0	0	17.85	10.335	0.22	0.415	0.135	3.225	1.005	11.16	0	0	0	0.21	79.355	4.73817	0	5	5	3.63669	4.7986	4.95274	5	10	9.34378	8.14788	10	4.28398	74.9018	41863	2	48	2	4	2
0.005	0.005	0	0.36	0	0	0	0.01	0.015	7.07	0	3.575	0	0	0	0	0	0	0.015	0.085	1.425	0.78	14.275	0.645	5.95	0	0	0	1.26	35.475	2.13058	1.88526	0	0	0.778747	1.78573	5	1.92222	8.13041	2.42825	1.72166	7.94904	8.85163	42.5835	41864	1	44	2	1	3
0	0	0	0.64	1.98	2.23	4.21	1.54	1.265	2.33	0.19	0.18	0.015	0	0	0	0.445	1.475	0.72	0.055	0.06	1.075	1.485	0.395	7.015	0	0	0	0.015	27.32	4.57508	5	0.87497	1.59908	0	5.44013	5	5	0.716417	10	10	2.05214	3.16753	53.4253	41865	1	76	3	4	4
9.01	6.41	1.165	0	0	0	0	0	0	8.46	0	7.495	0	0	0	0	0	0	0.77	0.15	1.15	0.375	0.46	0.235	6.2	0	0	0	0	41.88	3.50301	0	0.765623	1.53125	3.81454	7.28795	3.48581	0.20352	5.69696	0.353199	9.788	3.6377	0.125482	40.193	41867	1	35	1	3	1
0	0	0	0.195	0	0	0	0.07	0.1	1.835	0.185	3.665	0	0.02	0	0	0	0	0.16	0.06	0.61	1.77	2.655	0.38	8.7	0	0	0	0	20.405	5	5	0.371182	0.742364	5.20362	5.74313	3.87443	3.74717	1.9296	1.80053	9.881	3.8469	2.41095	49.5509	41868	1	78	3	3	1
0	0	0	6.315	0.975	1.665	1.235	91.135	0.555	27.065	87.345	25.7	58.085	141.345	9.855	505.3	0.19	0.57	1.04	0.21	0.465	0.055	13.48	4.55	23.875	10.86	9.37	7.745	9.665	1038.65	2.32602	0	4.87931	5	0	2.71618	4.13241	0.0775862	9.05258	7.40843	9.91724	9.74962	0	55.2594	41869	1	28	1	3	4
0.005	0.01	0	5.055	11.95	13.51	31.995	9.315	8.515	9.205	10.77	5.565	7.06	16.995	1.185	60.795	0	0	0.88	0.06	0.795	0.16	3.2	1.54	11.615	1.305	1.13	0.93	1.21	214.755	5	0	5	5	0	0.645426	1.49504	0	3.09338	5.16993	0	4.1127	10	39.5165	41873	2	78	3	3	2
0	0	0	3.27	0	0	0	0	0.02	11.595	0.785	12.81	0.025	0.325	0	0	0	0	0	0	1.47	0.265	0.365	0.065	4.855	0	0	0	0	35.85	5	0	5	5	1.9845	10	5	5	1.74571	5.20413	10	6.64965	10	70.584	41875	2	51	2	2	1
0.025	0.02	0	0.02	0	0	0	0.285	0	3.8	21.48	6.345	14.465	37.7	2.25	127.285	0.715	22.435	3.345	0.07	0.06	0.33	4.07	1.31	8.85	2.485	2.11	1.79	2.25	263.495	5	0	2.46686	0.602591	3.31425	0.718474	5	0	9.91795	5.4568	4.59379	8.30597	7.67207	53.0487	41877	2	42	2	4	3
0	0.01	0	0.185	0.225	0.265	4.525	0.085	0.445	2.6	0.34	1.97	0.05	0	0	0	0	0	0.415	0.165	0.565	0.35	1.475	0.555	5.55	0	0	0	0	19.775	4.90061	5	1.34388	2.68776	2.94771	4.44952	4.23985	4.03165	0	6.61552	10	0	2.53149	48.748	41879	2	80	4	3	3
0	0	0	30.625	0	0	0	0.275	1.52	7.88	0.855	6.14	0.05	0	0	0	0	0	2.06	0.07	1.92	1.41	9.425	1.21	13.01	0	0	0	0.72	77.17	5	0.529437	5	5	7.83566	1.49871	2.70648	4.50021	10	0	4.09538	10	10	66.1659	41881	1	70	3	3	2
0.015	0.035	0.005	0.115	0.005	0	0	0.065	0.09	0.335	0.005	0.01	0	0	0	0	0.485	0.635	0.015	0.285	2.47	1.02	0.6	0.36	8.835	0	0	0	0	15.385	5	5	0.0707814	0.141563	0	2.87481	5	5	4.34069	3.6303	2.79456	10	2.75866	46.6114	41882	2	59	2	1	1
0.045	0.025	0.01	1.43	0	0	0	0	0.02	1.89	0.565	7.09	0.01	0.175	0	0	1.165	1.525	0.03	0	0.215	0	1.585	0.175	3.87	0	0	0	0.145	19.97	0.265068	0	2.22451	4.44902	1.30036	4.20733	5	5	4.68985	7.15642	7.04114	3.02863	5.84263	50.205	41889	1	32	1	1	2
0.06	0.04	0.01	0.975	0.035	0.1	0	8.065	0.015	4.475	0.6	1	0.05	0.065	0	0	0	0.28	0.685	0.44	0.37	1.405	1.63	0.29	9.23	0	0	0	0.01	29.83	5	0	2.28336	4.56673	5.938	7.91992	3.70169	2.52868	8.99749	0	6.64444	9.93954	9.15645	66.6763	41895	2	47	2	1	4
0	0	0	2.6	0	0	0	0	0.035	3.14	0.43	13.98	0.015	0.315	0	0	0.035	0.1	0.08	0.505	0.39	1.7	0.54	0.04	16.09	0	0	0	0	39.995	2.20601	0	3.69374	5	0	6.69878	4.69667	0	1.37616	8.74321	8.36243	1.33755	3.0713	45.1858	41896	1	53	2	3	2
0	0.01	0	2.32	9.58	10.605	27.585	0	6.15	6.61	0.57	3.1	0.005	0	0	0	0.04	48.86	23.62	0.115	0.37	0.015	0.67	1.185	4.71	0	0	0	0.09	146.21	1.19695	0	4.93742	5	4.74642	7.15215	3.51105	5	9.87249	8.99075	5.36645	10	6.90741	72.6811	41897	1	77	3	3	4
0	0.025	0	0.155	0.005	0.015	0	0.08	0.1	5.645	0.045	4.795	0	0	0	0	0	0	0.015	0.035	0.49	1.525	0.8	0.36	9.155	0	0	0	0	23.245	4.9004	3.24237	2.16158	2.87085	3.31442	8.04356	5	3.24237	0.546158	0	1.33402	6.74865	7.25431	48.6587	41899	1	35	1	1	1
0.005	0.005	0.005	24.515	1.255	1.435	2.415	1	0.8	1.505	0.47	4.4	0.01	0.01	0	0	0.125	6.83	2.295	0.08	1.2	0.935	0.99	0.76	7.85	0	0	0	0.01	58.905	5	4.2571	2.8172	3.00501	5.52031	10	2.25042	4.19449	6.42991	0.244853	0	10	8.49792	62.2172	41904	2	70	3	3	2
0	0.015	0	2.165	0.04	0.055	0.83	0.045	0.155	5.91	0.92	7.695	0.02	0.18	0	0	0.025	18.76	10.51	0.35	1.795	0.695	0.59	0.225	5.545	0	0	0	0	56.525	5	3.63093	5	5	3.92994	7.16328	5	5	10	5.68608	7.10175	9.26565	7.36788	79.1455	41908	2	55	2	1	1
0.005	0.01	0	0	0	0	0	0	0	0	0.095	0.095	0	0	0	0	0.555	1.845	0.695	0.05	1.055	2.11	3.01	0.33	11.415	0	0	0	0	21.27	4.66443	0	0.0557704	0	1.78465	6.80685	5	5	6.35596	0.917113	10	3.27859	5.33931	49.2027	41912	2	56	2	4	4
0	0	0	0.01	0	0	0	0	0	11.035	29.67	8.43	19.89	51.835	3.09	175.02	0.13	65.82	6.35	0.08	0.335	1.885	4.035	2.11	15.775	3.42	2.895	2.465	3.09	407.37	2.79631	0	5	5	6.64687	6.55984	0.0593975	0.132584	3.1972e-05	4.91208	6.74603	0	8.79736	46.6505	41915	2	63	3	3	4
0.145	0.09	0.025	0.79	2.95	3.05	20.4	0.105	1.945	11.985	0.47	6.885	0.015	0.15	0	0	0	0.925	2.835	0.535	1.61	1.56	3.325	1.34	15.525	0	0	0	0.3	76.96	5	5	0.0358372	0.0358372	2.48471	0.48518	5	5	10	0	6.21376	8.15879	10	57.4141	41919	2	53	2	1	3
0	0	0	0.795	0.555	0.67	0.385	0.035	0.06	2.69	0.125	8.635	0.005	0.085	0	0	0	0	0	0.34	0.195	0.58	1.58	0.14	5.895	0	0	0	0.09	22.86	5	2.84608	4.83834	4.7245	0	7.28597	5	2.78916	0	3.47602	4.95956	9.44262	3.09561	53.4579	41921	1	60	3	2	1
0.07	0.035	0.01	5.99	6.885	7.97	13.235	0.07	3.88	8.005	8.79	22.685	5.44	14.53	0.845	47.73	0.32	0.96	0.095	0.025	1.605	0	2.57	0.85	12.69	0.93	0.79	0.67	0.865	168.54	2.57088	3.27311	5	5	3.35166	1.57109	5	5	7.10173	7.61398	8.70563	10	4.16353	68.3516	41922	2	33	1	3	4
1.65	3.505	0.385	0	0	0	0	0	0	11.725	0.105	12.255	0	0	0	0	0	0	0.42	0.145	0.57	0.005	2.395	0.125	3.735	0	0	0	0	37.02	4.4039	3.59329	2.31235	4.52489	3.26502	4.17682	5	5	5.52328	1.18298	10	0.409669	10	59.3922	41923	2	60	3	3	4
0	0.035	0	0.98	0	0	0	0	0	5.485	2.085	1.725	0	0	0	0	0	0	0.235	0.215	0.355	1.72	12.71	0.465	7.2	0	0	0	0.99	34.2	1.82491	0	0.0132066	0.0264131	1.30305	1.918	5	5	10	8.37941	10	6.74354	9.04829	59.2568	41924	1	35	1	4	3
2.43	3.13	0.43	0.29	0	0.01	0.12	0.01	13.505	4.09	0.29	3.155	0	0.3	0	0	0.21	68.825	10.755	0.075	0.255	0.55	9.11	1.73	8.36	0	0	0	0.78	128.41	1.71223	0.885383	4.10496	1.44881	1.87809	2.16702	5	5	7.23292	4.95099	8.68744	10	2.10742	55.1753	41927	1	38	1	3	3
0	0	0	0.1	0	0.005	0	0.18	0.055	3.845	24.56	7.565	14.54	56.62	0.05	75.06	0.06	20.395	3.185	0.28	1.36	0.465	7.64	2.805	16.835	0.04	0.02	0.03	1.18	236.875	5	5	1.91627	0	0	2.63062	5	2.96654	9.23169	0	10	6.15806	6.54088	54.4441	41929	2	44	2	4	3
0	0	0	0.07	0	0	0	0.035	0.05	0.84	6.54	2.16	3.75	14.55	0.015	36.62	0	0	0	0.255	0.15	0.535	2.075	1.125	6.645	0.015	0.01	0.015	0.29	75.745	3.77851	2.72143	0	0	3.56259	1.40829	5	2.6905	5.89433	0	2.53399	2.80715	10	40.3968	41942	2	44	2	3	3
0	0.03	0	0.135	0	0	0	0.07	0.095	0.615	0.18	0.19	0	0	0	0	0	0	0	0.01	0.01	2.685	1.895	0.345	8.07	0	0	0	0	14.33	4.3558	5	0	0	3.30124	2.60995	5	5	0.166322	5.22696	6.08583	8.92589	0	45.672	41944	2	39	1	3	1
0.005	0.05	0	1.795	0	0	0	0.135	0.195	6.505	29.225	10.76	19.625	48.165	3.36	172.26	0.07	0.38	8.34	0.285	0.135	0.425	9.32	1.635	9.345	3.7	3.2	2.64	3.26	334.815	4.61069	5	2.95581	4.32159	3.60948	2.15766	5	5	10	3.2652	3.5666	9.74181	7.30393	66.5328	41946	2	65	3	4	2
0.005	0.01	0	1.435	0	0	0	0	0.02	1.275	0.625	7.26	0.01	0.175	0	0	0	0	0	0	0.11	0	0.125	0.485	4.2	0	0	0	0	15.735	0.990753	0	5	5	4.57948	10	2.7609	5	0.0834221	7.30956	7.42457	5.02204	7.88131	61.052	41947	1	31	1	3	2
0	0	0	0	0	0	0	0	0	2.015	0.07	5.045	0	0	0	0	0.05	0.13	0.085	0.635	0.425	0.235	0.145	0.02	2.155	0	0	0	0	11.01	1.09941	0	0.0839828	0.100779	0	2.74947	5	3.62806	0.879785	5.09122	0	0	8.78203	27.4147	41952	2	71	3	3	4
0	0	0	1.44	0.73	0.74	5.235	0	0.46	8.065	0.76	4.44	0.005	0.215	0	0	0	1.235	1.72	0.18	0.085	0.36	0.335	0.22	2.845	0	0	0	0.03	29.1	2.29817	0	1.46714	2.93427	0	6.08384	2.28241	0	0	6.13539	0	8.48267	8.51219	38.1961	41960	2	80	4	3	2
0	0.065	0	0.505	0.015	0	0	0.185	0.265	3.42	0.305	6.91	0	0.07	0	0	0.03	0.085	0.66	0.24	0.55	1.385	3.3	0.915	12.12	0	0	0	0	31.025	5	5	0.509772	0.0384734	1.07725	7.62365	5	5	3.65912	4.48514	1.8599	0	10	49.2533	41961	1	46	2	3	2
0	0	0	35.775	1.44	1.62	3.06	1.765	2.605	13.515	1.56	27.01	0.08	0.445	0	0	0.06	20.31	3.205	0.225	0.495	0.84	5.175	0.89	19.855	0	0	0	0.44	140.37	1.86052	3.17572	5	5	3.24629	9.01145	4.73536	5	1.31545	5.47126	5.42159	5.63521	8.23915	63.112	41962	1	48	2	3	2
0.65	0.62	0.07	2.335	0.08	0.09	1.62	0.045	0.23	21.2	5.645	11.34	3.12	12.185	0.015	8.39	2.06	8.11	45.85	0.045	0.92	0.675	1.945	0.55	8.61	0.01	0.005	0.01	0.255	136.68	3.20451	0.945537	5	5	1.4826	10	2.53253	1.38048	0.647313	10	7.67504	5.77156	3.90302	57.5426	41963	1	66	3	1	1
0	0	0	0	0	0	0	0	0	0.03	0.19	0.19	0	0	0	0	0.555	1.845	0.46	0.045	0.195	0.015	1.67	0.38	2.185	0	0	0	0	7.76	2.65125	3.33802	0.0878426	0	0	7.85628	4.83486	0	3.52674	0.00260274	6.16229	2.37922	2.00299	32.8421	41964	1	42	2	3	3
0.005	0.01	0	0.105	0	0	0	0	0	1.03	0.1	1.96	0	0	0	0	0	0	0.025	0.025	0.175	0.575	2.81	0.205	7.445	0	0	0	0	14.47	2.52785	1.24442	0.0643666	0.128733	1.02987	8.47659	4.95366	1.34097	3.44431	1.82515	2.56904	2.72277	5.71127	36.039	41968	1	26	1	3	1
0.005	0.015	0	2.535	2.95	3.38	6.25	8.325	1.92	25.285	139.205	40.065	93.11	248.89	13.71	787.98	0.01	0.03	0.91	1.3	2.02	3.025	19.59	8.655	48.615	15.145	12.85	10.925	14.145	1510.85	5	4.67348	1.40204	2.71062	3.22366	2.435	4.33699	0.841226	2.9189	1.22687	5.17607	4.58677	7.39832	45.93	41969	2	61	3	3	2
0.015	0.025	0	1.75	0	0	0	0	0.02	5.6	0.29	8.41	0.01	0.21	0	0	0	0	0	0.04	0.205	1.125	3.2	0.04	13.535	0	0	0	0	34.475	5	0	3.43265	5	10	1.48012	5	0	7.09503	6.01739	9.37635	10	10	72.4016	41971	1	66	3	4	2
0	0	0	0.095	0	0	0	0.045	0.065	1.8	0.29	4.265	0	0	0	0	0	0	0.055	0.005	0.01	0.895	1.155	0.47	5.24	0	0	0	0	14.39	1.58526	1.59562	0	0	7.47664	10	5	1.56713	3.19612	4.40696	10	0	10	54.8277	41973	1	71	3	3	3
0.06	0.04	0	1.345	0.04	0.095	0.055	0.625	0.2	2.515	0.715	7.045	0.005	0.14	0	0	0.01	0.025	0	0.47	0.315	1.94	0.5	0.795	17.945	0	0	0	0	34.88	5	5	2.89332	5	0	1.08379	5	5	1.90079	9.39655	6.78739	3.05933	7.22559	57.3468	41988	2	52	2	3	1
0.02	0.06	0	2.265	2.845	3.46	2.71	1.18	0.775	22.235	1.275	4.48	0	0.24	0	0	0.91	2.69	0.48	0.03	0.415	0.64	26.845	1.67	9.7	0	0	0	2.45	87.375	2.66444	5	1.33428	2.66856	0	1.86486	5	5	8.57137	10	1.12956	10	10	63.2331	41990	1	45	2	1	1
0	0.035	0	0.345	0.005	0	0	0.975	0.385	2.08	0.205	0.245	0	0	0	0	0	0	0	0.57	0.635	3.08	1.265	1	29.43	0	0	0	0	40.255	5	5	0	0	0	1.03827	5	5	6.66243	0	0	9.03238	10	46.7331	41991	1	66	3	1	1
0	0.015	0	1.505	0	0	0	0	0.02	1.48	1.025	8.17	0.01	0.175	0	0	0	0.11	0	0	0.11	0.04	0.195	0.875	10.895	0	0	0	0	24.625	5	0	3.11117	5	3.18953	1.8082	3.22456	4.71861	10	0.279621	0.927876	9.99167	10	57.2512	42000	1	51	2	3	4
0.07	0.08	0.005	1.24	0	0	0	0.62	0.895	3.81	19.44	6.265	13.145	32.21	2.25	115.495	0	0	0.305	1.16	0.475	0.03	5.2	1.87	9.85	2.485	2.14	1.77	2.185	222.995	5	5	0	0	0	1.95083	5	5	10	0	5.89261	8.56061	8.96887	55.3729	42002	1	52	2	4	4
0	0	0	0.77	1.455	1.475	10.17	0.73	1.125	17.15	0.27	3.78	0.005	0.13	0	0	0.715	89.245	12.305	0.91	2.525	2.89	6.67	1.36	29.23	0	0	0	0.635	183.545	4.23518	4.5443	4.82236	4.03585	1.03385	5.79832	5	5	4.92205	4.4871	5.05306	3.42731	10	62.3594	42004	1	52	2	1	2
0	0.005	0	0.005	0	0.005	0	0.005	0	0	0.21	0.21	0	0	0	0	0	0	0	0.005	0.025	0.1	0.14	0.305	1.255	0	0	0	0	2.27	3.02284	0	0.230911	0.461823	10	0	5	0	4.80575	0	6.53498	8.8927	0.64671	39.5957	42005	1	80	4	3	3
0	0	0	1.61	0.45	0.505	4.24	0	0.53	10.87	0.28	8.885	0.05	0.175	0	0	0.08	26.66	4.215	0.31	0.375	0.365	1.95	0.165	8.53	0	0	0	0	70.245	2.57778	0	5	5	1.30428	3.98141	3.9475	0.959633	5.06991	2.78466	5.4318	5.49564	8.64759	50.2002	42009	2	38	1	3	2
0.01	0.025	0	41.05	0.275	0.36	5.21	0.01	0.51	18.035	0.25	22.585	0.065	0.175	0	0	0.38	18.49	10.29	0.01	2.16	0.39	1.105	0.33	11.265	0	0	0	0.005	132.985	5	0	5	5	1.0582	1.02223	3.52898	0	5.74537	6.74706	10	10	7.03335	60.1352	42015	2	79	3	3	3
0	0	0	0.75	1.455	1.475	10.215	0.125	1.1	29.6	131.255	40.95	89.39	219.025	15.315	785.295	0	0.76	2.9	0.505	1.285	1.805	18.905	6.81	38.51	16.88	14.57	12.045	14.925	1455.85	3.71299	5	0	0	0.127182	6.44361	5	4.16233	5.86838	4.21243	4.0401	2.91311	9.21512	50.6952	42016	1	24	1	3	4
0	0	0	0	0	0	0	0	0	3.785	0.145	0.36	0	0	0	0	0	0	0	0.375	0.695	0.43	2.455	0.245	3.13	0	0	0	0	11.62	2.92741	5	2.79574	5	4.27558	4.76753	5	0.0673673	3.02202	0.724573	10	2.75667	10	56.3369	42021	1	44	2	1	1
0.34	0.465	0.08	0	0	0	0	0	0	6.725	16.48	8.91	11.08	29.01	1.71	96.905	0	0	0.05	0.045	0.79	0.955	6.83	1.13	8.65	1.885	1.6	1.36	2.165	197.165	1.61871	0	0.0717978	0.143596	0	10	5	1.59152	1.13901	5.16093	7.36657	1.40939	7.80355	41.3051	42023	2	30	1	1	1
0	0	0	0.405	0.005	0.015	0	0.35	0	33.565	159.635	50.26	108.65	268.075	18.415	951.895	0	0	0.16	0.435	0.8	0.315	25.79	8.04	37.04	20.305	17.5	14.495	18.55	1734.7	1.34025	0	0.0196048	0.0392095	0.313676	10	4.34128	0.084954	0.448266	7.52707	4.55675	3.97534	3.86363	36.51	42024	1	36	1	3	1
0	0	0	3.375	0.025	0.03	0.49	0	0.045	0.615	0.985	6.65	0.04	0.275	0	0	0	0.83	45.195	0.365	1.175	2.225	0.55	0.13	9.36	0	0	0	0	72.36	5	0	5	5	10	10	5	0	3.95662	4.39209	10	9.9392	10	78.2879	42026	1	71	3	3	1
0	0	0	0.07	0.66	0.79	0.455	0.04	0.06	0.61	0.2	0.205	0	0	0	0	0	0	0.46	0.025	0.29	0	2.745	0.55	3.865	0	0	0	0	11.025	5	5	0	0	8.64356	4.09796	3.83825	5	10	4.00799	4.3887	4.93453	10	64.911	42028	1	45	2	4	2
0.005	0.025	0.005	0.395	0.005	0.015	0	1.295	0.21	10.34	26.335	13.55	17.885	43.815	3.065	157.06	0.065	13.115	2.065	0.67	0.54	1.455	4.515	1.625	14.765	3.375	2.91	2.41	2.97	324.485	3.89003	5	5	5	3.74243	1.48173	5	5	8.12403	2.25035	6.78723	7.59033	4.5118	63.3779	42029	2	71	3	3	1
0	0	0	0.29	0.49	0.57	9.75	0.005	0.905	2.6	0.025	0.955	0.105	0	0	0	0.095	30.59	4.935	0.045	0.55	0.005	10.215	0.335	4.785	0	0	0	0.295	67.545	4.64474	5	3.3894	2.10269	2.99607	0.347631	5	0	8.99763	5.52347	8.50304	9.3519	8.38512	64.2417	42033	1	63	3	4	1
0	0	0	0.08	0	0	0	0.01	0.08	2.56	0.115	1.245	0	0	0	0	0	0	0.39	0.065	1.085	0.26	9.335	0.615	6.94	0	0	0	0	22.78	5	5	1.99593	3.13087	6.17825	3.51621	5	0	5.67233	0	3.95016	10	10	59.4437	42035	1	51	2	2	4
0.005	0.02	0	1.3	0	0	0	0.31	0.455	7.795	0.115	3.325	0.005	0.08	0	0	0	0	0	0.01	0.76	0.465	1.575	0.375	8.055	0	0	0	0	24.65	4.22505	5	4.05048	5	3.40821	2.99907	4.93674	5	10	6.84224	7.26455	8.96001	4.28079	71.9671	42041	1	80	4	3	1
3.275	3.01	0.545	0.125	0	0	0	0.045	0.065	13.245	96.805	31.455	57.09	220.23	0.585	526.23	0	0	0.01	0.5	0.615	0.375	18.295	13.45	46.99	0.625	0.285	0.585	4.425	1038.86	3.34243	3.22762	0.280662	0.561325	5.46356	7.46994	5	5	2.1842	5.42614	6.02964	5.5635	6.64119	56.1902	42047	2	52	2	3	2
0.34	0.465	0.08	0	0	0	0	0	0	0.195	0	0.3	0	0	0	0	0	0	0.45	0.065	0.705	0.305	0.49	0.195	7.48	0	0	0	0	11.07	4.02589	0	0.749921	1.49984	0	7.20167	4.58794	0	3.98596	0	3.77404	3.47614	5.53496	34.8364	42049	1	44	2	3	3
0	0	0	9.325	0.97	1.13	19.325	0.01	1.895	9.855	1.665	43.295	0.26	1.05	0	0	0	0	0	0.18	2.105	0.705	11.775	0.44	34.1	0	0	0	0.01	138.095	5	5	5	5	10	8.06814	2.24642	5	4.79144	3.69682	5.69708	8.29982	10	77.7997	42050	1	52	2	3	4
0	0.01	0	1.215	0	0	0	0.025	0.05	5.665	0.235	7.09	0.01	0.14	0	0	0.17	55.97	8.745	0.135	0.37	0.06	0.585	0.37	7.13	0	0	0	0	87.975	3.90211	0.880475	5	5	4.5638	2.89541	5	0.96302	1.29428	5.77201	4.0457	1.26626	9.62179	50.2048	42053	2	38	1	1	4
0.325	0.305	0.035	0	0	0	0	0	0	0	0.03	0	0	0	0	0	0	0	0	0	0.225	0.255	0.04	0.005	1.21	0	0	0	0	2.43	1.72544	0	0	0	0	4.74496	2.43179	2.29834	2.62238	7.87531	2.372	9.03092	0	33.1011	42055	2	27	1	1	1
0	0	0	0.275	0.015	0.05	0.24	4.025	0.01	3.56	0.425	2.55	0.025	0.02	0	0	0.065	1.78	1.98	0.505	0.385	1.045	0.7	0.51	7.305	0	0	0	0.005	25.475	4.13105	0	0.320513	0.605413	0	6.04865	5	5	0.153373	1.21874	9.67863	0	10	42.1564	42056	2	57	2	3	3
0	0	0	0	0	0	0	0	0	0	0.19	0.19	0	0	0	0	0.125	40.755	6.37	0.005	0.03	0.96	0.685	0.38	6.3	0	0	0	0	55.99	2.05381	0	3.08776	0	0	5.48086	5	0.201713	0	4.95421	5.13446	6.29639	0	32.2092	42057	1	37	1	3	2
0	0.045	0	0.22	0.005	0	0	0.12	0.17	0.63	0.03	0.025	0	0	0	0	0	0	0	0.36	0.6	1.66	0.82	0.225	7.355	0	0	0	0	12.265	4.49355	5	1.57015	3.14029	0	0.527042	5	5	7.39846	5.677	7.54258	10	0	55.3491	42058	2	33	1	3	3
0	0.02	0	0.085	0	0	0	0.44	0.125	0.975	0.17	0.44	0	0	0	0	0	0	0.235	0.285	0.52	1.225	0.325	0.57	12.555	0	0	0	0	17.97	4.86976	4.83907	0.225073	0.450146	1.60552	6.21548	5	4.71247	4.90258	0	2.90335	5.91256	7.66749	49.3035	42059	1	46	2	3	3
0	0	0	16.79	0	0.01	0	0	0	0.955	0.28	0.255	0.19	0.47	0.035	1.69	0	0	0.08	0.06	0.12	0.26	4.74	0.17	3.635	0.035	0.03	0.025	0.21	30.04	5	5	0	0	0	2.02997	5	0	3.09648	3.6434	8.2612	4.30117	10	46.3322	42061	2	23	1	1	1
0.095	0.065	0	1.775	0	0	0	0	0.02	5.725	20.965	15.965	13.85	34.12	2.37	121.595	0.525	62.235	9.635	0.42	0.38	0.565	5.725	1.72	15.54	2.615	2.255	1.865	2.3	322.325	2.75856	0	5	5	0	7.25114	5	0.182482	1.54366	4.72019	6.25527	4.85508	5.46189	48.0283	42062	1	30	1	3	2
0.02	0.02	0	1.255	0	0	0	0	0.01	3.925	0.62	11.665	0.025	0.09	0	0	0.04	12.695	2.06	0.045	0.195	0.45	2.1	0.11	5.25	0	0	0	0	40.575	1.11779	3.9267	2.4294	3.62922	1.45962	1.89165	5	5	6.35228	10	10	5.40802	1.16428	57.379	42064	2	48	2	4	3
0.01	0.015	0	0.175	0	0.02	0	0	0	8.57	44.43	18.61	25.82	100.045	0.105	251.755	0	0	0	0.315	1.02	0.895	11.14	6.465	28.435	0.095	0.055	0.09	1.995	500.06	5	5	0.268579	0.537159	0.775194	10	5	5	4.26214	5.89821	10	2.74223	8.55047	63.034	42066	2	38	1	3	3
0	0.015	0	2.455	0.83	0.99	3.025	8.055	0.655	14.705	31.25	13.545	19.715	69.785	1.74	238.38	0	0	0.085	0.175	0.37	0.295	10.79	6.045	20.76	2.09	0.88	1.98	1.435	450.05	3.16794	4.74646	4.35592	5	3.58888	5.17627	5	5	9.4485	3.23373	10	7.55741	5.18145	71.4566	42069	2	36	1	3	3
0.01	0.005	0.01	0	0	0.005	0.265	1.42	0	3.17	0	2.265	0	0	0	0	0.025	3.355	2.14	0.315	0.63	0.17	0.635	0.125	1.995	0	0	0	0	16.54	2.49146	1.737	0.257334	0	0	2.43478	3.20124	0.772002	10	6.91085	0.658569	8.26885	8.11381	44.8459	42071	2	44	2	3	2
0	0.075	0	2.45	0.015	0.015	0	0.22	0.335	2.81	0.505	8.99	0.015	0.23	0	0	0	0	0.17	0.04	0.48	1.855	2.335	0.44	11.58	0	0	0	0	32.56	5	5	4.27519	5	0	0.769028	5	5	10	3.30615	0	10	6.03485	59.3852	42073	1	42	2	1	1
0	0	0	0	0	0	0	0	0	3.025	0	7.915	0	0	0	0	0	25.07	14.095	0.14	0.24	0.27	1.16	0.155	4.135	0	0	0	0	56.205	2.06839	0	0.974256	1.94851	3.67396	3.22178	3.47032	5	4.37073	10	10	9.67306	0	54.401	42075	1	46	2	3	2
0	0	0	0	0	0	0	0	0	2.93	17.065	4.8	11.505	28.185	1.97	101.06	0	0	0	0.04	0.03	0	2.055	1.04	3.545	2.17	1.875	1.55	1.915	181.735	0	0	0	0	0	10	3.91844	0	1.23749	2.02423	0	3.64312	7.31406	28.1373	42077	1	49	2	3	2
0	0	0	1.35	1.68	1.735	21.28	0.255	0.98	8.27	18.92	15.17	12.46	33.545	1.835	105.505	0.12	40.79	6.37	0.18	0.225	1.195	2.93	1.25	12.995	2.03	1.72	1.46	1.91	296.16	3.42117	0	4.31939	1.60884	0	6.58603	4.59989	1.13668	3.45087	8.99086	10	4.70862	8.88411	57.7065	42079	1	80	4	3	4
0	0.035	0	0.185	0.005	0	0	0.1	0.145	7.46	38.915	11.32	26.53	65	4.54	233.05	0	0	0.07	0.12	0.235	0.595	6.035	2.045	11.315	5.01	4.32	3.57	4.41	425.01	3.0316	3.80656	0	0	2.50197	10	5	3.79316	0	5.03253	6.92335	0	8.54364	48.6328	42081	1	39	1	3	3
0	0	0	0.08	0.005	0.015	0	1.15	0	6.565	0.06	3.015	0.01	0.01	0	0	0	0	0.02	5.99	0.05	1.025	13.165	3.76	5.235	0	0	0	1.19	41.345	5	0	0.585002	0.46256	2.37992	1.20559	5	0.721049	4.33051	5.18551	10	10	8.50742	53.3775	42083	1	34	1	4	2
0.005	0.005	0	0.91	0	0	0	0	0	0.705	0.09	1.025	0	0.015	0	0	0	0	0	0.005	0.02	1.28	0.755	0.03	6.53	0	0	0	0	11.375	1.85169	0	0.193986	0.387973	0	1.6265	3.61203	5	4.01355	10	9.64229	0.407105	0.39613	37.1312	42085	2	57	2	3	1
0.06	0.035	0.01	0.01	0.045	0.05	0.325	0.005	0.03	0.185	0	0.1	0	0	0	0	0	0.05	0.05	0.04	0.98	0.785	4.705	0.02	5.805	0	0	0	0.005	13.295	5	5	0	0	2.61438	1.06767	5	1.74873	8.48706	0	10	3.85096	10	52.7688	42087	2	32	1	4	4
0.39	0.83	0.09	1.305	0	0	0	0.035	0.05	1.085	0.02	5.555	0	0	0	0	0	0	0.005	0	0.005	0.245	1.75	0.06	4.695	0	0	0	0	16.12	3.43975	1.2064	0.80884	1.61768	1.97412	3.88074	5	2.93376	1.53871	5.27406	9.37372	3.46874	3.04588	43.5624	42091	1	22	1	3	2
0	0.01	0	0.245	0	0	0	0	0	0	0	0	0	0	0	0	0	0	0.14	0.015	0.055	0.09	2.695	0.06	1.66	0	0	0	0	4.97	1.7554	5	0	0	0	0.594136	5	5	10	0.643647	8.51304	5.4187	6.74985	48.6748	42094	2	55	2	4	1
0.045	0.025	0.01	0.33	0.015	0.05	0.275	0.04	0.025	28.665	28.935	25.035	19.44	51.005	2.97	165.985	0	0	0	0.115	0.305	0.295	7.07	1.945	13.37	3.28	2.795	2.355	3.015	357.395	2.28178	1.94223	5	5	0.398406	3.92277	5	0.174303	3.64658	3.40637	5.19203	6.19948	9.70314	51.8671	42096	1	35	1	5	4
0	0	0	0.485	0	0	0	0	0	0.255	0.55	0.17	0	0	0	0	0.13	43.08	6.735	0	0.12	0.625	0.085	0.19	1.785	0	0	0	0	54.21	0.52152	0	5	0	0.0805153	3.71609	5	5	9.57323	5.87091	1.37874	6.92867	10	53.0697	42099	1	66	3	3	4
0	0	0	0	0	0	0	0	0	0.97	0	0.86	0	0	0	0	0	0	0	0	0.48	0	4.82	0.235	7.73	0	0	0	0	15.095	3.0139	5	0	0	0	3.67787	4.79928	0	4.87036	4.58578	3.61407	10	0	39.5613	42102	2	58	2	4	1
0.01	0.01	0	0.27	0.01	0	0	2.055	0.105	0.355	0.135	0.12	0.015	0.015	0	0	0.125	0.305	0.05	0.055	0.04	0.485	1.25	0.22	3.32	0	0	0	0	8.95	4.81205	3.96533	0.484139	0.87606	5.2871	0.425616	5	4.01143	4.04795	0.422148	9.6751	4.46454	8.2668	51.7383	42103	2	67	3	4	2
0	0	0	0.95	3.785	3.84	26.5	0	2.39	14.67	0.295	9.555	0.015	0.01	0	0	0.5	31.37	8.575	4.39	0.155	2.315	1.495	1.445	10.62	0	0	0	0.155	123.03	5	0.893566	5	2.63106	0.741329	1.77186	5	5	0	5.02162	10	3.64908	10	54.7085	42104	2	71	3	3	3
4.345	5.31	0.32	0	0	0	0	0	0	7.705	30.86	12.36	20.825	54.195	3.235	182.965	0	17.85	10.185	0.235	0.595	0.365	6.09	1.91	16.275	3.565	3.03	2.575	3.235	388.03	2.17016	3.50853	0.610553	1.22111	2.74262	4.1806	5	5	5.96533	6.85195	3.9694	6.48359	1.80235	49.5062	42106	1	46	2	4	4
0.1	0.07	0	9.525	0.08	0.28	0.07	0.185	0.05	6.135	1.195	10.24	0.005	0.365	0	0	0.12	31.735	7.435	0.015	0.495	0	0.605	0.55	6.01	0	0	0	0	75.265	2.30512	0	5	5	6.07668	2.39668	4.70003	5	8.80932	4.45255	3.54405	9.47265	6.68927	63.4463	42107	1	78	3	3	4
0	0.03	0	0	0	0	0	0	0	9.24	0.62	0.58	0	0	0	0	0	0	0.21	0.14	0.03	0	0.355	0.82	2.485	0	0	0	0	14.51	2.87845	0	3.49325	5	3.37739	10	3.95374	5	2.14568	10	10	0.0727561	6.54919	62.4705	42108	2	44	2	3	2
0	0	0	1.875	0	0	0	0	0.02	8.27	30.305	15.515	20.195	49.63	3.46	177.325	0.17	56.08	8.855	0.09	0.3	0.6	7.695	1.685	12.22	3.81	3.29	2.72	3.71	407.82	1.23326	0	5	5	0	4.77042	5	5	7.06831	6.15186	7.06285	7.96344	9.02038	63.2705	42109	2	29	1	5	3
0.695	0.66	0.08	0	0	0	0	0	0	3.095	0.07	6.82	0	0	0	0	0	0	0	0	0.305	0.275	0.02	0.005	2.325	0	0	0	0	14.35	0.498132	0	0	0	0	4.92247	4.04305	2.03033	2.75874	7.07763	4.22935	4.64166	0	30.2014	42111	1	30	1	3	2
0	0.01	0	0.97	0	0	0	0	0	0.475	0.125	3.18	0	0	0	0	0	0	0.3	0.39	0.21	0.66	0.49	0.265	5.205	0	0	0	0	12.28	3.82256	0	0.974907	1.94981	0	4.92996	4.67955	0.953713	0.338434	6.17158	4.21933	5.24224	4.81102	38.0931	42119	2	38	1	3	1
18.42	18.685	2.245	0.765	0	0.015	0	0.015	0	8.695	0.835	38.795	0	0	0	0	0	0	0	0.06	0.06	1	2.23	0.255	4.92	0	0	0	0	96.995	4.55244	5	5	0	0	2.22651	5	5	8.21593	6.38661	7.54836	8.02814	10	66.958	42120	1	72	3	5	4
0	0	0	0.16	0	0	0	0.835	0.24	0.875	0.03	0.02	0	0	0	0	0.06	20.395	3.185	0.125	0.055	0.295	0.095	0.215	5.105	0	0	0	0	31.69	2.29826	5	3.27715	0.702247	10	10	5	5	1.85676	4.36954	9.67191	7.11622	9.63027	73.9224	42123	1	61	3	2	3
0	0.01	0	0	0	0	0.095	0	0	9.55	0.135	0.89	0	0	0	0	0	1.605	2.145	0.335	0.85	0.835	4.86	0.095	6.13	0	0	0	0	27.535	5	5	2.74489	5	6.07218	6.75666	5	3.37741	6.02299	4.13935	10	0	10	69.1135	42124	1	66	3	4	3
0	0	0	0.415	0	0	0	0	0	3.14	0.225	0.51	0	0.065	0	0	0	0	0	0	0	0	0.615	0.005	0.69	0	0	0	0	5.665	2.95464	0	1.83314	3.66627	1.13621	5.21357	3.44828	0	2.41769	9.24385	6.6887	5.0321	2.40942	44.0439	42125	1	80	4	4	1
0	0	0	0	0	0	0	4.26	0	6.05	21.43	12.205	14.125	50.065	1.255	171.39	0	0.32	0.03	0.155	1.24	1.975	5.64	4.065	22.395	1.505	0.63	1.42	1.015	321.17	5	0	0.0136463	0	1.6885	8.78401	1.0786	2.59279	5.2516	4.12421	0	5.58354	6.5865	40.7034	42127	2	60	3	2	1
0	0.02	0	0.425	0	0	0	0	0	15.105	85.88	25.755	57.845	150.785	8.995	509.09	0	0	0.545	0.27	0.61	0.41	10.595	4.97	22.695	9.935	8.435	7.16	8.995	928.52	5	0	0.998225	1.99645	0	0.682547	2.03194	0.277285	10	8.52805	0	10	1.73185	41.2464	42131	1	28	1	3	2
0	0.01	0	0	0	0	0	0	0	2.565	0.055	0.815	0	0	0	0	0	0	0.665	0.125	0.71	0.775	0.455	0.36	5.32	0	0	0	0	11.855	3.66486	0	0	0	0.923613	7.86177	5	1.41949	1.98254	5.75365	4.84479	5.32364	4.90831	41.6827	42132	2	37	1	3	4
0	0	0	3.3	0	0	0	0	0.02	5.025	0.76	10.205	0.03	0.325	0	0	0.485	1.615	0.38	0.18	1.435	1.875	0.595	0.12	13.54	0	0	0	0	39.89	2.90787	0	5	5	0	8.52543	5	5	1.29883	7.57576	5.22469	6.6916	4.48128	56.7055	42134	2	27	1	1	2
0	0.01	0	0.07	0	0	0	0.37	0.105	2.285	0.19	3.43	0	0	0	0	0	0	0.37	0.255	0.38	0.87	0.215	0.505	9.19	0	0	0	0	18.245	3.44679	3.87764	0	0	1.33563	3.08223	5	5	4.88152	0.926325	0	4.02897	9.16183	40.7409	42135	1	50	2	3	1
0.695	0.66	0.08	7.125	0	0.015	0.18	0	20.215	0.86	0.665	5.425	0	0.415	0	0	0.01	0	0.015	0.08	0.215	0.21	1.195	0.5	3.055	0	0	0	0	41.615	1.5027	2.64085	1.73611	3.47222	4.21231	3.03961	1.79577	0.183392	10	1.55408	8.20939	4.20026	4.87139	47.4181	42143	2	53	2	3	1
0	0	0	0.47	0.235	0.61	0.34	0.295	0.12	1.48	0.07	3.43	0	0.005	0	0	0	0	0.005	0.035	0.895	2.27	2.05	0.055	15.25	0	0	0	0	27.615	5	0	0.225033	0.473754	2.37509	4.9562	3.80898	1.18439	4.86315	7.61165	10	4.07092	3.94805	48.5172	42144	2	51	2	1	1
0	0.01	0	0.065	0	0	0	0.035	0.05	4.31	0.005	0.635	0	0	0	0	0.255	0.765	0.075	0	0	0	0.21	0.06	0.105	0	0	0	0	6.58	0.714213	3.5073	2.91105	5	0	8.41751	5	5	6.01089	4.98815	10	5.66477	10	67.2139	42147	2	72	3	1	1
0.005	0.005	0	0.005	0	0	0	0	0	0.045	0.07	0.08	0	0	0	0	0.43	1.28	0.12	0.08	1.265	0.465	2.145	0.16	4.295	0	0	0	0	10.45	3.71979	0	3.29086	5	0	9.88988	4.62677	3.35695	0	2.02063	6.11097	3.69761	1.89404	43.6075	42151	2	32	1	2	1
0.11	0.09	0	27.645	0.03	0.09	0.39	0.015	0.04	8.745	41.83	21.58	27.725	68.17	4.74	243.19	0.58	47.15	7.555	0.22	0.37	1.35	5.535	2.265	20.83	5.23	4.51	3.73	4.605	548.32	5	0.193548	5	5	3.23441	7.82134	4.45419	0.66129	3.78492	6.84731	8.1471	6.92155	8.45896	65.5246	42157	2	67	3	3	4
0	0.015	0	0.115	0	0	0	0	0	0.105	0.69	0.16	0	0	0	0	0	0	0.14	0.05	2.23	1.17	0.27	0.225	6.315	0	0	0	0	11.485	4.17455	0	0.4	0.8	4.05333	9.47692	5	5	10	0	7.7024	3.65528	10	60.2625	42159	2	43	2	3	4
0	0.015	0	1.815	1.895	2.32	2.315	0.75	0.605	3.78	16.315	4.605	10.905	29.155	1.605	92.32	0	0	0.005	0.09	0.105	0.095	2.615	1.22	8.66	1.775	1.505	1.28	1.66	187.41	2.43702	5	3.59563	0.188253	0	3.56812	5	5	3.56258	7.07497	5.24819	4.42553	8.40284	53.5031	42160	2	43	2	1	1
0	0	0	2.875	0	0	0	0	0.04	6.175	0.585	13.79	0.02	0.35	0	0	0.05	0.15	0.22	0.09	0.4	0.21	1.39	0.38	11.675	0	0	0	0	38.4	5	5	5	5	10	7.70913	5	5	4.91602	6.99708	10	5.25077	8.60283	83.4758	42161	1	72	3	3	2
0	0	0	0	0	0	0	0	0	2.285	0.045	1.79	0	0	0	0	0.095	30.465	5.09	0.78	0.3	0.88	0.485	0.345	5.415	0	0	0	0	47.975	2.76851	0	2.37322	0	0	6.93954	3.57288	5	4.80853	7.71322	1.09399	8.6594	1.51912	44.4484	42164	1	60	3	1	3
0	0	0	0.005	0	0	0	0	0	0.54	0.08	1.2	0	0	0	0	0.26	21.31	25.415	0	0.04	0	4.13	0.18	2.38	0	0	0	0	55.54	2.91558	5	4.43914	1.13423	8.38548	7.2687	5	5	10	7.57196	6.86208	10	10	83.5772	42165	1	67	3	4	1
0	0	0	0.11	0.11	0.225	1.34	0	0.14	4.965	0	6.97	0	0	0	0	1.515	13.41	5.505	0.01	0.105	0.205	1.85	0.195	4.935	0	0	0	0.09	41.68	3.45776	0	0.36175	0.723499	1.12452	5.08835	4.99752	0	5.01272	5.15958	10	1.4655	3.79709	41.1883	42166	1	22	1	4	3
0	0.025	0	0.255	0.79	0.95	0.545	0.125	0.175	3.84	0.12	5.55	0	0.01	0	0	0.005	0.015	0.07	0.015	0.005	0.13	1.21	0.355	2.1	0	0	0	0	16.29	3.16848	5	0	0	0	3.24544	5	5	3.2026	6.9328	4.7891	5.42011	0	41.7585	42168	2	23	1	2	2
0	0	0	0	0	0	0	0	0	2.41	7.75	4.5	5.19	13.885	0.765	43.96	0	0.32	17.85	0.22	0.285	0.23	2.68	0.675	7.735	0.845	0.715	0.61	0.79	111.415	5	0	1.10648	1.95514	2.28028	2.6972	5	0	5.45803	4.84703	4.83149	5.67762	4.23407	43.0873	42170	1	79	3	3	1
0.005	0	0	0.92	0.03	0.105	0.005	6.925	0.49	8.245	0.29	3.07	0.04	0.03	0	0	0	0	0.07	0.02	0.26	0.15	6.17	0.31	4.875	0	0	0	0.01	32.02	5	5	5	5	6.45982	3.08427	5	3.96778	8.74679	5.00133	9.73461	7.49129	10	79.4859	42172	2	71	3	4	2
0	0.01	0	2.745	2.33	2.39	16.275	0.39	1.605	23.715	46.36	28.535	30.305	84.09	4.07	242.035	0	18.59	12.24	0.35	0.85	0.09	6.145	3.45	20.82	4.485	3.865	3.195	4.575	563.51	2.01784	3.09579	5	5	4.17445	5.42775	5	5	10	7.26636	3.89159	9.3748	9.10041	74.349	42173	1	50	2	5	4
0	0.02	0	0.495	0.955	1.1	15.18	0.01	1.5	2.15	0.065	1.24	0.16	0	0	0	0.15	0.195	0.35	0.05	0.535	0	0.97	0.265	2.425	0	0	0	0.08	27.895	3.2543	0	1.46734	2.93468	0.914303	2.77152	3.36123	0.653766	6.83546	3.92324	0	8.59362	6.22489	40.9344	42175	2	31	1	3	3
0.03	0.015	0.01	0	0.01	0.01	0.08	0	0.005	2.255	0.04	4.695	0	0	0	0	0.21	0.87	0.05	0.26	0.57	2.96	1.045	0.12	16.46	0	0	0	0	29.695	4.40064	0	0.251315	0.193319	0	2.83138	5	0	7.1855	3.56394	8.70015	9.63977	2.15629	43.9223	42177	2	34	1	1	3
0	0.02	0	0	0	0	0	0	0	16.075	0	24.77	0	0	0	0	0	0	0.495	0.035	0.07	0	0.015	0.195	3.07	0	0	0	0	44.745	2.68554	0	0	0	0	10	4.3992	0	6.34939	0	2.09421	10	6.73648	42.2648	42179	1	30	1	3	3
0	0	0	16.32	0	0	0	0.135	0.74	7.12	1.145	6.075	0.025	0.225	0	0	0	0	0	0	0.81	0.025	1.345	0.28	2.54	0	0	0	0	36.785	1.16033	0	5	5	0	0.0569168	5	0.208102	2.22865	5.59461	2.19445	7.24084	4.97036	38.6543	42180	1	74	3	3	2
0.01	0.01	0	0.685	0.645	0.755	12.885	0.005	1.195	6.65	0.53	2.21	0.15	0	0	0	1.64	4.86	0.67	0.01	1.11	2.155	6.09	0.72	13.15	0	0	0	0.005	56.14	5	5	5	5	6.98846	10	5	5	6.86704	8.90081	10	0.790529	10	83.5468	42183	2	41	2	3	2
0.005	0.01	0	0.175	0.165	0.325	1.85	0.01	0.175	10.655	25.25	25.74	16.77	59.44	1.49	203.49	0.84	64.62	6.795	0.215	0.39	0.315	9.205	4.945	23.895	1.79	0.75	1.69	1.21	462.21	5	0	3.51124	0.0520183	8.17034	0.928327	4.73991	5	7.14566	6.16359	9.80092	9.54096	4.86358	64.9165	42185	1	57	2	3	3
0	0	0	1.835	0	0	0	0	0	5.38	30.13	11.43	20.205	49.605	3.46	177.325	0	13.08	7.355	0.095	1.605	2.25	3.97	1.525	17.05	3.81	3.29	2.72	3.355	359.475	4.66235	0	3.00912	5	2.01356	2.02429	5	0	8.68287	2.45215	0	10	10	52.8443	42189	1	50	2	1	1
0	0.01	0	0.44	0	0.21	0	0.005	0	0.61	1.375	0.74	0	0.065	0	0	0	0	0.42	0.105	0.67	1.16	0.89	0.865	10.21	0	0	0	0	17.775	3.98158	0	0.305848	0.611696	0	1.59982	5	5	10	0.975994	3.57632	5.99379	8.98484	46.0299	42190	1	80	4	3	2
0.04	0.02	0.005	0.655	0.03	0.085	0.005	6.875	0.015	1.175	0.535	0.325	0.04	0.03	0	0	0.025	8.885	1.46	0	0.125	0.2	0.785	0.265	2.385	0	0	0	0.055	24.02	2.97141	0	2.48454	3.38634	2.06125	3.08055	5	5	1.67254	4.0407	9.24947	0	7.2713	46.2181	42193	1	61	3	3	3
0	0.05	0	3.18	0	0.98	0	0.255	0.195	4.73	0.495	0.385	0	0	0	0	0	35.7	20.07	0.055	2.04	0.825	0.94	0.875	6.025	0	0	0	0.19	76.99	3.63636	5	5	5	0.529801	6.39837	5	5	7.69205	8.99191	0	9.43066	10	71.6792	42197	1	65	3	1	3
0	0	0	0.015	0	0	0	0	0	3.41	0	1.99	0	0	0	0	0	0	0.015	0.065	0.125	0.015	1.585	0.11	2.77	0	0	0	0	10.1	1.80071	0	0.547876	1.05361	2.686	10	2.73769	0	0	6.47149	10	4.62152	0	39.9189	42198	2	26	1	1	3
0	0.03	0	0.07	0	0	0	0.04	0.055	1.525	0.015	3.045	0	0	0	0	0	0	0.445	0.27	1.085	1.025	0.48	0.415	9.36	0	0	0	0	17.86	5	1.91854	0	0	0	7.53792	3.7072	1.95543	0	0	0.482172	2.76505	5.1161	28.4824	42199	2	20	1	3	3
0.055	0.04	0.005	0.135	0	0.005	0	0.03	0.035	5	0	3.02	0	0	0	0	0	0	0.145	0.015	0.32	0.86	0.895	0.125	6.35	0	0	0	0	17.035	4.75393	5	2.27711	4.55422	1.20017	5.0117	5	5	2.66779	1.9098	9.39889	0.531183	8.79642	56.1012	42200	1	65	3	3	2
0.665	1.18	0.18	0.42	2.035	2.07	14.24	0.405	1.38	9.405	0.205	5.42	0.02	0.03	0	0	0	0.65	1.825	0.15	0.88	1.175	2.84	0.795	9.465	0	0	0	0.275	55.71	2.48777	2.84091	0.608766	1.21753	1.97897	5.86913	5	5	1.21316	0	3.08126	3.54348	9.0538	41.8948	42202	2	30	1	3	4
0	0	0	0.07	0	0	0	0.035	0.05	1.11	0	2.335	0	0	0	0	0	0	0.07	0.23	0.115	0.67	0.61	0.08	3.63	0	0	0	0	9.005	2.47676	2.3448	0	0	0	0.8589	4.39482	2.31688	3.35788	8.63481	9.19643	10	0	43.5813	42210	2	25	1	3	1
0	0	0	1.86	0	0	0.265	0.01	0.13	5.23	0.415	12.415	0.01	0.21	0	0	0.06	1.95	1.89	0.08	0.295	0.21	2.225	0.29	8.64	0	0	0	0	36.185	5	5	4.16285	5	3.27936	7.61475	3.33639	1.22212	10	6.54174	10	9.86916	10	81.0264	42211	2	61	3	3	4
0	0	0	0	0	0	0	0	0	11.965	51.66	19.64	34.09	91.17	5.025	288.675	0	0	0	0.165	0.17	0.01	6.29	3.14	12.625	5.545	4.71	4	5.175	544.055	0.666489	0	0	0	3.86817	5.17225	5	5	10	6.61919	5.67088	3.67925	8.84234	54.5186	42212	1	50	2	3	3
0	0	0	3.265	0.84	0.97	5.425	14.755	0.545	19.96	58.035	28.065	39.09	95.9	6.675	342.45	0.03	19.495	12.39	0.23	0.96	0.01	9.475	3.18	20.28	7.365	6.35	5.25	6.525	707.515	4.47441	0	5	5	0	4.40826	5	1.9708	8.88576	1.045	5.82627	8.90917	7.71551	58.2352	42215	1	77	3	2	1
0.05	0.025	0.01	1.815	1.985	2.23	14.82	0.01	1.375	7.67	0.63	10.665	0.02	0.175	0	0	0	0.555	1.56	0.76	0.565	2.93	0.83	1.01	19.99	0	0	0	0.07	69.75	3.65157	2.72428	3.40535	5	3.00726	7.13478	4.71363	0	2.62322	0.895422	0.747897	4.45185	10	48.3553	42220	1	69	3	3	3
0.02	0.035	0	1.17	0	0	0	0	0.015	0.97	0.23	5.61	0.005	0.14	0	0	0	0	0.21	0.015	2.255	0.045	0.225	0.045	7	0	0	0	0	17.99	5	0	3.44548	5	3.97244	7.17159	5	1.79874	3.17228	0	9.09299	7.95607	5.52067	57.1303	42224	1	23	1	3	3
0	0	0	0.975	0.575	0.65	1.81	0.425	0.42	1.14	0.26	1.195	0.015	0.055	0	0	0.175	0.515	0.255	0.03	0.255	0.71	0.275	0.12	4.055	0	0	0	0.005	13.915	5	0	2.83688	5	0	10	5	5	6.50686	0.0315209	6.44823	7.8125	8.41608	62.0521	42232	2	61	3	2	3
0	0.005	0	0.19	0.73	0.81	1.755	0	0.47	0.675	0.015	1.29	0.005	0.03	0	0	0	0.035	0.095	0.01	0.325	1.24	2.44	0.07	8.51	0	0	0	0.005	18.705	2.22107	0	0.60886	1.21772	2.13391	9.93208	4.96366	0	0.59898	6.07872	5.14495	0	7.77105	40.671	42238	1	30	1	3	3
0.01	0.02	0	1.245	0.215	0.26	0.455	0.02	0.135	2.025	11.385	6.935	6.645	25.88	0.025	34.315	0.03	10.155	1.96	0.08	0.285	0.605	2.32	1.605	12.04	0.015	0.01	0.01	0.54	119.225	5	0	2.03517	2.03517	2.47476	0.0500964	5	0.407034	4.39946	0	7.83497	7.29164	5.55569	42.084	42239	1	58	2	3	4
0	0	0	28.565	1.87	1.97	13.34	5.145	2.49	24.85	38.695	29.175	24.915	66.84	3.66	210.125	2.035	12.64	2.755	0.265	0.335	1.43	7.17	2.81	23.99	4.04	3.43	2.915	3.84	519.295	2.57763	0	5	5	0	10	5	4.30746	0	5.02398	6.27327	1.27302	7.81841	52.2738	42244	1	40	2	2	2
0	0.01	0	1.505	0	0	0	0.035	0.05	6.14	0.785	1.77	0	0.225	0	0	0	0	0	0.01	0.36	0.53	0.435	0.105	3.645	0	0	0	0	15.605	2.99522	2.78272	4.06278	5	0	10	4.20303	2.7549	0.721053	4.25448	1.49207	8.54764	2.30792	49.1218	42246	2	36	1	1	1
0	0	0	1.39	0.09	0.26	0.01	20.63	0.04	9.5	36.005	11.735	24.22	59.145	4.125	211.745	0	0	0.355	0.145	0.19	0.25	5.985	1.805	10.285	4.55	3.93	3.245	4.03	413.665	2.82544	0	1.68727	3.37455	2.16273	8.30658	3.97005	0	1.72897	2.36187	6.20181	0	7.40286	40.0221	42248	2	27	1	3	4
0	0	0	0.035	0	0	0	0	0	1.34	0	3.555	0	0	0	0	0	0	0	0.06	0.105	0	3.53	0.045	4.645	0	0	0	0	13.315	3.27427	0	0	0	0	3.97653	4.86017	0.238347	6.62931	1.90913	8.19153	7.93032	0.413733	37.4233	42252	2	21	1	4	3
0	0.005	0.005	1.17	0.05	0.145	0.005	11.895	0.305	4.995	21.08	6.19	13.91	33.96	2.37	121.595	0.07	0.205	0.21	0.995	0.72	2.925	7.115	1.875	21.18	2.615	2.255	1.865	2.315	262.025	5	5	0.89325	1.7865	0	1.13321	5	5	8.10599	0	6.96253	6.84235	9.93798	55.6618	42255	1	68	3	3	2
0.015	0.005	0.005	2.265	0.16	0.43	0.08	33.515	0.07	9.445	23.26	8.84	14.98	38.83	2.28	129.205	0	0.005	0.825	0.27	0.81	0.78	5.3	1.765	11.535	2.515	2.135	1.815	2.475	293.615	2.68993	0	3.73516	5	2.3879	3.8484	5	4.14882	6.59113	0	3.51108	6.4354	6.86762	50.2154	42262	1	50	2	3	2
0	0.045	0	0.355	0.005	0	0	0.175	0.16	2.525	0.645	2.4	0	0.025	0	0	0	0	0.065	0.025	0.25	1.185	1.27	1.205	7.41	0	0	0	0	17.745	3.1708	5	0	0	5.01581	10	5	5	1.0371	0	6.99979	2.18185	7.68744	51.0928	42265	1	60	3	2	2
0.005	0.125	0	0.605	0.025	0	0	0.33	0.47	4.485	0.36	0.97	0	0	0	0	0	0	0	0.03	3.63	1.04	9.235	1.215	9.355	0	0	0	0.575	32.455	5	5	0	0	0	5.19989	5	5	2.29031	5.09471	3.5703	4.48253	10	50.6377	42268	1	31	1	3	2
0.59	0.885	0.02	1.925	0	0	0	0.005	0.04	9.645	0.62	15.705	0.02	0.15	0	0	0	26.16	15.02	0.015	0.205	0.265	0.835	0.39	3.99	0	0	0	0	76.485	3.79288	0	5	5	2.22076	6.16501	3.7467	2.94772	4.48349	6.66593	5.57731	9.57	10	65.1698	42269	2	69	3	2	1
0	0	0	0	0	0	0	0	0	0.09	0.025	0.025	0	0	0	0	0	0	0	0.02	1.62	1.53	4.29	0.14	9.265	0	0	0	0	17.005	3.01908	0.505093	2.10982	4.21963	0	7.85484	0.77616	0	4.90641	9.15247	5.87581	7.05099	3.67768	49.148	42273	1	37	1	5	3
6.25	7.64	0.46	0.39	0.13	0.17	0.09	0.04	0.425	4.855	20.315	8.46	13.84	33.91	2.37	121.595	0	0	0.435	0.1	0.345	0.355	2.735	1.48	9.695	2.615	2.255	1.865	2.3	245.12	3.41391	0.45427	1.55209	0	4.28023	6.66263	2.45306	1.93065	7.42101	5.10802	0	9.84911	6.02028	49.1453	42274	2	22	1	2	3
0	0.015	0	3.15	0.025	0.03	0.51	0	0.05	5.47	1.075	6.235	0.035	0.285	0	0	0.01	17.88	10.355	0.17	1.115	1.19	1.595	0.29	7.705	0	0	0	0	57.19	2.92275	2.708	5	5	4.0716	2.53515	5	5	8.59373	6.10996	0	6.37425	10	63.3154	42275	2	63	3	2	4
0	0	0	1.82	0.225	0.58	0.325	0.28	0.135	1.28	0.355	7.02	0.01	0.18	0	0	0	0	0.005	0.38	0.285	0	0.91	0.185	5.64	0	0	0	0	19.615	5	0	5	5	1.37457	3.663	5	0.0306824	2.2897	1.07456	8.02965	7.95913	5.92173	50.343	42280	2	58	2	3	2
6.54	8.77	1.525	3.165	0.185	0.215	3.68	0.03	0.35	4.49	0.885	6.885	0.07	0.25	0	0	0	0	0.025	0.09	0.67	2.19	0.925	0.105	10.05	0	0	0	0	51.095	5	5	5	5	0.181736	5.48702	5	3.66311	10	1.74668	5.95057	10	10	72.0291	42281	2	24	1	1	4
0	0.01	0	1.71	0.72	0.81	1.525	0.56	0.48	3.12	0.995	11.45	0.015	0.175	0	0	0.095	20.18	7.025	0	1.725	1.06	2.6	0.605	12.045	0	0	0	0.005	66.91	3.37546	4.12556	3.41928	5	0.83707	9.47913	5	5	4.03172	2.03886	7.7722	4.74823	4.67343	59.5009	42284	2	51	2	1	1
0	0	0	4.15	1.62	1.875	6.02	9.385	1.245	15.32	0.865	30.37	0.115	0.39	0	0	0	0.13	7.79	0.145	0.425	2.355	1.315	0.38	23	0	0	0	0.02	106.915	5	0	5	5	0	6.52289	3.67456	0	5.49704	8.60284	6.55065	10	9.32166	65.1696	42285	2	61	3	2	4
0.005	0	0	1.565	4.35	4.755	39.255	0.605	3.935	12.41	0.6	7.195	0.235	0.055	0	0	0	0.835	2.345	0.19	1.17	0.505	0.375	0.715	3.72	0	0	0	0.12	84.94	1.53888	0	5	5	3.69587	9.63573	5	5	7.67879	10	10	7.37743	4.88861	74.8153	42287	2	66	3	4	3
0.015	0.005	0.005	0.34	0.03	0.07	0.265	4.475	22.075	9.8	37.89	13.975	25.375	62.55	4.34	222.655	0.025	8.93	1.505	0.145	0.46	2.035	6.875	2.36	16.975	4.785	4.13	3.415	4.22	459.725	5	5	3.37505	4.58218	5.09788	7.94397	5	0.812968	1.39542	0.687601	10	7.26094	3.64371	59.7997	42288	2	51	2	2	1
8.11	11.03	0.955	6.775	0	17.375	0	0.045	0.285	12.795	28.055	16.26	17.085	43.98	2.83	149.78	0.065	4.03	48.955	0.095	4.85	0.32	4	1.565	13.175	3.125	2.68	2.235	2.78	403.235	5	3.33246	5	5	6.88273	8.82625	5	5	10	6.23512	10	8.85909	9.26723	88.4029	42291	2	70	3	3	4
0	0	0	0.015	0	0	0	0	0	0.01	0.08	0.065	0	0	0	0	0	0.32	0.135	0.26	1.625	0.52	2.3	0.115	3.445	0	0	0	0	8.89	5	0	5	5	0.96495	4.28988	4.6573	1.49	2.54008	0	5.67169	2.95785	8.52343	46.0952	42297	2	65	3	3	2
0	0.035	0	1.845	1.895	1.92	13.27	0.095	1.35	9.07	0.295	10.96	0.02	0.2	0	0	0	0.895	2.305	0.225	0.205	0.7	1.07	0.645	8.195	0	0	0	0.075	55.27	5	5	5	5	2.02261	0	5	5	4.62741	10	9.15717	8.2735	10	74.0807	42298	2	57	2	1	2
0	0	0	0.94	0	0.025	0	0.075	1.025	4.775	0.14	4.945	0	0	0	0	0	0	0	0.035	0.095	0.315	2.59	0.63	10.56	0	0	0	0	26.15	2.14713	0	3.20308	1.80102	1.25236	4.67178	5	3.0435	4.47283	8.8212	8.73018	7.1615	0.550513	50.8551	42299	1	40	2	4	2
0.01	0.01	0	5.81	0	0	0	0	0.06	7.24	0.875	20.6	0.03	0.525	0	0	0	0	0.63	0.015	3.58	0.175	6.355	0.14	12.805	0	0	0	0	58.86	5	0	5	5	10	3.90089	5	5	10	10	10	10	10	88.9009	42300	2	75	3	5	4
0	0	0	0.1	0	0	0	0	0	1.7	0.44	1.865	0	0	0	0	0.01	0	1.085	0.015	0.265	0.09	0.435	0.795	2.955	0	0	0	0	9.755	3.33153	0	1.46513	2.81899	0	4.38256	5	0.871662	5.69077	1.25618	5.29496	6.33075	2.99049	39.433	42307	2	66	3	3	2
0	0	0	16.075	0.74	0.86	14.725	0.15	2.14	4.49	0.215	4.73	0.185	0	0	0	0	0	0.22	0.035	0.79	0.415	1.7	0.19	6.66	0	0	0	0.01	54.33	3.09023	0	3.24475	5	0	4.58781	3.86279	0	3.05716	1.267	0	3.68263	7.05017	34.8425	42308	2	23	1	4	2
0	0.035	0	0.19	0.015	0.015	0.12	0.095	0.15	6.17	0.34	1.185	0	0	0	0	0	0.015	0.22	0.06	1.295	1.135	3.69	0.72	6.83	0	0	0	0.285	22.565	5	5	1.52722	3.05444	1.81462	6.9	5	5	1.97243	4.8218	3.66458	3.07002	10	56.8251	42309	2	58	2	1	2
0	0	0	15.44	0	0.9	0	0	0.07	3.69	1.955	14.325	0.02	0.635	0	0	0.08	26.39	14.935	0.235	3.275	0.645	3.4	1.015	13.87	0	0	0	0	100.88	4.89845	5	5	5	0	1.00003	5	5	9.68891	3.42494	10	0.0240335	10	64.0364	42310	1	53	2	3	4
0.61	1.11	0.44	27.79	5.555	5.8	44.13	0.125	4.075	33.175	0.43	15.215	0.12	0.185	0	0	1.32	5.545	5.08	0.385	0.76	0.44	1.48	1.66	8.06	0	0	0	0.21	163.7	4.94433	5	2.21523	4.43046	4.38361	10	3.34393	5	0	4.98927	7.08022	6.23023	6.82699	64.4443	42311	2	67	3	3	3
0.05	0.025	0	1.76	1.855	3.49	20.325	0.035	1.93	4.355	11.185	6.83	7.495	18.435	1.285	65.865	0.025	0.08	0.005	0.365	0.925	1.495	4.045	2.06	13.825	1.415	1.22	1.01	1.245	172.635	3.9444	1.27902	1.86934	0.172176	0.209891	2.4975	4.73829	5	5.8715	2.89912	5.7242	4.51808	6.3262	45.0497	42312	2	35	1	4	2
0.005	0.02	0	0.065	0	0	0	0	0	0.21	0.105	0.69	0	0.005	0	0	0	0	0.3	0.02	0.04	0	0.635	0.205	3.055	0	0	0	0	5.355	4.58575	0	0.114644	0.229288	0	10	5	1.08912	1.27801	0	9.16576	3.7231	5.96853	41.1542	42318	1	38	1	3	2
0.005	0.005	0	1.62	0.105	0.27	0.15	0.13	0.075	5.04	0.63	7.635	0.01	0.175	0	0	0	17.85	10.11	0.02	0.99	0.695	0.49	0.7	11.06	0	0	0	0	57.765	3.92224	0	5	5	9.70896	9.70721	3.92906	5	3.17133	1.84554	6.62701	6.59976	10	70.5111	42321	2	62	3	3	3
0.06	0.03	0.01	0	0	0	0	0	0	3.6	0	0.01	0	0	0	0	0	0	0	0.015	0.565	0.555	3.19	0.03	5.32	0	0	0	0	13.385	4.93205	1.30301	1.42146	2.84293	0	10	3.90903	0.473821	6.01591	2.70341	3.95195	6.89072	10	54.4443	42328	1	35	1	3	1
0.005	0.015	0	1.585	0	0.04	0	0.125	1.735	2.015	0.105	6.89	0	0	0	0	0	0	0	0.04	0.125	0	0.625	1.105	11.345	0	0	0	0	25.755	3.83907	4.45332	1.15172	0.230344	5.75348	7.91438	5	5	3.43226	0	5.05012	7.20209	6.16897	55.1957	42329	1	80	4	3	2
0.71	1.15	0	0.34	1.055	1.19	2.245	0.825	0.675	4.925	14.525	9.105	9.815	24.02	1.68	86.13	0	0	0.01	0.035	0.035	0.045	1.955	0.845	4.445	1.85	1.6	1.32	1.64	172.17	0.621759	0	0.127328	0.254657	0.834303	4.76851	1.23399	2.63751	0.429098	10	9.22561	2.20725	0.524163	32.8642	42330	2	80	4	3	1
0	0.005	0.005	0.5	0.37	0.43	7.315	0.145	0.885	9.345	50.03	14.445	33.79	86.7	5.36	296.57	0.725	35.71	5.52	0.145	1.255	1.53	7.625	3.18	19.89	5.915	5.04	4.255	5.325	602.01	2.8377	4.86315	4.87729	4.83488	3.37782	2.00094	5	5	8.93113	3.0335	6.37892	8.28687	4.95931	64.3815	42332	2	61	3	4	3
0	0	0	1.9	1.34	2.57	14.135	11.435	1.365	5.265	0.43	1.005	0.07	0.05	0	0	0	2.355	0.335	0.025	0.32	0.025	1.285	1.01	3.125	0	0	0	0.015	48.06	2.39587	0	5	5	2.58017	7.54203	4.14302	0	2.94936	5.99992	10	5.82741	3.03231	54.4701	42333	2	31	1	3	3
0	0	0	0	0	0	0	0	0	0.41	0.2	0.835	0	0	0	0	0	4.11	0.66	0.01	0.08	0.685	0.275	0.295	2.835	0	0	0	0	10.395	2.32901	0	0.707195	1.41439	0.683177	2.90679	5	5	4.17596	7.35127	5.79095	5.42063	3.78287	44.5622	42338	1	64	3	4	3
0	0	0	0.565	0.355	0.725	4.285	0	0.445	4.715	0.06	9.11	0	0.02	0	0	4.965	56.4	9.33	0	0.12	1.88	0.74	0.335	8.905	0	0	0	0	102.955	1.86932	0	3.64866	1.35902	0.787836	8.36318	3.24273	0.0738596	0	10	10	2.85485	0	42.1995	42342	1	80	4	3	3
0.75	0.535	0.095	0.79	0.105	0.12	0.23	0	0.07	1.085	0	0.91	0	0	0	0	0.78	2.58	0.195	0.055	0.015	0.5	0.215	0.09	3.205	0	0	0	0	12.325	2.11854	0.258933	3.4956	5	0	0.0796718	5	0.0647333	10	6.46182	1.99544	10	0.836553	45.3113	42345	2	35	1	4	4
0	0	0	23.675	0.555	0.655	11.04	0.005	1.025	12.855	48.185	14.335	32.035	85.91	4.565	285.7	0.135	0.405	0.31	0.5	2.845	1.8	7.71	3.375	22.785	5.03	4.335	3.595	4.83	578.195	5	5	4.66418	5	10	4.48805	5	5	4.70178	0	6.76128	9.99712	9.8635	75.4759	42346	1	54	2	3	2
0	0	0	0.095	0.35	0.39	0.745	0	0.225	3.195	12.87	6.94	7.5	29.1	0.03	73.24	0	0	0	0.305	1.095	0.94	4.045	2.16	12.675	0.03	0.015	0.025	0.58	156.55	5	5	0.113973	0.227946	1.20052	6.29482	3.94347	0.911785	2.01066	5.58215	6.57771	9.02901	0	45.892	42351	2	42	2	3	4
0	0.005	0	0.075	0	0	0.045	0	0	3.495	16.555	5.58	10.9	29.155	1.605	92.32	0	0.295	0.28	0.065	1.08	1.22	2.21	1.265	9.905	1.775	1.505	1.28	1.655	182.27	4.00992	0	0.507835	1.01567	1.89592	2.85727	5	5	1.09198	0.748049	9.79431	0	8.75694	40.6779	42356	2	35	1	4	3
0	0	0	0	0	0	0	0	0	0.57	0.36	1.86	0	0	0	0	0.95	24.905	4.115	0	0	0.04	0.405	0.66	1.795	0	0	0	0	35.66	0.801762	0	2.39593	0	0	9.09979	1.73095	0	0.953464	9.94826	4.45306	5.46866	3.71952	38.5714	42361	2	38	1	3	3
0.115	0.075	0	1.48	1.695	3.19	18.545	0.035	1.76	4.445	14.38	5.76	9.805	24.02	1.68	86.13	0	2.11	0.195	0.05	0.275	0.425	2.555	1.84	6.135	1.85	1.6	1.32	1.63	193.1	1.57684	3.61359	2.07781	0	1.58998	10	1.29607	0	0	10	9.25011	0	4.52532	43.9297	42365	2	58	2	3	3
0.005	0.005	0	0.11	0.005	0.005	0.145	0	0.015	4.09	14.53	8.32	9.805	24.025	1.68	86.13	0	35.7	20.075	0.035	0.275	2	2.765	0.99	10.005	1.85	1.6	1.32	1.63	227.115	1.58854	0	3.96613	5	2.77948	3.15993	5	4.94329	7.86049	10	0.915512	10	5.1106	60.324	42366	2	47	2	3	4
0	0	0	1.17	0	0	0	0	0.015	1.62	0.225	6.64	0.005	0.14	0	0	0	0	0	0.06	0.195	0.675	0.645	0.065	6.63	0	0	0	0	18.085	5	0	2.88038	5	1.92025	6.3603	4.7916	0	3.9875	3.81415	0	10	3.96041	47.7146	42368	1	60	3	2	1
0	0	0	0.055	0	0	0	0.005	0.055	5.07	0	2.73	0	0	0	0	0	35.7	20.07	0.015	1.67	0.94	2.355	0.245	7.685	0	0	0	0	76.595	5	2.66458	2.97806	5	1.65796	3.61707	1.74295	3.68339	10	10	5.58871	9.51646	2.82357	64.2727	42369	2	80	4	4	1
0.005	0.065	0	0.31	0.01	0	0	0.17	0.24	9.575	37.395	11.495	25.375	63.66	4.195	223.09	0	0	0.08	0.1	0.33	0.62	9.22	2.36	12.31	4.63	3.975	3.315	4.475	417	3.85233	5	0	0	0.770465	5.40808	5	5	2.53418	5.99608	3.63981	7.91176	6.04223	51.1549	42375	1	21	1	3	2
0	0	0	0.145	0.245	0.285	4.875	0.005	0.455	3.93	19.905	5.895	13.445	35.055	2.065	117.09	0.08	25.47	4.21	0.095	0.265	0.005	2.81	1.295	6.865	2.28	1.935	1.645	2.08	252.43	4.40622	0	3.55856	1.53153	2.45045	6.04297	4.3964	0	5.23833	0	0	7.32865	9.72899	44.6821	42376	2	21	1	5	2
0	0	0	0.405	1.285	1.445	2.73	0.84	0.82	19.695	101.915	32.8	68.24	182.49	10.065	577.855	0	0	0.125	0.305	0.24	0.28	14.12	6.095	25.91	11.11	9.43	8.005	10.375	1086.58	1.4915	0	0.297698	0.595396	0.952633	7.7147	2.88965	0	2.25089	9.13234	5.87425	3.53106	2.82017	37.5503	42377	1	36	1	3	2
0.005	0.005	0	0.295	0.03	0.01	0.045	4.465	0.02	8.195	31.195	8.81	20.805	55.565	3.06	175.845	0.01	5.525	0.65	0.44	0.315	0.19	4.445	1.975	9.345	3.38	2.87	2.435	3.15	343.08	3.34041	0	2.53262	4.29258	10	8.4795	5	0	2.94029	9.87485	10	10	5.3339	71.7941	42379	2	62	3	2	3
0	0	0	0.61	0.73	0.74	5.085	0	0.46	37.79	0.02	128.77	0.005	0	0	0	0	0.23	0.65	0.05	0.015	0.005	3.07	0.505	16.1	0	0	0	0.33	195.165	0.10101	0	5	0	0	3.93162	1.88889	0	0	10	10	10	10	50.9215	42381	1	24	1	3	1
0	0	0	0.035	0	0	0	0	0	5.495	4.67	3.48	3.025	10.725	0.27	36.725	0.11	0.33	0.115	0.505	1.695	1.125	2.905	1.08	9.855	0.32	0.135	0.305	0.22	83.125	5	3.85239	1.48689	2.8724	3.09994	6.48824	5	5	3.38167	5.00736	5.69419	5.5368	5.54966	57.9695	42382	2	46	2	3	2
0	0.02	0	0.015	0	0	0	0	0	2.235	0.035	4.81	0	0	0	0	0.095	30.59	5.275	0.035	0.08	1.69	0.235	0.35	10.155	0	0	0	0	55.62	2.77754	0	2.19273	0	0	3.23492	3.10409	0.972932	6.91663	4.31382	0	10	10	43.5127	42383	1	23	1	3	4
0	0	0	0	0	0	0	0	0	7.1	27.5	9.955	18.47	48.35	2.85	161.505	0.1	28.08	4.79	0.215	0.125	1.16	7.655	1.91	14.775	3.145	2.665	2.265	3.22	345.835	3.20997	0	1.32896	0	0.662217	2.01769	5	2.79373	6.94449	5.1684	9.29685	5.24265	3.61784	45.2828	42384	1	23	1	3	3
0.005	0.005	0	0.255	0.78	0.88	1.655	0.61	0.495	4.1	0.035	0.835	0.005	0	0	0	0	0	0.005	0.37	0.195	0	8.665	0.45	3.315	0	0	0	0.815	23.475	2.85107	0	2.04209	4.08419	0	0.733824	5	0	8.46581	5.68938	10	10	9.50571	58.3721	42391	1	25	1	4	2
0.025	0.035	0	0	0	0	0	0	0	0	0	0	0	0	0	0	0.095	30.59	4.85	0	1.115	0.75	2.19	0.12	6.565	0	0	0	0	46.335	5	0	5	5	1.47186	10	5	0	0.215109	3.48244	5.529	9.27549	10	59.9739	42392	2	65	3	4	1
0	0	0	0	0	0	0	0	0	4.26	24.65	6.79	16.725	40.975	2.865	146.925	0	0	0.07	0.39	0.96	0.03	3.6	1.6	9.01	3.16	2.725	2.255	2.78	269.77	1.40263	0	0	0	0	8.84263	5	5	6.07203	8.78641	10	4.82795	0.971385	50.903	42393	1	37	1	3	2
0.005	0	0	0.375	0.27	0.535	3.215	0.55	0.49	8.055	0.005	0.175	0	0	0	0	3.635	10.765	1.06	0	0.005	0	0.56	0.21	2.94	0	0	0	0	32.85	1.29755	2.10224	4.34277	4.5364	0	2.48523	5	2.10224	2.59409	6.91893	6.79062	7.73354	1.81819	47.7218	42396	1	56	2	2	2
0.035	0.025	0.01	1.505	5.245	5.915	16.175	0.01	3.715	7.79	0.225	2.995	0.06	0	0	0	0	0	0	0.02	0.27	0.53	4.385	0.45	7.2	0	0	0	0.385	56.945	2.58577	0	1.83632	3.67264	2.18101	10	5	2.82611	5.49004	2.91264	8.08977	9.38107	9.08629	63.0617	42400	1	39	1	3	2
0	0.015	0	0.185	0.005	0	0	0.2	0.11	6.58	35.525	9.795	24.22	59.375	4.15	212.79	0.075	0.22	0.025	0.52	1.6	1.25	5.2	1.945	16.225	4.575	3.945	3.26	4.025	395.815	5	4.00068	0.0425604	0	2.24719	6.62633	5	4.00068	3.99543	0	6.03214	2.90054	10	49.8456	42402	2	61	3	1	3
0.005	0.005	0	0.12	0	0	0	0.015	0.115	4.425	13.565	5.435	9.225	22.605	1.58	81.065	0	0	0.235	0.075	0.335	0.985	2.055	0.805	8.805	1.745	1.505	1.245	1.535	157.485	3.44376	0	1.5295	2.43044	4.26863	9.0255	5	1.29903	4.38155	0	5.89594	7.01781	10	54.2922	42404	1	79	3	3	2
0.02	0.015	0.005	1.105	0.015	0.005	0.275	0	0.035	11.995	32.29	18.91	21.74	56.93	3.45	201.91	0	0	0.295	0.115	0.715	1.445	5.85	2.33	19.255	3.835	3.15	2.815	3.305	391.81	5	2.18775	5	5	4.90586	3.57995	5	5	10	3.29709	10	10	9.2732	78.2439	42405	2	71	3	3	2
0	0	0	2.075	2.03	3.615	24.885	4.385	2.355	11.7	45.67	16.255	30.685	79.935	4.74	268.425	0.15	0.42	0.1	0.14	2.105	0.085	9.8	3.96	14.155	5.23	4.44	3.775	4.755	545.87	1.4342	4.99579	5	5	3.6741	10	5	5	1.48423	1.05876	1.94548	4.69394	8.95634	58.2428	42406	1	62	3	4	2
0	0	0	0	0	0	0	0	0	9.43	54.95	15.18	37.25	94.1	6.095	327.54	0	0	0.19	0.175	0.115	0	6.795	2.875	13.36	6.725	5.76	4.82	6	591.36	1.36796	0	0.109996	0.219993	0	3.58758	4.49842	0	10	5.85083	2.38831	9.58415	0	37.6072	42415	1	37	1	3	2
0.01	0.01	0	2.16	0.385	0.44	7.625	0.005	0.81	3.205	0.115	6.395	0.335	0.135	0	0	0.025	8.92	1.465	0.105	0.31	0.385	0.42	0.1	4.16	0	0	0	0.035	37.555	3.45054	0	5	4.824	0	9.00372	5	0	2.98635	7.35557	10	7.91651	4.75588	60.2926	42416	1	62	3	4	3
0	0.005	0	0	0	0	0	0	0	3.73	0	11.05	0	0	0	0	0	0	0.195	2.325	3.66	0.77	0.75	0.335	10.465	0	0	0	0	33.285	2.64103	0	0.315384	0.630767	0	1.78556	5	5	6.19518	1.21107	6.85975	7.80488	0	37.4436	42420	1	57	2	3	2
0	0	0	0.11	0	0	0	0.385	0.11	2.225	0.24	2.525	0	0	0	0	0.09	29.195	4.625	0.325	0.135	0.765	2.23	0.545	5.9	0	0	0	0.18	49.585	1.41079	1.70161	2.4333	0	3.59379	0.565457	5	5	10	8.41879	0	10	8.84989	56.9736	42421	1	55	2	1	2
0.005	0.06	0	2.72	0.06	0.115	0.49	8.245	0.315	18.29	1.205	11.96	0.055	0.31	0	0	0	0	0.42	0.015	2.29	0.45	15.385	0.94	6.86	0	0	0	1.36	71.55	3.08843	5	4.08973	4.81804	0.167324	4.52326	4.6289	5	3.74272	10	3.99096	9.07431	10	68.1237	42422	1	51	2	1	1
0	0.01	0	0	0	0	0	0	0	7.985	49.63	14.245	32.42	92.02	4.11	291.74	0.06	0.175	0.28	0.175	0.17	0	7.31	3.825	14.97	4.53	3.875	3.255	4.595	535.38	4.8317	0	0.111657	0.167485	6.28257	1.78651	3.21572	5	4.07122	4.74418	4.69442	5.00469	8.34942	48.2596	42424	2	64	3	4	3
0.005	0.035	0	1.335	2.735	3.26	7.87	2.06	2.005	2.675	0.655	3.415	0.07	0.055	0	0	2.86	8.475	0.91	0	0.07	0.375	0.665	0.895	3.95	0	0	0	0.02	44.395	2.1064	4.11497	0.300709	0.506457	2.00895	3.48676	5	5	6.03207	10	9.74495	6.306	0	54.6073	42426	2	73	3	3	3
0	0	0	0.625	0	0.045	0	0.07	0.52	2.91	0	1.25	0	0	0	0	0.335	32.92	5.27	0.395	0.615	1.63	2.115	0.65	15.58	0	0	0	0	64.93	4.84664	0	4.30788	4.49829	0	1.09848	5	0	8.12956	0.190404	10	7.83792	3.87838	49.7875	42429	1	29	1	2	2
0	0.03	0	0	0	0	0	0	0	42.115	242.645	66.275	165.42	405.315	28.33	1453.35	0	0	0.84	0.635	0.57	0.345	29.66	11.82	53.655	31.24	26.965	22.285	27.5	2608.99	3.07711	0	0	0	0.985869	2.33828	5	0	5.6417	0.578742	6.48689	6.50943	3.10186	33.7199	42430	1	28	1	3	2
0.01	0.05	0	0.895	0.005	0	0	0.41	0.59	5.42	0.005	19.025	0	0	0	0	0	0	0	0.11	0.05	0.42	1.815	0.49	4.195	0	0	0	0	33.49	4.26904	5	5	0	0	0	5	5	5.28026	7.45871	0.902703	10	4.99238	52.9031	42432	2	23	1	1	1
0	0	0	0	0	0	0	0	0	0.865	0	0.18	0	0	0	0	0	0	0	0.11	0.05	0.24	2.085	0.07	1.04	0	0	0	0.18	4.82	3.11673	0	0	0	0	0	5	0	8.99352	4.23409	0.476699	10	2.03137	33.8524	42433	1	53	2	1	1
0.02	0.06	0	3.525	0.015	0.035	0	3.785	1.165	24.23	109.2	37.06	73.83	181.12	12.64	648.51	0.54	26.355	6.75	0.26	2.645	0	18.73	6.055	24.495	13.95	12.03	9.95	12.285	1229.24	4.22578	5	5	5	8.00885	0.464371	5	5	10	10	7.66182	10	10	85.3608	42437	1	52	2	3	2
0	0	0	3.38	4.025	5.37	29.355	0.07	2.745	15.445	0.585	17.22	0.03	0.19	0	0	0.625	15.575	9.475	0.24	0.445	0.85	1.455	1.565	6.895	0	0	0	0.08	115.62	3.77703	3.10411	4.35769	5	0.509392	7.62251	5	1.43266	2.41907	5.94556	0	8.44162	8.62929	56.2389	42438	2	67	3	1	2
0	0.005	0	0.07	0.005	0	0	0.04	0.055	0.385	0.26	1.005	0	0.015	0	0	0.08	0.24	0.125	0.08	0.97	0.33	1.1	0.42	6.04	0	0	0	0	11.225	4.84713	4.6607	1.11857	2.14392	9.17226	1.46274	5	5	10	0	6.11872	9.19505	3.95648	62.6756	42441	1	64	3	5	2
0	0	0	0	0	0	0	0	0	3.6	0.15	0.16	0	0	0	0	0	0	0	0.18	0.895	0.53	1.595	0.305	4.58	0	0	0	0	11.995	3.69979	3.72456	1.86228	3.72456	2.44671	7.12768	3.86628	2.27108	3.79045	0	0	1.15707	9.73763	43.4081	42445	2	36	1	3	3
0	0	0	0	0	0	0	0	0	0.53	0	0.87	0	0	0	0	0	0	0.13	0.02	0.07	0.1	0.07	0.065	1.15	0	0	0	0	3.005	1.208	0	0	0	0.535641	10	4.12855	0	0.705186	8.21659	7.52138	0	4.30921	36.6246	42446	1	21	1	1	1
0	0	0	1.29	0.08	0.23	0.01	18.41	0.035	16.52	1.03	24.825	0.19	0.14	0	0	0	0	0.33	0	0.735	0.075	2.965	0.6	6.605	0	0	0	0.04	74.11	5	0	5	5	0.016288	1.5223	1.80308	0	4.5402	6.24372	7.16335	9.73015	8.02897	54.0481	42449	1	80	4	3	1
0.005	0.04	0	0.005	0	0	0	0	0	9.6	45.42	22.06	29.255	103.695	2.59	355.015	0	0	0.265	0.25	0.22	0	8.155	8.715	25.315	3.115	1.315	2.955	2.11	620.1	0.695339	0	0.672805	1.34561	9.55619	5.01199	5	5	10	7.2899	10	9.78343	7.30539	71.6606	42452	1	54	2	5	3
0	0	0	0.33	0	0.005	0	0.055	0.34	4.355	0.13	2.835	0	0	0	0	0	0	0	0.29	0.24	0.735	1.62	0.555	6.155	0	0	0	0	17.645	3.76241	1.21725	2.07222	2.4345	7.20303	5.56457	1.9105	1.20276	2.26663	1.00214	10	7.2966	0	45.9326	42453	1	74	3	3	1
0	0	0	5.195	1.695	3.19	18.545	0.035	1.86	6.175	14.285	13.285	8.875	32.385	0.375	57.835	0.12	40.62	6.62	0.12	0.1	0.265	5.05	3.13	11.75	0.435	0.185	0.415	0.7	233.245	4.62511	0	4.10101	2.53023	3.86723	7.21056	3.13816	0	0	7.79634	7.81541	2.56517	6.38779	50.037	42454	2	80	4	3	1
0.35	0.64	0.25	1.665	0	0.015	0	0.01	0.08	11.91	27.97	12.825	18.095	48.615	2.67	153.215	0	17.85	10.375	0.255	4.015	0.395	5.95	1.95	12.295	2.945	2.5	2.125	2.75	341.715	5	0	5	5	6.01454	8.61762	5	3.20142	7.40085	3.35243	9.25552	10	9.4016	77.244	42459	2	57	2	3	4
4.425	5.4	0.325	97.705	0	0.045	0	0.01	0.015	62.565	325.36	97.32	221.45	542.715	37.935	1945.5	0	0	1.115	0.975	0.88	0.19	40.645	16.18	72.86	41.83	36.09	29.835	36.825	3618.2	4.82294	0	2.45276	4.86919	4.15698	9.13462	4.22384	1.81686	0.0842395	8.42377	9.92674	2.29417	0	52.2061	42460	1	59	2	4	4
2.085	2.545	0.155	1.885	0	0	0.035	0	3.695	11.09	48.145	22.3	32.4	84.805	5.16	300.32	0	0	0	0.35	0.425	0.465	6.61	3.26	19.375	5.73	4.72	4.205	4.94	564.7	5	0	5	5	2.22135	2.11079	5	1.86201	7.82842	10	5.36151	8.69002	9.46396	67.5381	42464	2	52	2	1	4
0	0	0	0.24	0.02	0.005	0.005	3.695	0.015	0.785	0.165	0.56	0.03	0.025	0	0	0.525	14.36	2.235	0.02	0.13	0.455	1.395	0.16	3.84	0	0	0	0	28.665	2.67814	0	2.692	1.9809	0.325071	9.18951	2.83625	0.0253962	5.02959	5.58039	8.32556	5.14323	3.01441	46.8204	42467	2	27	1	3	3
0	0.035	0	2.485	1.06	1.27	0.725	0.115	0.16	9.59	30.215	10.59	18.74	51.6	2.585	168.35	0.035	0.105	0.315	0.555	2.375	1.315	8.335	2.71	15.965	2.845	2.45	2.035	2.78	339.34	5	5	5	5	6.41784	9.50878	4.57502	5	6.62984	3.81252	6.76393	4.35913	9.89179	76.9588	42471	1	50	2	3	4
0.005	0	0	1.285	2.185	2.215	15.345	0	1.38	10.565	0.115	10.14	0.115	0	0	0	0.745	4.345	2.76	0.185	0.055	4.84	1.355	0.705	17.175	0	0	0	0.09	75.605	1.47505	0	1.07641	1.49565	7.46918	3.59792	5	5	6.14954	9.20554	7.64235	9.06551	10	67.1772	42473	1	53	2	3	4
0	0	0	0.45	1.135	1.36	2.375	0.91	0.72	3.605	0.34	1.225	0.01	0	0	0	0.04	0.115	0.02	0.01	1.21	0	0.175	0.395	2.71	0	0	0	0.01	16.815	1.15664	0	1.24305	2.52267	4.19226	6.9746	5	0.91401	2.55327	6.10965	0.85604	6.49803	2.95393	40.9741	42474	2	47	2	1	2
0	0.02	0	1.45	4.845	5.535	11.305	1.125	3.17	1.26	0.245	1.085	0.01	0	0	0	1.29	3.81	0.865	0.055	0.38	0.21	1.425	0.56	6.27	0	0	0	0.025	44.94	2.32565	0	0.307478	0.614956	2.55822	6.67306	3.78157	0	0	5.50454	6.5998	2.54387	3.03185	33.941	42475	1	27	1	3	4
0.005	0	0	0.485	2.37	2.865	1.63	0.17	0.21	5.62	0.015	4.42	0	0.075	0	0	0	3.79	0.61	0	0.06	0.15	0.695	0.285	1.28	0	0	0	0	24.735	1.72009	5	1.39482	0.169804	0	10	4.45178	5	6.06782	10	0	7.50602	6.96094	58.2713	42477	1	25	1	1	1
0.005	0.01	0	0.87	0.035	0.05	0.745	0.015	0.085	4.51	0.39	1.05	0.01	0.06	0	0	0.22	36.44	20.125	0.025	0.535	0.285	2.345	0.525	5.59	0	0	0	0	73.925	5	5	4.43845	5	2.99842	4.59272	5	5	6.22637	2.79677	10	8.76509	9.28904	74.1069	42479	2	55	2	4	2
0.27	0.165	0.045	0.695	0.005	0	0	0.695	0.035	8.405	25.09	11.215	16.55	44.34	2.44	140.085	1.36	27.935	14.89	0.73	1.725	2.565	4.38	1.865	18.555	2.69	2.285	1.94	2.51	333.465	5	5	2.34189	4.71085	0.418742	3.88197	5	5	8.27846	0	5.23552	7.89084	6.61568	59.374	42481	2	30	1	1	4
0.01	0.075	0	1.16	1.48	1.48	10.175	4.405	1.215	12.97	7.21	9.395	4.66	12.195	0.71	40.375	0.01	5.16	1.985	0.39	0.38	2.59	2.57	2.225	16.55	0.785	0.665	0.565	0.92	142.31	5	5	3.34448	4.9935	6.73851	3.47312	4.97213	5	10	4.04435	8.31111	7.55435	9.17893	77.6105	42483	1	59	2	1	3
0	0	0	6.26	23.33	26.22	50.015	0	15.015	5.975	0.655	5.165	0	0	0	0	0	0	0	0	0.155	0	1.475	1.17	6.28	0	0	0	0.09	141.805	0.685526	0	1.96214	3.92428	0	4.35637	4.79532	0	0	4.7365	1.7614	0	9.15879	31.3803	42484	2	72	3	3	3
0	0.025	0	1.605	0	0	0	0.075	0.13	14.15	45.29	23.645	26.26	102.025	0.11	256.33	0.09	10.975	2.74	0.235	0.295	0	8.77	6.65	27.72	0.1	0.06	0.1	2.03	529.41	2.28773	3.78163	5	5	9.75431	6.09292	4.35094	5	4.48578	4.88632	0	10	9.82652	70.4661	42486	2	32	1	1	3
0.055	0.085	0.01	0.645	0.035	0.075	0.1	4.975	0.215	9.72	0.16	12.41	0.03	0.02	0	0	0	0.01	0.065	0.01	0.82	0.92	1.905	0.335	8.82	0	0	0	0.005	41.425	5	5	5	5	0.597701	1.98939	5	5	9.23432	0	6.22069	10	8.29708	66.3392	42489	2	28	1	1	2
0	0	0	0.105	0	0	0	0	0	0.775	0.19	1.255	0	0	0	0	0.01	0	0.095	0.015	0.015	0.28	1.11	0.025	1.985	0	0	0	0	5.86	4.57074	0	0.0257573	0.0515145	0.439591	6.73652	3.63487	2.78178	4.19389	4.55388	4.35846	6.3419	1.8262	39.5151	42490	1	46	2	3	4
0	0	0	0.69	0.43	0.855	5.12	0	0.53	13.785	67.04	24.63	45.145	117.89	6.995	396.25	5.785	17.16	1.64	0.21	0.145	0.325	9.72	3.885	18.545	7.72	6.555	5.57	7.01	763.63	1.13213	0	0.281918	0.563836	4.57606	3.9676	2.7574	1.56894	3.13354	10	10	5.7728	0	43.7542	42492	1	71	3	4	1
0	0	0	0.85	0.475	1.02	1.015	0	0.31	16.65	27.36	17.325	18.08	47.28	2.81	159.105	0	0	0.605	0.595	0.57	1.01	4.375	1.95	15.91	3.105	2.635	2.24	2.81	328.085	4.04056	0	1.61605	3.2321	0	2.45975	3.43941	4.00666	7.4348	5.24616	3.03231	4.10283	3.88036	42.491	42493	1	57	2	3	4
0	0	0	0.07	0	0	0	0	0	3.055	0.23	7.03	0	0	0	0	0	17.85	10.035	0	0.15	0	0.195	0.395	4.065	0	0	0	0	43.075	2.64755	0.8726	0.968041	1.93608	1.49796	6.99758	5	2.1406	1.04042	7.80977	9.60838	0.241574	3.35258	44.1131	42495	1	48	2	4	2
14.28	17.435	3.06	0.39	0.225	0.585	0.33	0.285	0.12	0.09	1.04	9.435	0	0	0	0	0.245	127.635	11.615	0.205	2.075	0.06	0.36	0.61	7.095	0	0	0	0	197.175	1.80469	0	2.37906	0.108413	1.87594	10	4.88966	5	3.75131	2.452	4.61447	2.09052	6.8804	45.8465	42496	1	43	2	1	2
0	0	0	0.045	0	0	0	0	0	5.66	1.235	4.415	0	0	0	0	0.48	1.14	1.005	0.98	7.815	0.37	11.075	2.6	17.665	0	0	0	1.01	55.495	3.17004	0	0.0323834	0	0.234888	4.63133	5	0.207254	2.31976	4.23374	8.80207	0.676813	9.05221	38.3605	42497	1	41	2	5	1
0	0.01	0	2.635	2.62	2.805	12.65	0.985	2.39	16.83	24.865	20.995	16.75	41.15	2.865	146.925	0.12	31.8	17.21	0.19	0.695	0.57	4.635	2.245	17.58	3.155	2.73	2.25	2.94	380.595	4.07625	1.53226	5	5	2.7957	5.45906	4.85161	5	5.72829	10	5.05806	10	8.15881	72.66	42502	1	64	3	2	3
0	0	0	1.735	0.655	0.85	1.245	15.925	0.4	9.99	18.57	5.705	12.21	29.81	2.075	106.395	0.005	0	0.17	0.04	0.245	0.195	2.935	0.91	5.57	2.285	1.975	1.63	2.04	223.565	0.77406	1.02491	4.17849	5	7.10607	10	5	0.808105	0	1.0582	8.69795	0	9.35109	52.9989	42503	1	39	1	1	4
5.47	6.695	0.405	3.375	0	0.025	0	0.07	0.12	7.84	14.985	14.58	9.825	24.325	1.68	86.13	0	0	0.07	0.07	0.755	4.65	3.58	0.885	31.27	1.85	1.6	1.32	1.63	223.205	5	5	5	5	4.14661	10	5	4.58164	3.49173	2.26665	7.15927	8.68919	6.60458	71.9397	42506	2	45	2	1	1
0	0.01	0	0.605	1.885	2.125	4.01	1.47	1.205	34.125	152.495	41.8	103.815	254.335	17.775	911.945	0	0	0.555	0.4	0.36	0.055	18.87	7.68	32.41	19.605	16.915	13.98	17.285	1655.71	2.04471	0	3.14442	5	0	5.75956	4.0367	0	0.199082	3.18964	3.97715	7.1176	1.40081	35.8697	42507	2	31	1	3	1
0.08	0.125	0	2.17	0.015	0	0	0.215	0.32	5.935	26.105	16.74	15.015	58.425	0.06	146.475	0	0	0.465	0.405	1.26	1.73	7.005	4.53	30.765	0.055	0.035	0.05	1.16	319.14	5	5	2.48191	4.96381	0	5.68797	4.3036	5	5.60294	5.57294	1.04194	6.11994	4.27591	55.051	42509	1	39	1	1	2
0	0	0	0	0	0	0	0	0	1.31	0.055	0.275	0	0	0	0	0	0	0	0	0	0	2.81	0.11	0.305	0	0	0	0.27	5.135	0.0714245	0	0.216059	0.432118	0.544731	5.80187	5	1.96417	3.19527	4.93051	1.31062	6.07362	9.64335	39.1837	42510	1	38	1	3	3
0	0	0	0	0	0	0	0	0	8.44	0	1.78	0	0	0	0	0	0	0.14	0.055	0.04	0.635	19.36	0.5	4.83	0	0	0	1.78	37.56	2.20037	0	0	0	0	6.54771	3.59974	0	1.84703	9.52458	9.97453	4.7436	9.40004	47.8376	42516	1	25	1	3	3
0	0	0	4.99	2.08	2.86	10.485	1.01	2.07	10.47	1.78	7.315	0.1	0.56	0	0	0.06	19.12	3.89	0.075	1.495	0.45	2.275	0.43	7.275	0	0	0	0.01	78.8	3.84725	3.85319	5	5	5.32915	2.10996	5	5	10	4.96923	7.02236	10	8.02186	75.153	42517	2	60	3	4	4
0	0.02	0	0.045	0	0	0	0.025	0.035	13.125	36.8	11.97	23.41	72.295	2.315	186.695	0.42	29.305	5.445	1.265	0.785	2.33	6.3	3.395	26.075	2.54	2.15	1.835	2.98	431.56	5	0.703606	4.33157	4.35356	2.34535	5.33117	5	5	2.04383	7.90189	0	10	6.75335	58.7643	42519	1	62	3	1	1
0.005	0.015	0	3.905	1.885	2.295	15.46	18.51	1.79	15.895	0.765	2.47	0.535	0.225	0	0	1.155	9.505	1.54	0.26	1.39	1.66	5.41	0.61	13.745	0	0	0	0.055	99.085	5	5	5	5	1.51326	8.55767	5	5	2.31691	0.906294	4.35889	6.06701	8.14501	61.865	42521	2	43	2	1	4
1.285	0.915	0.165	1.23	0.645	1.235	7.065	0.07	1.405	0.86	0	2.135	0	0	0	0	0.135	44.43	6.945	0.145	0.1	0.865	1.57	1	10.37	0	0	0	0	82.57	3.95076	0	5	0	1.98231	6.50996	2.27813	0.428866	0.330723	8.39179	10	7.1083	4.49387	50.4747	42523	2	40	2	4	3
0	0	0	0	0	0	0	0	0	0.275	0.18	0.52	0.015	0	0	0	0	0	0	0.47	2.9	0.335	3.2	0.255	2.62	0	0	0	0	10.77	3.31033	0	5	5	0	0.343525	5	2.46908	7.0968	5.46967	5.36901	4.62139	6.80531	50.4851	42524	1	64	3	3	2
0	0	0	1.395	0.225	0.59	0.325	0.29	0.115	21.64	90.06	33.835	60.215	161.075	8.875	509.95	0	0	0.005	0.275	0.215	0.2	11.755	5.61	22.745	9.805	8.32	7.065	9.14	963.725	1.95573	0	2.23032	4.28222	2.24307	6.63509	3.96003	0	0.303169	8.23138	10	0	1.33685	41.1778	42526	1	65	3	3	3
0	0	0	0.15	0.005	0.015	0	1.18	0.115	5.01	0.435	0.525	0.01	0.005	0	0	0	0	0.235	0.895	0.35	3.29	1.795	0.905	19.745	0	0	0	0.09	34.755	5	5	1.62109	3.10121	9.77352	6.37592	4.93375	5	5.85833	2.81615	10	2.25818	9.74316	71.4813	42529	1	71	3	3	1
0	0	0	2.93	0.34	0.4	6.825	0	0.665	9.15	16.2	18.055	10.465	28.085	1.53	87.92	0.005	0	0.235	0.065	0.47	0.4	2.46	1.215	13.785	1.69	1.435	1.22	1.575	207.12	2.7584	0	5	5	10	5.43496	5	3.44062	4.48236	1.40153	0.450975	9.85403	9.72336	62.5462	42532	2	67	3	1	2
0	0.035	0	0.265	1.46	1.475	10.17	0.065	1.015	6.565	0.125	4.685	0.01	0	0	0	0.07	0.675	1.465	0.175	0.845	0.59	0.93	0.675	6.845	0	0	0	0.06	38.2	4.59863	5	0.118558	0.237117	0.653388	6.9311	5	5	2.30636	0.23536	4.6423	3.56639	6.17881	44.468	42533	2	66	3	3	1
0.23	0.125	0.04	0	0	0	0	0	0	0	0	0	0	0	0	0	0.08	26.765	4.185	0.005	0.005	0	0.22	0.08	1.925	0	0	0	0	33.66	1.6089	0	2.1467	0	2.14997	4.33625	3.1463	2.85134	5.76071	1.59063	2.61164	7.6778	3.54914	37.4294	42535	2	30	1	4	1
0	0	0	0	0	0	0	0	0	0.02	0.175	0.175	0	0	0	0	0	0	1.57	0.04	0.2	0.31	1	0.575	7.03	0	0	0	0	11.095	5	2.53357	0	0	0	3.44955	5	0	7.65263	5.46125	7.64337	6.81524	1.99333	45.549	42536	1	31	1	3	3
0.015	0.01	0	0.84	0.885	1.725	8.945	0.125	0.885	4.305	0.085	0.525	0	0	0	0	0.29	0.97	0.075	0.035	0.05	0.385	1.465	0.685	2.19	0	0	0	0	24.49	5	0.148633	2.7497	3.08413	1.92231	1.07473	5	1.5049	9.39992	1.31788	4.37004	8.42327	6.1819	50.1774	42537	2	62	3	4	3
0	0	0	0.275	1.195	1.425	0.815	1.795	0.14	14.895	40.37	13.16	27.01	72.21	3.98	228.6	1.15	5.2	0.515	0.325	0.225	0.595	7.05	2.66	14.015	4.395	3.73	3.165	4.245	453.14	3.50566	4.72934	1.50975	1.30966	3.2014	2.08203	5	4.6202	5.5121	0.646747	5.60512	7.10768	5.75147	50.5812	42541	2	72	3	1	1
0	0	0	0.015	0	0	0	0	0	12.02	68.98	18.835	47.02	115.215	8.05	413.115	0	7.18	0.895	0.195	0.15	0.875	8.605	3.365	17.86	8.885	7.66	6.335	7.82	753.075	1.37677	0	0.247554	0	0.652377	5.25127	2.46039	0	0	10	4.01267	4.0141	0	28.0151	42542	2	39	1	4	3
0	0.01	0	0.07	0	0	0	0.03	0.045	4.045	0.29	1.735	0.005	0.03	0	0	0	0	0.035	0.01	0.66	0.2	0.895	0.345	3.17	0	0	0	0	11.575	2.90292	2.52627	2.72838	5	4.28456	6.2807	4.91512	5	2.98893	1.71562	0.288116	5.27632	9.6586	53.5655	42544	2	67	3	1	1
0	0.01	0	0.73	0	0	0	0	0	5.375	25.67	12.24	17.265	51.095	2.29	178.585	0	0	0.285	0.155	0.135	0.14	3.985	2.91	11.85	2.595	1.865	2.055	2.115	321.35	2.43747	0	0.808987	1.61797	7.37179	8.0792	5	5	6.92364	0	0	8.09306	10	55.3321	42545	2	74	3	3	2
0.005	0.05	0.005	0.255	0	0	0	0.13	0.185	1.17	0.01	0.03	0	0	0	0	0	0	0	0.03	0.01	1.6	3.52	0.245	9.35	0	0	0	0	16.595	5	4.74357	0	0	5.18505	0.303473	5	5	9.68392	0	10	6.35459	10	61.2706	42546	1	51	2	3	1
0	0	0	3.315	11.665	13.115	25.01	0.01	7.575	12.88	33.375	11.835	22.485	55.11	3.855	197.595	0.16	13.115	2.19	0.13	1.09	0.015	5.57	2.37	11.33	4.245	3.66	3.03	3.78	448.51	5	0	5	5	3.33117	5.71557	5	0.223069	9.96858	5.99899	5.96055	10	10	71.1979	42547	2	79	3	3	2
0.005	0.005	0	0.175	0.2	0.285	3.31	0	0.315	1.95	0.035	3.045	0.025	0	0	0	0.985	2.915	0.28	0.02	0.24	0.345	2.075	0.19	2.06	0	0	0	0	18.46	3.3494	3.03066	0.74281	1.39648	0	9.36169	5	0.0594248	1.49164	3.85337	8.16744	4.76503	5.98441	47.2023	42554	2	20	1	4	3
0	0	0	0.005	0	0	0	11.365	0	18.635	83.74	23.79	57.095	139.885	9.785	501.575	0.09	29.315	5.3	0.325	1.33	2.1	12.295	4.225	27.76	10.78	9.305	7.695	9.49	965.885	5	0	5	5	5.18175	8.77506	3.48028	0	2.0094	5.65438	10	6.80713	9.83679	66.7448	42557	2	68	3	3	2
0.005	0	0	3.025	0.03	0.235	0.04	0.03	0.01	8.595	14.29	29.185	8.85	31.42	0.78	107.115	0.075	4.69	2.535	0.28	0.18	0.505	3.09	2.59	12.5	0.94	0.395	0.89	0.635	232.915	1.40746	0	5	3.13746	10	1.51573	5	5	10	10	10	8.97616	7.62651	77.6633	42558	1	79	3	3	3
1.13	2.115	0.31	0.695	1.41	1.585	2.995	1.105	0.9	4.945	0.53	8.365	0.01	0	0	0	0	0	0.13	0.135	0.06	0.375	0.395	0.35	5.665	0	0	0	0.01	33.215	1.25211	1.06769	0.533846	1.06769	3.67286	5.9298	5	5	7.15052	8.96149	7.50536	7.24568	0.730411	55.1175	42559	2	41	2	3	4
0	0	0	0.07	0	0.015	0.18	0.015	20.255	4.92	0.995	3.72	0	0.4	0	0	0.07	0.215	0.02	0.005	0.02	0.62	6.555	3	6.685	0	0	0	0.58	48.34	1.24612	0	0.760258	1.49782	7.84314	10	3.061	0	0	10	10	0	7.21822	51.6266	42560	1	59	2	3	3
0.035	0.03	0.01	1.14	0.025	0.025	0.18	0.265	0.39	8.045	32.37	13.95	21.7	56.615	3.375	190.925	0.005	0.03	0.14	0.1	0.96	3.55	6.05	2.26	23.06	3.725	3.16	2.685	3.375	378.18	5	5	0.51215	1.0243	0	0.825961	5	5	1.94658	0	4.63148	4.54055	8.16774	41.6488	42566	1	32	1	3	3
0.01	0.025	0	0.645	0	0	0	0.32	0.46	0.44	0	0.655	0	0	0	0	0	0	0	0.29	2.795	0.61	5.98	0.38	12.12	0	0	0	0	24.73	5	5	4.44001	5	0	9.5125	5	5	8.10739	5.61695	4.6408	6.47514	10	73.7928	42567	1	62	3	3	1
0	0.015	0	1.605	3.73	4.19	7.995	0	2.4	18.94	20.475	7.42	13.84	33.91	2.37	121.595	0	0	0	0.05	0.06	0	3.02	1.305	5.99	2.615	2.255	1.865	2.315	257.96	0.270482	0	5	5	0.733909	2.2887	1.14252	0	6.22761	10	4.01345	10	0	44.6767	42575	2	41	2	3	2
0	0	0	1.195	0	0	0	0	0.015	9.395	0.27	6.73	0.005	0.15	0	0	0.23	166.705	63.985	0.535	1.785	1.245	11.61	1.49	16.61	0	0	0	1.01	282.965	2.91312	0.11695	5	5	0.343053	9.15208	5	5	0.0271193	10	10	7.42098	10	69.9733	42576	1	28	1	1	1
0	0.005	0	1.605	0.215	0.205	1.975	0	0.18	8.315	0.87	15.58	0.01	0.23	0	0	0.115	37.055	6.155	0.04	0.19	0.985	0.41	0.39	8.085	0	0	0	0.005	82.62	2.50249	0	5	2.20602	0	2.5823	4.94533	0	4.35783	9.48697	5.29131	9.26707	3.11981	48.7591	42577	2	29	1	4	3
0.165	0.155	0.02	0.23	0.39	0.455	7.8	0.005	0.725	2.075	8.425	3.435	5.635	19.665	0.49	67.33	0	0	0.31	0.155	0.355	0.16	1.82	1.71	6.83	0.59	0.245	0.56	0.405	130.14	5	5	4.34923	5	10	3.27121	5	0	10	5.52692	5.18969	10	10	78.337	42578	2	69	3	4	1
0.44	0.785	0	3.01	0.19	0.55	0.02	43.83	0.09	13.75	28.45	8.395	18.74	45.425	3.16	162.125	0	0	1.3	0.155	2.75	0	5.74	1.71	14.48	3.485	3.005	2.485	3.12	367.19	5	0	5	5	3.97545	10	4.22644	2.73083	4.3621	0	10	10	7.41229	67.7071	42580	2	80	4	3	2
0	0	0	0	0	0	0	0	0	0	0.4	0.4	0	0	0	0	0	0	0.005	0	0	0.09	0.255	0.505	1.085	0	0	0	0	2.74	0.330092	0	0	0	0	7.29222	4.59666	0	0	4.25254	6.41295	0	7.32644	30.2109	42584	1	48	2	3	2
0	0	0	1.5	0.05	0.145	0.005	11.6	0.035	10.24	48.485	17.095	32.385	82.395	5.22	283.1	0	0	0.12	0.335	0.31	2.795	8.285	2.9	22.84	5.76	4.92	4.13	5.175	549.825	3.49759	5	2.86215	5	7.80893	6.92547	5	5	8.42638	5.08827	1.96012	6.15234	9.81612	72.5374	42586	1	52	2	3	4
0	0.005	0	3.685	0.055	0.065	1.1	0.005	0.155	6.88	1.055	13.255	0.03	0.38	0	0	0	0	0.07	0.22	0.695	2.69	1.31	0.485	22	0	0	0	0	54.14	5	0	5	5	0	4.88309	5	0	2.62414	0	4.80269	3.33967	10	45.6496	42590	1	59	2	3	3
0	0	0	3.06	0	0.025	0	0.145	0.205	6.69	0.475	14.02	0.02	0.345	0	0	0	0	0	0.38	0.72	0.59	4.745	0.375	11.605	0	0	0	0.145	43.545	2.13811	5	5	5	5.02323	8.10775	4.72125	2.31381	0	4.88289	10	0.713061	3.55222	56.4523	42591	2	68	3	4	4
0.045	0.045	0	0.08	0	0	0	0.04	0.06	1.35	6.035	2.9	3.32	12.94	0.01	17.155	0	0	0.365	0.095	0.16	0.54	1.47	1.28	6.18	0.01	0.005	0.005	0.27	54.36	3.47004	1.55798	0.0834632	0.166926	0	0.616343	4.26441	1.5858	10	10	3.17819	8.69241	0	43.6156	42592	2	53	2	1	2
0.005	0	0	7.165	1.05	43.545	11.48	1.35	1.505	17.89	2.145	23.53	0.02	0.81	0	0	0	0	0.435	0.175	1.4	2.22	12.755	1.765	26.53	0	0	0	1.08	156.855	4.89658	3.19522	5	5	0	1.6962	5	3.22156	4.70541	5.35112	7.76742	8.16996	7.90666	61.9101	42594	1	64	3	3	2
0	0.01	0	0.155	0.05	0.09	0.665	0.03	0.115	1.045	0.035	2.5	0	0.005	0	0	0.625	1.85	0.32	0.145	0.555	0.175	0.515	0.175	2.85	0	0	0	0	11.91	5	3.46154	1.85897	0	3.65812	6.1144	5	5	6.05728	3.75499	1.28205	10	6.2643	57.4516	42596	2	59	2	2	1
0	0.01	0	7.4	0	0.01	0	0.13	0.035	15.405	46.47	14.795	31.01	76.21	5.31	272.43	0	0	0.24	0.145	0.455	0.345	6.4	2.56	14.395	5.85	5.055	4.18	5.155	513.995	5	1.67479	3.36861	5	2.37515	7.49555	5	0.894488	1.68809	2.11463	8.27186	0.0257689	9.03339	51.9423	42599	2	67	3	3	2
0.185	0.215	0.02	2.19	0.07	0.19	0.005	15.475	0.23	3.86	0.675	4.615	0.1	0.18	0	0	0	2.99	0.64	0	0.28	0.29	1.38	0.285	4.785	0	0	0	0.02	38.68	3.87117	5	4.90838	5	0	6.68546	5	5	3.20131	9.73822	0.208726	7.27042	7.47948	63.3632	42600	2	44	2	2	1
2.105	2.55	0.195	6.235	0	0	0	0	0.02	6.745	1.88	15.045	0.01	0.435	0	0	0	0	0.365	1.595	1.255	1.235	5.895	0.535	14.275	0	0	0	0	60.375	5	5	2.9318	5	1.59965	3.54185	5	5	6.40281	2.08483	10	2.19188	9.72918	63.482	42603	1	80	4	3	3
0	0	0	0.105	0	0	0	0	0	0.055	0.11	0.025	0	0	0	0	0.01	0	0.02	0.005	0.095	0.22	1.815	0.005	2.245	0	0	0	0	4.71	3.35837	0.904704	0	0	0.341777	10	5	1.16858	0	5.80016	10	0	6.54851	43.1221	42604	2	43	2	3	4
3.095	4.695	0.77	2.655	0	0.035	0	0.005	0.035	7.05	7.205	18.96	4.175	11.425	0.61	35.17	0	0	0	0.22	0.48	0.735	3.725	1.115	13.455	0.675	0.575	0.485	0.81	118.16	2.79895	0.767312	3.56081	5	2.80069	10	5	5	6.6125	3.33781	7.47048	7.41178	7.10826	66.8686	42605	1	53	2	1	4
0	0	0	0.395	0.03	0.045	0	5.615	0.01	18.985	0.26	6.07	0.04	0.03	0	0	0.215	9.535	4.74	0.005	0.255	1.035	0.56	0.22	7.285	0	0	0	0.005	55.335	2.13982	0	5	5	0	3.47979	5	0	7.84074	10	1.48834	10	9.54914	59.4978	42612	1	36	1	2	1
0	0	0	0.23	0	0.005	0	0.005	0	3.59	7.05	7.55	4.62	12.085	0.71	40.375	0.015	0	0.035	0.03	0.305	0.5	1.47	0.58	5.685	0.785	0.665	0.565	0.715	87.57	2.9977	2.69004	0.151857	0	10	6.62163	1.07602	3.27577	0	5.46878	10	0	2.95802	45.2398	42617	1	71	3	5	4
0	0.015	0	0.725	1.445	1.635	3.06	2.27	0.92	6.76	0.435	5.54	0.02	0.01	0	0	0.07	22.935	3.825	0.12	1.35	0.04	2.79	0.365	4.185	0	0	0	0.01	58.525	2.49107	5	3.27511	2.78384	6.20087	3.54384	5	5	8.61634	0.0873362	6.2131	4.4298	10	62.6413	42621	1	54	2	3	2
0	0	0	0.055	0	0	0	0	0	12.41	41.87	13.975	28.475	69.785	4.88	250.245	2.355	6.99	0.665	0.11	0.08	0.06	5.185	1.985	8.875	5.385	4.635	3.84	4.74	466.6	0.166003	0	2.90505	4.23307	0	1.07263	5	5	9.69338	4.34558	6.77503	7.75759	6.28324	53.2316	42626	2	55	2	4	1
0.115	0.125	0	1.53	0.01	0.015	0	0.135	0.18	4.425	0.745	11.08	0.01	0.13	0	0	0	6.54	3.93	0.07	0.41	0.9	2.325	0.705	6.455	0	0	0	0.145	39.98	2.99906	4.63918	2.68041	2.96392	1.89691	8.07296	5	5	4.4079	6.26804	8.14433	2.48456	8.68432	63.2416	42628	1	41	2	3	4
0	0.015	0	1.525	0	0	0	0.045	0.09	1.635	0.24	6.87	0.01	0.175	0	0	0	0	0	0	0.285	0	0.41	0.075	3.835	0	0	0	0	15.21	1.52666	3.79848	4.37325	5	2.34573	9.7807	5	5	4.73243	3.31423	3.97329	4.08941	10	62.9342	42629	2	60	3	1	1
0	0.005	0	1.755	2.16	2.435	4.61	1.685	1.39	4.715	0.64	5.6	0.025	0.11	0	0	0.015	0.185	0.3	0.03	0.245	0.24	2.66	0.35	5.07	0	0	0	0.02	34.245	5	5	3.33485	5	2.37145	10	4.89292	3.58439	1.27262	7.88869	10	3.88575	10	72.2307	42632	2	65	3	3	3
0	0	0	0	0	0	0	0.005	0	1.15	0	0.24	0	0	0	0	0	0	0.06	0.01	0.015	0.08	2.58	0.075	0.74	0	0	0	0.24	5.195	0.552944	0.0691181	0	0	0	1.21222	5	0.0691181	3.17426	8.83175	10	9.67687	0	38.5863	42634	2	22	1	4	2
0	0	0	0	0	0	0	0	0	4.78	0.185	3.775	0	0	0	0	0	0	0	0.345	0.315	0.11	0.735	0.3	3.48	0	0	0	0	14.025	2.76848	0	1.00699	2.01399	0.507554	4.93027	5	0.298778	3.69027	7.23363	5.73399	7.42064	1.98155	42.5861	42636	1	55	2	2	3
0.005	0.045	0	0.465	0	0	0	0.235	0.335	2.285	0.73	2.915	0	0	0	0	0	0	0.215	0.515	0.995	0.7	3.68	0.605	6.145	0	0	0	0.18	20.05	3.27047	3.15011	0	0	4.95495	3.56802	5	5	10	1.90731	9.39869	7.28356	9.71624	63.2493	42639	1	64	3	3	2
2.1	2.84	0.49	5.51	20.565	23.635	48.705	2.735	8.395	8.96	25.485	7.59	16.75	40.975	2.865	146.93	0.095	0.285	0.055	0.195	0.98	3.935	5.565	3.015	24.825	3.16	2.725	2.255	2.89	414.51	3.56638	3.97853	2.70633	5	2.59067	10	5	5	1.68865	6.2135	10	3.58882	5.5503	64.8832	42640	2	79	3	3	3
0.005	0.005	0	0.33	0	0.01	0	0.025	0.255	27	0	43.84	0	0.045	0	0	0.51	1.665	0.145	0.09	0.37	0.01	1.36	0.385	6.945	0	0	0	0	82.995	1.58542	1.55543	0.730581	0	0	9.80392	2.17572	2.23888	2.50061	2.63323	5.22413	2.64119	1.54078	32.6299	42647	1	48	2	1	3
0.08	0.175	0.015	4.145	0.16	0.28	1.61	0.41	1.18	13.755	44.955	23.195	29.42	72.235	5.04	258.39	2.57	6.355	0.53	0.505	4.275	3.685	9.11	3.41	30.35	5.555	4.795	3.96	5.035	535.18	3.83784	5	1.57926	2.95822	0	3.4797	5	5	8.9397	2.96917	4.45502	9.81523	4.85312	57.8872	42648	1	44	2	3	1
0.395	0.525	0.09	0.02	0.02	0.045	0.27	0	0.03	0.535	0.115	0.77	0.05	0	0	0	0.305	0.895	0.23	0.1	0.075	0.355	1.75	0.18	3.475	0	0	0	0	10.23	2.11779	0	0	0	2.58297	6.11159	5	5	2.76637	6.53098	9.90231	0	8.95311	48.9651	42649	2	49	2	4	3
0	0.02	0	0.78	0.45	1.16	0.695	0.56	0.23	4.32	0.25	1.515	0.005	0.01	0	0	0.04	13.04	2.42	0.02	0.805	1.375	9.34	0.655	10.655	0	0	0	0.755	49.1	4.11299	0	0.842066	0.395043	3.6039	2.99401	5	0	6.23646	1.704	10	4.80595	9.12295	48.8174	42651	1	76	3	3	2
0	0	0	0	0	0	0	0	0	7.865	38.71	13.7	26.29	64.425	4.505	230.995	0.025	7.615	1.335	0.26	0.5	0.46	5.65	2.065	13.475	4.965	4.285	3.54	4.375	435.04	2.37801	0	0.374555	0	0	10	5	2.12585	0	3.23579	10	0	9.60421	42.7184	42652	1	49	2	3	1
0	0.05	0	0.33	0.645	0.765	0.44	0.25	0.35	2.575	0.02	2.05	0	0	0	0	0	0	0.09	0.015	0.235	0.21	0.955	0.32	3.09	0	0	0	0	12.39	5	5	0	0	0	5.07743	5	5	1.45919	0	9.78086	4.11931	6.15182	46.5886	42654	2	25	1	1	1
0	0	0	0	0	0	0	0	0	3.605	0	0.01	0	0	0	0	0.37	26.175	14.495	0.525	1.01	1.875	1.055	0.285	12.2	0	0	0	0	61.605	5	0.259336	2.98237	5	2.42047	6.02458	5	0.615923	4.56391	0	1.85768	6.17119	9.20949	49.1049	42656	2	55	2	1	2
0	0	0	0.28	2.91	2.955	20.345	0	1.84	10.495	0.18	5.66	0.015	0	0	0	0.06	21.3	6.015	0.405	0.215	0.975	0.88	0.95	9.57	0	0	0	0.12	85.17	5	2.18254	1.65344	0	1.55203	4.70085	5	5	5.27665	1.29042	4.16296	8.01548	6.12671	49.9611	42657	2	44	2	2	3
9.525	11.61	2.04	4.165	0	0.005	0.1	0	11.08	11.4	21.16	31.25	13.86	34.62	2.37	121.595	0.17	0.51	0.89	0.23	0.91	0.095	12.14	1.53	20.805	2.615	2.255	1.865	2.3	321.095	5	5	5	5	8.20396	10	5	5	1.10011	4.81089	10	0	8.80669	72.9217	42658	2	60	3	2	4
0	0.05	0	2.01	0.01	0	0	0.14	0.22	3.925	0.295	12.215	0.01	0.21	0	0	0.095	30.565	4.855	0.645	1.665	1.055	1.1	0.875	16.965	0	0	0	0	76.905	4.16189	5	4.78469	5	0	5.1862	5	5	2.03854	2.87081	0	4.24927	9.40208	52.6935	42659	1	40	2	1	1
0.46	0.86	0.13	0.33	0.555	0.645	11.055	0.005	1.025	6.915	0.065	4.565	0.12	0	0	0	0	0	0	0.005	0.395	0.165	9.85	0.29	3.52	0	0	0	0.77	41.725	1.05799	0	0.812939	1.62588	2.05374	2.25121	2.99161	1.26219	6.07618	7.905	8.10878	6.3271	3.11308	43.5857	42664	1	53	2	4	3
0.005	0.005	0	3.66	0.005	0.02	0	0.395	0.21	8.885	47.215	16.16	31.74	90.12	4.45	308.3	0	0	0.265	0.49	0.595	0.125	8.375	4.39	18.835	4.985	3.83	3.805	4.25	561.115	4.90291	0	1.97596	3.68624	3.32979	5.23175	4.59086	1.02949	6.71735	2.90766	5.83974	6.59714	5.92169	52.7306	42665	2	75	3	3	1
0	0	0	1.17	0	0	0	0	0.015	12.875	0.195	5.65	0.005	0.14	0	0	0.135	44.61	7.59	0.015	0.095	0	0.595	0.275	5.17	0	0	0	0	78.535	4.59985	0	5	5	5.82726	1.10062	5	0	5.64487	7.17424	10	6.11134	7.64268	63.1009	42666	1	78	3	4	1
0.005	0.015	0	3.045	0.975	1.13	2.065	1.155	0.945	20.19	84.845	40.8	56.435	149.845	8.375	471.425	0	0	0.35	0.275	0.435	0.615	11.9	5.14	26.84	9.215	7.915	6.605	8.69	919.23	4.37823	3.95764	2.96823	4.71014	1.76886	2.60698	1.534	0	9.80315	7.20426	0	9.28629	5.75022	53.968	42668	2	65	3	3	2
0	0	0	5.62	1.08	1.215	2.295	0.84	0.69	2.925	0.245	16.15	0.01	0	0	0	0.055	17.845	3.105	0.06	0.325	0.245	1.65	0.35	10.925	0	0	0	0.01	65.64	3.01525	0	5	5	2.23602	3.8796	5	3.50932	9.25697	6.5038	5.06584	10	3.64619	62.113	42670	2	62	3	3	2
0	0	0	0	0	0	0	0	0	2.25	0	0.8	0	0	0	0	0.05	16.57	2.59	0	0	0	0.04	0.06	1.525	0	0	0	0	23.885	0.820752	0	1.84129	1.27703	0	3.07034	4.4096	0	1.82017	6.52042	5.92891	4.35371	1.74985	31.7921	42672	2	64	3	4	1
0	0	0	0.61	0	0.415	0	0	0	1.53	8.295	2.76	5.295	18.9	0.47	64.27	0	13.08	7.355	0.05	0.26	0.125	2.33	1.565	5.905	0.565	0.24	0.535	0.38	134.935	3.5827	4.42708	1.23698	2.47396	3.95833	2.64423	3.60417	1.95312	8.68342	6.23457	4.18611	7.61289	6.11396	56.7115	42673	2	65	3	4	1
0.005	0.01	0	0.205	0.435	0.49	3.2	0.01	0.275	7.965	0.18	2.265	0.005	0.02	0	0	0	5.905	7.605	0.995	0.775	0.085	1.835	0.305	3.965	0	0	0	0.02	36.555	5	5	3.1337	5	10	5.49961	3.81925	4.17827	8.34692	0.31638	10	8.35864	10	78.6528	42674	1	80	4	3	4
20.125	22.195	2.815	0.035	0	0.02	0	0.01	0	5.65	19.475	16.34	13.265	32.5	2.27	116.525	0.235	14.155	46.85	0.095	1.025	1.17	7.28	1.21	12.94	2.505	2.16	1.785	2.415	345.05	5	5	4.36967	4.84166	3.13439	1.66776	5	5	5.7864	0	5.24385	9.26002	10	64.3037	42676	2	38	1	3	4
0	0.005	0	0.59	0	9.015	0	0.005	0.005	1.66	6.86	4.655	4.62	11.375	0.79	40.53	0.12	0.36	0.035	0.025	0.415	0.715	1.12	0.365	7.95	0.87	0.75	0.62	0.765	94.22	4.51948	0	2.53571	4.85714	10	10	2.78857	0.714286	4.06927	4.4	10	10	5.74711	69.6316	42678	2	50	2	5	1
0.19	0.13	0	0.055	0	0	0	0.055	0.08	0.295	0.175	0.18	0	0	0	0	0.135	16.75	2.635	0.085	0.065	0.035	0.27	0.33	1.72	0	0	0	0	23.185	1.60042	1.22655	1.47908	0	0	2.5974	5	1.19048	6.62223	4.32259	0	8.23734	3.37588	35.652	42679	2	37	1	2	2
8.62	6.115	1.12	2.42	0.25	0.29	4.925	0.005	0.49	3	0.42	12.425	0.065	0.275	0	0	0	0.005	0.165	0.48	1.345	1.78	2.085	0.145	17.11	0	0	0	0.005	63.54	3.84969	1.99106	4.78341	5	2.331	4.91602	5	0.242813	4.88578	2.01373	10	2.19122	5.12342	52.3281	42680	2	39	1	1	1
0.04	0.03	0	1.725	0.115	0.28	0.015	25.625	0.06	11.525	0.965	3	0.16	0.12	0	0	0.22	19.765	3.515	0.055	0.605	1.195	3.055	0.355	9.605	0	0	0	0.025	82.055	5	0	5	5	0.508449	4.00317	3.47241	0.434612	3.44624	8.08035	10	4.98511	4.69384	54.6242	42682	1	80	4	3	1
0.065	0.05	0.01	0.525	1.89	1.995	13.225	0	1.195	8.05	0.65	7.87	0.015	0.04	0	0	0.3	18.395	20.465	0.85	0.945	1.155	0.43	0.925	9.39	0	0	0	0.075	88.51	3.67138	0	4.40742	0.349487	1.69825	7.19287	5	5	2.22579	0	6.19037	1.88187	9.84125	47.4587	42683	1	75	3	3	4
0	0	0	0	0	0	0	0	0	0.625	0	0.13	0	0	0	0	0	0	0.105	0.02	0.035	0.16	3.845	0.06	3.205	0	0	0	0.13	8.315	2.88872	0	0	0	0	5.46828	5	5	4.16427	4.09724	5.36378	1.94829	7.28821	41.2188	42685	1	23	1	4	3
0.095	0.07	0	0.495	0	0	0.09	0	0	21.06	113.985	32.005	77.28	189.335	13.24	678.9	0	0.59	0.56	0.405	0.44	0.905	15.155	5.6	26.2	14.595	12.595	10.415	12.855	1226.87	2.29964	0	0.891416	1.78283	0	7.10027	5	5	4.27744	5.66619	4.83186	1.65154	10	48.5012	42686	2	49	2	3	4
0.005	0.01	0	0.285	0.875	0.985	1.86	0.68	0.56	2.43	0.04	6.055	0.005	0	0	0	0.095	0.29	0.035	0	0.01	0.285	0.615	0.035	2.775	0	0	0	0.005	17.935	3.08139	5	0.17934	0.26901	1.14778	5.02152	5	5	3.6314	6.38451	10	8.7726	0	53.4875	42687	2	46	2	4	4
0	0	0	0.075	0	0	0	0.385	0.11	0.405	0.24	0.245	0	0	0	0	0	0	0.07	0.005	0	0	0.655	0.385	2.41	0	0	0	0	4.985	4.84683	4.27204	0	0	0	4.78469	5	4.1866	0	3.45561	7.00178	1.32023	8.42596	43.2937	42692	2	63	3	1	1
0.01	0.025	0	0.79	0	0	0	0.35	0.5	9.35	0.335	12.66	0	0	0	0	0.08	26.765	4.185	0.005	4.875	0.22	1.49	0.425	6.07	0	0	0	0	68.135	2.57308	5	3.98023	4.55255	6.03538	9.62139	5	5	2.34138	6.82854	5.4206	4.12357	8.04141	68.5181	42693	1	49	2	3	3
0	0	0	5.245	0	0.005	0	0.07	0.56	6.8	6.34	8.81	4.045	14.305	0.36	48.97	0	0	0	0.83	0.74	0.2	2.07	1.695	7.82	0.43	0.18	0.405	0.29	110.17	5	0	3.8184	5	6.7966	3.48864	5	5	3.9813	1.28269	10	8.31147	5.47572	63.1548	42696	1	78	3	3	2
0	0	0	0	0	0	0	0	0	14.49	86.42	24.22	57.895	154.84	8.54	490.295	0.03	35.225	15.68	0.32	0.755	0.295	10.91	5.31	21.895	9.425	8.005	6.795	8.795	960.14	1.88902	0	2.19894	2.92208	7.05234	7.41077	4.26919	0	0	1.20687	1.0961	0	9.50104	37.5464	42699	1	62	3	3	1
0.115	0.07	0.02	0.465	0.1	0.225	1.14	0.035	0.12	13.23	0.165	0.505	0	0	0	0	1.305	3.81	0.385	0.38	1.49	2.715	5.07	0.285	13.825	0	0	0	0.385	45.84	5	2.60598	5	5	2.11567	6.94927	4.04911	4.06822	5.28675	2.10022	7.74899	10	8.04571	67.9699	42700	1	64	3	5	4
0.005	0.005	0.03	0.145	0.6	0.775	1.19	0.035	0.125	5.945	0.245	5.22	0	0	0	0	0.235	1.895	0.47	0.1	0.43	0.025	2.235	0.445	2.96	0	0	0	0	23.115	3.93608	5	2.82293	4.38723	2.33985	10	4.22325	4.29732	1.10249	0.0831096	6.23337	8.14381	3.634	56.2034	42701	2	25	1	2	4
0.01	0.015	0	0	0	0	0	0	0	0.15	0.41	0.635	0	0	0	0	0.29	0.855	0.08	0.015	0.025	0.195	0.79	0.51	3.315	0	0	0	0	7.295	3.55331	0	0.0958001	0	0	1.7922	5	5	10	0.265686	6.78921	2.12347	10	44.6197	42702	2	70	3	3	2
0	0.09	0	0.47	0.02	0	0	0.255	0.365	4.86	22.395	6.915	15.065	45.19	1.955	157.675	0	0	0.095	0.085	0.08	1.695	4.86	3.02	15.53	2.225	1.56	1.77	1.795	287.97	1.79642	5	0	0	0	0.423919	5	5	4.13111	3.64072	0	6.5023	9.54407	41.0385	42704	1	45	2	1	1
0.005	0.035	0	0.035	0	0	0	0	0	6.09	0	14.36	0	0	0	0	0.145	4.775	3.625	0.05	0.095	3.605	1.5	0.285	24.21	0	0	0	0	58.815	5	0	2.64672	0	0	2.40772	5	0	5.36506	3.50339	5.12175	9.38746	6.3991	44.8312	42705	2	54	2	4	4
0.005	0	0	2.71	0.27	0.505	1.57	0.01	0.26	23.615	126.575	36.075	85.125	212.75	14.14	741.565	0.125	40.62	6.555	0.475	0.44	1.055	15.985	6.46	30.71	15.6	13.41	11.14	13.88	1401.63	1.83098	0	3.11645	1.39323	0.664842	1.14317	5	5	9.61365	6.54413	0.633711	8.60349	4.81534	48.359	42710	1	29	1	3	3
0	0	0	1.17	0	0	0	0	0.015	1.335	0.33	6.305	0.005	0.14	0	0	0	0	0	0.325	0.245	0.68	0.23	0.24	3.77	0	0	0	0	14.79	5	0	4.02653	5	7.26354	4.5549	5	2.78304	10	1.73693	3.254	10	7.94228	66.5612	42712	2	63	3	4	3
0	0.025	0	0.065	0.105	0.125	2.14	0.005	0.2	0.925	0.1	0.27	0.025	0	0	0	0	0	0	0.01	0.125	0.22	5.03	0.265	4.68	0	0	0	0	14.315	5	5	0.562539	1.12508	0	2.07707	5	0.0581937	6.09716	0	6.06406	6.40258	9.63568	47.0224	42713	2	39	1	4	4
0	0	0	0.465	0.03	0.085	0.075	6.875	0.015	8.895	0.535	9.715	0.04	0.03	0	0	0.115	33.57	6.275	0.63	0.55	1.095	7.85	0.975	10.33	0	0	0	0.67	88.82	3.79927	0	1.96889	0.751939	1.17144	4.93175	3.77711	2.14698	2.20283	7.42969	5.65021	6.30285	7.68184	47.8148	42715	1	51	2	3	4
0	0	0	0	0	0	0	0	0	0	0.225	0.12	0	0	0	0	0	0	0	0.48	0.22	1.45	0.27	0.235	8.575	0	0	0	0	11.575	5	0	0	0	0	3.13693	5	5	4.00461	0	0	3.84176	9.55083	35.5341	42717	1	47	2	3	1
0	0.035	0	0.32	0	0.02	0	0.24	0.175	4.19	0.01	0.35	0	0	0	0	0	0	0	0.6	1.475	0.805	4.415	0.825	11.305	0	0	0	0.27	25.035	4.9258	5	2.70062	5	0	2.69072	5	5	8.50332	4.53437	4.59369	9.19637	8.09961	65.2445	42723	1	24	1	1	1
8.04	9.785	0.595	0	0	0	0	0	0	2.34	0.105	2.75	0	0	0	0	0.07	23.185	5.43	0.06	0.445	0.595	2.25	0.15	4.65	0	0	0	0.09	60.54	2.69403	1.57629	2.65999	1.14281	10	10	4.25599	4.70917	10	2.98795	3.61866	10	8.34352	71.9884	42724	2	32	1	3	4
0.27	0.18	0	0.64	0.265	0.345	4.875	4.925	0.58	3.89	0.165	3.005	0.085	0.02	0	0	0.09	29.53	4.775	0.335	0.75	1.035	0.83	0.3	6.705	0	0	0	0.01	63.605	1.38679	2.14322	5	5	1.27753	2.98693	5	2.12746	4.79769	2.00594	2.66646	4.09058	7.59223	46.0748	42726	2	32	1	1	1
0.005	0.005	0	0	0	0	0	0	0	10.91	38.905	11.78	26.215	68.33	4.075	230.705	0	0	0	0.105	0.315	0.265	16.35	2.39	12.285	4.5	3.82	3.245	4.99	439.195	2.10411	0	0	0	1.01075	4.04467	2.17097	0	6.41384	7.74731	6.45161	8.24284	3.32175	41.5078	42727	1	26	1	2	2
0.005	0.005	0	0.885	0.02	0.06	0	4.35	0.015	1.25	0.23	3.22	0.03	0.09	0	0	0	0.32	17.495	0.21	0.59	0.185	0.655	0.205	4.08	0	0	0	0.005	33.905	4.35269	0	5	5	1.55039	7.47132	5	0	3.79174	5.77215	10	5.98328	8.08026	62.0018	42728	2	43	2	4	3
0	0.025	0	0.26	1.055	1.265	0.725	0.14	0.205	4.885	0.01	0.045	0	0	0	0	0	0	0	0.395	1.08	0.225	0.71	0.6	6.115	0	0	0	0	17.74	3.64192	5	1.50994	3.01988	0	3.29334	5	5	5.77859	10	0	8.86422	6.17957	57.2875	42736	1	61	3	1	1
0.015	0.185	0	1.75	0.065	0.12	1.055	0.5	0.81	5.845	5.515	2.635	3.06	11.875	0.015	29.755	0.565	26.85	4.195	0.03	0.14	0.49	4.065	1.75	7.305	0.01	0.005	0.01	0.235	108.85	5	5	4.19179	2.54333	2.93896	3.27517	5	5	10	4.20749	9.09148	9.68467	9.30806	75.241	42738	1	75	3	1	2
0	0	0	0.985	0	0.025	0	0.08	1.095	12.495	43.05	15.865	29.125	74.155	4.695	251.99	0	0.17	5.525	0.3	0.445	0	5.925	2.9	16.39	5.18	4.44	3.71	4.665	483.21	2.2738	0	4.45375	4.07032	7.64512	8.45827	5	0	10	4.85816	8.90363	8.65683	8.90357	73.2234	42740	1	73	3	3	4
0	0.01	0	0.535	0.465	0.47	3.29	0	0.295	4.055	0.65	9.015	0	0.005	0	0	0.62	2.235	1.13	0.08	0.055	0.86	1.26	0.555	7.485	0	0	0	0.02	33.09	2.69683	0	1.94586	1.028	2.37582	3.61495	5	5	10	4.96486	8.79585	5.95589	10	61.3781	42741	1	58	2	1	3
0.01	0.1	0	52.97	0	0.035	0	0.245	0.32	10.11	0.045	0.295	0	0	0	0	1.78	108.17	19.38	0.06	2.365	1.835	7.68	1	16.915	0	0	0	0.145	223.46	5	5	5	1.97975	0	4.14842	4.30634	4.47324	6.43164	7.12822	0	7.05946	10	60.5271	42743	1	34	1	2	1
0	0	0	0	0	0	0	0	0	2.915	0.23	2.335	0	0	0	0	0	0	0	0	0	0	4.86	0.365	0.585	0	0	0	0.48	11.77	0.296362	0	0	0	0	4.84818	5	2.15634	0	10	8.37631	5.97647	0.928677	37.5823	42744	1	23	1	1	1
0	0.025	0	0.69	0.115	0.135	2.29	0.07	0.305	1.975	0.21	1.075	0.025	0.06	0	0	0.63	1.885	0.225	0.28	0.725	1.195	1.195	0.15	6.535	0	0	0	0	19.795	5	5	2.61564	4.62555	0	0.338868	5	5	2.85356	0	5.25286	6.62935	10	52.3158	42745	2	51	2	1	4
0	0	0	18.105	0.09	1.28	0.01	21.25	0.04	10.55	31.475	10.83	20.56	72.495	1.81	247.9	0.09	45.255	4.595	0.45	5.295	0.29	7.135	5.685	24.65	2.18	0.91	2.055	1.5	536.485	5	2.15983	5	5	6.39309	7.70892	5	2.69978	1.65173	8.67291	10	8.56825	7.7581	75.6126	42746	2	69	3	3	4
0.02	0.015	0	0.015	0	0	0	0	0	0.59	0.27	1.2	0	0.005	0	0	0.005	0.01	0.035	0.035	0.21	0.49	1.4	0.38	4.575	0	0	0	0	9.255	1.78519	0	0	0	0	5.72964	4.46371	0	3.11732	5.95582	2.72546	1.57279	6.51276	31.8627	42753	2	43	2	4	3
0	0.035	0	2.015	0	0.045	0	0.24	2.095	1.995	0.06	4.85	0	0	0	0	0	0	0.075	0.105	0.51	0.28	0.875	1.39	15.305	0	0	0	0	29.875	2.90737	4.47984	5	0.3111	1.4601	9.36172	5	4.4954	3.40514	4.20607	9.05665	1.92804	8.75292	60.3643	42760	1	43	2	3	1
0.005	0	0	0.135	0	0	0	0.685	0.195	4.635	0.03	0.37	0	0	0	0	0	0	0.195	0.03	0.03	0.675	0.53	0.23	6.13	0	0	0	0	13.875	2.99538	3.8211	0	0	1.31964	2.73693	5	5	7.91315	10	10	10	0	58.7862	42761	1	62	3	2	2
0	0	0	0.04	0	0.005	0	0.005	0	0.15	0.635	0.635	0	0	0	0	0	0	0.115	0.02	0.005	0	0.035	0.96	1.545	0	0	0	0	4.15	0.484027	0	0.0907551	0	0	3.14618	5	0	3.17125	8.07787	10	0.0304332	2.4812	32.4817	42763	1	46	2	4	1
0	0.005	0	0	0	0	0	0	0	0.685	0	0.145	0	0	0	0	0	0	0.15	0.01	0.02	0.035	1.47	0.095	0.67	0	0	0	0.145	3.43	1.77755	0	0	0	0	2.02591	5	5	5.30402	2.44746	2.19601	7.89076	10	41.6417	42764	2	68	3	4	1
0.005	0.025	0	3	1.165	1.195	8.14	0.015	0.775	23.22	37.745	35.425	25.4	62.52	4.345	222.925	0	0.37	1.705	0.57	1.245	1.33	9.48	2.605	27.925	4.795	4.135	3.42	4.265	487.745	5	5	5	5	9.88475	7.56956	5	0.110816	9.76688	0	10	10	10	82.332	42766	1	51	2	3	4
0.005	0.005	0	1.505	0	0.005	0	0.005	0	6.515	0.415	10.36	0	0.005	0	0	0	0	0	0.12	0.465	0.04	1.885	0.705	6.91	0	0	0	0.095	29.04	5	0	4.45763	5	2.70046	8.85074	5	4.03827	4.0286	0	8.08469	3.82058	9.0024	59.9834	42768	1	80	4	3	1
0	0	0	3.635	0	0	0	0.52	0.26	5.06	18.4	9.245	12.115	29.67	2.075	106.395	0	0	0	0.415	0.435	1.03	4.14	1.975	16.295	2.285	1.975	1.63	2.015	219.57	5	5	2.19642	4.39285	10	8.64087	4.4054	5	2.86285	0	8.69043	6.47847	8.58069	71.248	42769	2	73	3	3	3
0	0	0	0	0	0	0	0	0	0	0	0	0	0	0	0	0.19	62.2	9.99	0.08	0.075	2.37	2.33	0.355	18.765	0	0	0	0	96.355	5	0	4.4104	0	0	0.553532	5	0	6.77224	0	2.36249	10	10	44.0987	42770	1	24	1	2	2
0	0	0	0.215	0	0	0	0.025	0.215	0.77	0	3	0	0	0	0	0	0	0	0.045	0.035	0	0.055	0.14	4.315	0	0	0	0	8.815	4.37744	0	0.455746	0	0	1.3346	5	0	5.49876	0	0	6.20524	7.52145	30.3932	42771	1	54	2	4	1
0	0	0	0.125	0	0.045	0	0.045	0	2.335	0	0	0	0	0	0	1.53	6.29	0.27	0.005	0.7	2.35	0.45	0.41	11.655	0	0	0	0	26.21	1.75759	0	2.48344	0	4.00199	8.75881	5	5	2.14871	6.26172	0	6.44689	7.60324	49.4624	42779	1	35	1	1	1
0	0.025	0	0.22	0.37	0.43	7.315	0.005	0.68	10.33	0.02	21.39	0.08	0	0	0	0.175	6.28	1.565	0.165	1.285	0	1.535	0.48	6.92	0	0	0	0.005	59.275	3.24099	0	0.369516	0.739033	0	1.10969	3.28249	0	1.53645	5.6876	7.62214	8.91336	0	32.5013	42781	1	39	1	3	3
0	0.005	0	0.055	0	0	0	0	0	1.17	0.025	0.25	0	0	0	0	0.005	0	0.04	0	0.035	0.18	2.87	0.095	1.245	0	0	0	0.24	6.215	0.847807	1.26565	0.116573	0.233147	10	10	3.40528	1.4988	0.448808	3.73923	10	1.55456	5.60044	48.7103	42785	2	22	1	2	3
1.24	2.305	0.345	0.44	0	0.02	0	0.01	0	19.21	111.495	32.075	75.325	193.185	12.035	662.6	0.005	0	0.235	0.35	0.485	0.18	14.405	6.05	26.135	13.28	11.325	9.545	11.93	1204.21	4.27362	0.0718804	0.646924	1.29385	0	4.95422	3.68603	1.85092	0	7.28707	4.68706	0	4.20342	32.955	42787	2	35	1	3	3
0	0	0	0.38	0	0.155	0.09	0.005	10.13	0.33	0.425	1.65	0	0.26	0	0	0	0	0.105	0.275	0.685	1.07	0.475	1.195	7.44	0	0	0	0	24.67	5	0	1.07996	2.15993	0	6.19344	5	0.66636	7.18883	3.39869	5.08235	4.55607	8.31373	48.6394	42788	2	71	3	3	4
0	0.005	0	0.82	0.475	1.22	0.68	0.585	0.245	0.2	0.61	0.51	0.005	0.01	0	0	0	0	0.005	0.005	0.01	0.115	0.065	0.5	1.725	0	0	0	0	7.79	0.726274	0	0.156035	0.312071	0	7.14402	5	3.12071	4.52145	3.91684	0	4.26081	5.44777	34.606	42790	1	32	1	3	1
0	0	0	0	0	0	0	0	0	4.7	0.64	1.62	0	0	0	0	0	0	0	0.035	1.675	0.815	10.535	1.255	9.795	0	0	0	0.98	32.05	2.76598	1.16758	0	0	0	9.68935	3.90934	1.13324	2.22847	0.236569	0.0021978	7.42658	10	38.5593	42794	1	26	1	3	2
0	0	0	2.29	0.055	0.085	0.965	0.005	0.11	6.535	11.165	5.795	6.93	17.24	1.185	60.795	0.305	0.895	0.085	0.095	0.12	0.08	8.61	0.5	5.46	1.305	1.13	0.93	1.15	133.82	5	5	4.58097	5	0	1.74825	5	0.745739	10	0	0	10	9.60839	56.6833	42795	2	76	3	4	2
0	0.005	0	1.54	0.005	0.04	0	0.955	0.1	7.325	20.24	7.285	13.15	32.44	2.25	115.495	0.08	0.23	0.61	0.28	0.68	1.255	3.68	1.475	11.92	2.485	2.14	1.77	2.185	229.62	4.01795	3.11822	3.27074	5	3.48879	6.29902	5	5	6.30406	2.28368	5.47549	9.09622	3.43734	61.7915	42797	2	35	1	3	4
0.005	0.02	0	0.73	0.16	0.18	0.335	0.365	0.45	10.485	0.04	1.02	0	0.025	0	0	0	0.8	1.015	0	0.42	0.305	1.145	0.255	2.155	0	0	0	0	19.91	1.41132	5	5	5	0	0.731576	5	5	6.6978	10	0	10	7.03776	60.8785	42799	1	63	3	1	1
0	0	0	0.075	0	0	0	0.29	0.08	7.12	44.425	12.705	27.145	105.705	0.135	63.45	0	0	0	0.425	0.275	0.555	4.44	2.71	14.44	0.085	0.04	0.07	2.25	286.42	4.25343	4.97556	0.0654679	0	0	8.5679	5	5	4.2499	5.8504	10	7.20862	0	55.1713	42801	2	50	2	3	2
0	0	0	0.525	0	0	0	0	0	3.895	0.52	2.755	0	0.01	0	0	0.75	51.115	28.21	0.07	0.965	0.99	8.875	1.155	7.645	0	0	0	0.755	108.235	3.88207	0	2.65821	5	1.60064	4.41935	5	0	7.95365	4.88957	6.42998	5.43269	10	57.2662	42802	1	62	3	1	2
0	0	0	1.29	0	0	0	0	0.015	2.395	0.205	7.59	0.005	0.14	0	0	0	0	0.33	0.08	5.33	0.795	1.305	0.135	13.035	0	0	0	0.09	32.74	2.84285	0.255624	1.44853	2.89707	2.07907	7.81291	4.52284	4.31365	8.55242	5.81497	6.79782	4.48255	3.10629	54.9266	42806	2	36	1	2	3
0	0	0	0.31	0	0	0	0	0	3.16	0	10.715	0	0	0	0	0	0	0.175	0.38	0.19	0	1.93	0.105	3.745	0	0	0	0	20.71	4.52098	0	2.83366	0.602154	7.53755	6.84439	5	0.354208	7.63419	0	6.64744	9.40989	9.30401	60.6885	42813	1	80	4	3	3
0	0.005	0	0.01	0	0	0.025	0	2.53	0.045	0.04	0.23	0	0.05	0	0	0	0	0.05	1.75	0.195	0.515	4.86	1.07	4.555	0	0	0	0	15.93	5	5	0.625	1.25	2.33333	1.41026	5	0	5.14687	9.13426	10	7.78953	0.519658	53.2089	42814	2	80	4	4	2
0	0	0	0	0	0	0	0	0	0.55	0	0.85	0	0	0	0	0	0	0	0.005	0.005	0	0.22	0	0.87	0	0	0	0	2.5	0.999846	0	0	0	0	0.416504	4.65651	0.0846024	9.4484	10	3.20338	10	0	38.8093	42816	2	31	1	3	2
0	0.02	0	0.165	0.005	0.02	0	0.06	0.09	3.89	20.335	5.565	13.84	33.915	2.37	121.595	0	0	0.625	0.09	0.805	2.235	5.535	1.155	16.19	2.615	2.255	1.865	2.3	237.54	5	5	0.150602	0.301205	5.80991	10	4.79518	4.69378	0.706121	4.77465	10	0	10	61.2314	42817	1	51	2	1	2
0.08	0.055	0	2.22	1.19	1.44	3.635	0.84	0.85	2.08	0.61	8.51	0.02	0.17	0	0	1.515	17.87	8.045	0.01	1.25	0.9	2	0.555	10.945	0	0	0	0.01	64.8	4.05634	5	3.71831	5	4.38007	3.52183	5	5	8.46162	2.23602	3.68733	8.82217	2.91032	61.794	42820	1	68	3	3	1
0	0	0	0.055	0	0	0	0.29	0.08	16.69	93.425	25.675	63.54	155.69	10.885	558.235	0	0	0	0.425	0.31	0.555	12.935	4.85	27.865	12	10.35	8.56	10.565	1012.98	4.62902	2.94361	0	0	4.14515	8.58055	4.34208	2.84032	4.59966	6.33019	10	5.01294	0.148518	53.572	42822	1	39	1	3	3
0.005	0.005	0	2.37	0.005	0.005	0.035	0	0.005	0.37	0.68	4.335	0.025	0.195	0	0	0	17.855	10.04	0.055	0.545	0.825	1.465	0.23	9.755	0	0	0	0	48.805	5	5	4.31528	5	0.981675	0.604108	5	0	10	0	0	9.74321	10	55.6443	42824	2	29	1	1	2
0	0.025	0	0.145	0.245	0.285	4.875	0.005	0.455	4.2	0.015	1.2	0.055	0	0	0	0.05	16.57	3.245	0.69	0.785	3.265	9.54	0.685	18.445	0	0	0	0.755	65.535	4.79139	3.39083	1.07806	0.626566	0	3.50424	5	0	6.85474	4.57025	10	3.87235	9.85314	53.5416	42825	1	61	3	3	2
0.01	0.005	0.015	2.58	0	0	0	0	0.02	3.915	19.07	13.355	12.115	43.09	1.08	146.91	0.1	0.285	0.025	0.095	1.25	2.48	4.375	3.555	22.94	1.29	0.54	1.215	0.87	281.185	5	5	4.90139	5	7.14617	9.70908	5	5	10	0	10	10	9.17175	85.9284	42827	2	69	3	1	3
0	0	0	0.07	0	0	0	0.035	0.05	0	0	0.005	0	0	0	0	0.14	0.41	0.04	0.04	0.03	0.31	0.555	0.06	1.44	0	0	0	0	3.185	2.82132	5	0.143678	0	9.04215	10	5	5	3.71657	0	9.32261	6.89397	10	66.9403	42830	2	65	3	4	1
0	0	0	1.465	1.5	1.695	3.185	1.175	0.955	2.025	9.28	5.905	6.065	21.455	0.535	73.45	0.11	36.88	5.775	0.12	0.255	0.185	3.1	1.85	9.585	0.645	0.27	0.61	0.445	188.52	2.87018	2.13769	3.23394	1.53475	0.292334	9.95058	5	2.85025	3.03743	1.27165	10	2.19609	6.1896	50.5645	42833	2	65	3	3	3
0	0	0	1.78	0	0.005	0.09	0.005	0.02	3.375	4.995	10.53	2.845	11.265	0.015	5.615	0	0.59	0.56	0.025	0.155	0.1	1.9	0.36	7.185	0.01	0.005	0.005	0.235	51.67	2.82005	0	3.37111	5	4.06854	3.99322	5	5	2.73602	3.80124	8.67126	2.89425	10	57.3557	42834	1	45	2	3	4
0.005	0.085	0	2.945	0.07	0.195	0.005	15.835	0.385	10.13	29.075	15.065	19.275	47.22	3.285	168.435	0.17	27.04	4.465	0.17	0.225	4.095	5.93	2.155	28.84	3.62	3.125	2.58	3.21	397.635	4.95831	5	5	5	0	0.676133	5	5	7.2908	0	4.46166	4.52662	10	56.9135	42835	1	64	3	3	1
0	0.015	0	1.785	0.355	0.39	0.745	0.045	0.31	2.395	0.31	8.76	0.01	0.21	0	0	0.255	1.275	27.94	0.015	1.21	2.335	2.145	0.26	16.875	0	0	0	0.09	67.73	5	2.36267	5	5	0	2.97606	3.50856	2.36267	6.66023	7.63274	1.98441	6.25679	7.8374	56.5815	42838	2	54	2	5	2
0	0	0	1.83	1.95	2.335	14.88	16.63	1.965	5.295	0.58	4.205	0.235	0.07	0	0	0.04	12.695	2.295	0.03	0.85	1.35	1.2	0.235	9.355	0	0	0	0.035	78.06	1.67509	0	5	5	0.846693	3.34727	3.31876	1.27524	3.32306	8.18933	9.06342	10	0	51.0389	42840	2	45	2	2	4
0	0.05	0	0.605	1.68	2.005	1.15	0.25	0.355	8.04	0.02	0.815	0	0.075	0	0	0	0	0	0.005	0.105	0.44	7.435	0.585	3.52	0	0	0	0.575	27.71	2.29914	5	0.808234	1.61647	0.349212	3.50051	5	5	5.32065	6.19669	0	8.62754	8.08173	51.8002	42842	1	25	1	1	1
0.005	0.01	0	2.62	0.06	0.165	0.005	18.91	0.045	11.87	1.22	22.9	0.095	0.235	0	0	0.115	0.345	0.5	0.235	1.53	2.335	1.705	0.505	16.98	0	0	0	0.015	82.405	5	2.94204	5	5	10	6.94774	5	5	4.3035	4.96224	10	2.55836	9.77754	76.4914	42844	2	63	3	3	3
0	0	0	0.465	1.275	1.445	6.195	0.84	1.05	1.31	0.07	1.27	0.05	0	0	0	0	0	0.215	0.065	0.315	0.27	3.45	0.195	4.11	0	0	0	0.01	22.6	5	5	0.763564	1.52713	0	4.36717	5	0.381782	6.24	0	5.31355	0.654689	10	44.2479	42846	2	32	1	4	3
0	0	0	3.18	0	0	0	0	0.04	6.235	1	15.73	0.02	0.385	0	0	0.005	0.015	0.29	0.115	0.285	0.78	0.565	0.67	13.35	0	0	0	0	42.665	2.56236	0	5	5	10	10	3.78222	0	4.63612	1.10549	7.02414	5.76527	10	64.8756	42850	1	53	2	3	1
35.375	44.335	6.265	2.615	1.75	2	7.07	1.24	1.335	10.81	0.995	7.04	0.055	0.37	0	0	0	0.825	0.15	0.02	2.225	0.885	8.365	0.19	7.87	0	0	0	0.01	141.795	5	2.98739	5	5	3.45209	8.46001	5	5	4.14763	0.757296	10	9.42191	8.88306	73.1094	42855	2	36	1	5	4
0.095	0.085	0	0.29	0.04	0.11	0.47	0.03	0.05	1.32	0.735	0.735	0	0	0	0	0.665	44.73	7.195	0.025	0.05	0.065	0.515	1.16	5.955	0	0	0	0	64.32	0.931215	0	2.2171	0.120308	2.5849	3.27872	5	5	10	7.32084	3.08753	8.47266	4.56074	52.574	42865	2	23	1	4	2
0	0.015	0	0.48	0.005	0	0	0.045	0.06	1.1	0.115	1.99	0.005	0.035	0	0	0.06	20.31	4.04	0.065	0.04	1.735	0.96	0.345	9.31	0	0	0	0	40.715	5	3.00331	3.10688	1.03563	0	2.23058	5	3.00331	1.31692	3.07926	10	0	5.10781	41.8837	42866	2	80	4	3	1
3.12	3.815	0.23	19.58	0	0.005	0	0.17	0.925	7.4	0.485	5.51	0.03	0.055	0	0	0	0	0	0.22	0.61	0.03	0.255	0.055	6.145	0	0	0	0	48.64	1.93535	0	5	5	0	3.74731	4.40353	5	7.54748	5.28492	2.45508	10	0	50.3737	42867	1	68	3	4	3
0.02	0.075	0	12.155	23.56	26.525	54.54	0.18	15.695	19.68	1.69	26.185	0.08	0.63	0	0	0.125	0.37	0.035	0.02	2.265	1.595	7.765	1.78	37.395	0	0	0	0.09	232.455	4.95203	5	5	5	9.63582	0.726139	5	5	10	0.182262	10	6.54735	10	77.0436	42868	1	43	2	3	4
0.895	1.08	0.125	0	0	0	0	0	0	0	0	0	0	0	0	0	0	0	0.07	0	0	0	0.01	0.015	0.84	0	0	0	0	3.035	1.67428	0	0	0	0	7.65785	2.56844	1.2444	0.891813	9.38001	8.12086	0	0	31.5377	42869	2	64	3	3	2
0	0	0	0.565	0.035	0.005	0.005	5.39	0.02	6.56	19.415	5.975	12.15	39.715	0.94	83.88	0.02	6.69	0.955	0.1	0.28	0.15	4.16	1.64	7.665	1.025	0.865	0.735	1.42	200.36	4.10066	2.46488	2.11055	3.51245	1.61039	4.68326	5	1.03217	4.22677	0	2.65723	2.54545	6.64101	40.5848	42880	2	28	1	3	3
0	0	0	0.24	0.005	0.01	0	0.745	0	4.215	0.08	1.185	0.005	0.09	0	0	0.035	0.105	0.5	0.25	0.625	1.97	1.275	0.29	14.97	0	0	0	0	26.595	5	0	1.64519	3.29037	0.718312	4.3959	5	0.383592	3.28892	1.00473	7.15636	0.254347	6.68709	38.8248	42890	1	35	1	1	3
0.045	0.11	0	2.04	0.03	0.04	0.235	0.22	0.34	19.48	30.495	11.025	20.185	49.715	3.46	177.325	0.265	0.785	0.21	0.18	2.2	4.16	6.285	1.96	28.695	3.81	3.29	2.72	3.355	372.66	5	5	2.75451	4.14314	0	2.29747	5	5	5.33922	4.39305	0	6.92963	8.96553	54.8225	42896	2	26	1	1	2
0	0	0	0	0	0	0	0	0	0.075	0.09	0.21	0	0	0	0	0	0	0.025	0.005	0.005	0	0.18	0.12	1.34	0	0	0	0	2.05	4.31141	0	0	0	0	7.36571	0.885276	0	6.15455	10	3.83053	8.90447	0	41.452	42897	2	32	1	3	1
0.05	0.03	0	2.585	0	0	0	0	0.03	8.675	0.39	11.25	0.01	0.28	0	0	0	0	0.31	0.18	0.32	0.645	5.56	0.085	10.79	0	0	0	0	41.19	5	5	5	5	9.57687	6.3975	5	3.28293	3.33908	3.14807	6.04202	9.71473	10	76.5012	42898	2	63	3	4	2
0.005	0.005	0	0	0	0	0	0.005	0	4.04	0	0.1	0	0	0	0	0	0	0	0.015	0.045	0.095	1.63	0.07	1.475	0	0	0	0.09	7.575	2.28819	0.085034	1.67942	3.35884	0.997732	0.601779	5	0.085034	2.53367	2.97052	3.51293	0	10	33.1132	42900	1	63	3	4	4
0	0.01	0	1.215	0	0	0	0	0.015	4.04	0.195	16.595	0.005	0.14	0	0	0	8.925	5.23	0.055	1.58	0.71	1.54	0.19	10.94	0	0	0	0	51.385	5	2.53115	5	5	0	4.69287	4.94289	0	5.63328	5.03634	1.5406	5.71525	9.76116	54.8535	42902	2	31	1	1	1
0.045	0.07	0.185	0.16	0.08	0.1	1.45	1.77	0.135	3.73	12.475	4.495	8.295	22.135	1.22	70.04	0.02	0.53	0.87	0.415	2.355	4.685	3.435	1.1	27.12	1.345	1.145	0.97	1.335	171.71	5	5	0.710693	1.01137	1.39952	4.32303	5	5	9.58242	0	8.27807	7.54431	10	62.8494	42904	2	47	2	1	1
0	0	0	0.13	0.475	0.53	1.015	0	0.31	36.875	212.475	58.32	144.61	354.325	24.77	1270.47	0	0	0.23	0.95	0.59	1.23	26.29	10.645	48.265	27.305	23.565	19.48	24.06	2286.91	2.64811	0	0.140536	0.281071	0	5.20473	5	0	7.25281	5.03089	10	4.71453	1.42147	41.6942	42906	1	56	2	3	3
0	0	0	0	0	0	0	0	0	0.28	0	0	0	0	0	0	0.285	41.175	6.39	0	0.325	0	3.105	0.29	3.455	0	0	0	0	55.305	2.08906	4.85811	4.85811	2.00494	4.72959	10	1.54843	1.63865	1.77364	7.24176	10	6.20261	6.96057	63.9055	42908	2	80	4	3	3
0	0	0	1.445	0	0.01	0	0.005	0.02	1.8	0.535	8.47	0.01	0.175	0	0	0	0	0.205	0.005	0.215	0.55	0.365	0.435	6.815	0	0	0	0	21.06	1.71346	0	4.22195	5	5.58906	10	5	0.150784	1.22701	4.4163	8.09264	6.8413	4.86344	57.1159	42911	1	38	1	3	1
0.035	0.02	0.01	2.015	0	0	0	0	0	6.29	10.19	7.86	5.63	21.945	0.025	54.79	0.485	0.635	0.015	0.075	0.105	1.645	2.055	1.425	12.005	0.02	0.01	0.02	0.435	127.74	2.94322	0	2.68279	5	0	0.475697	5	0	8.70673	6.30128	5.19563	9.89587	3.46867	49.6699	42912	1	46	2	2	2
0	0	0	0.015	0	0	0	0	0	0.61	0.12	1.67	0	0	0	0	0.08	25.39	4.17	0.125	0.14	0.67	0.61	0.305	6.485	0	0	0	0	40.39	3.78985	0.12987	2.14286	0.25974	4.74459	10	5	0.438312	3.27526	0.27417	4.76364	5.92201	8.40386	49.1442	42914	1	43	2	5	1
0	0.005	0	12.795	1.13	1.28	3.32	0.85	0.8	3.455	6.25	3.03	3.8	13.525	0.335	45.905	0.085	27.925	4.585	0.095	1.815	1.005	1.925	1.41	10.415	0.405	0.17	0.38	0.28	146.975	4.0404	2.07156	4.87288	3.29567	2.71186	7.06939	5	0.706215	3.51912	1.82883	7.67834	5.16949	6.2284	54.1922	42918	2	60	3	1	1
0	0	0	0.815	0	0.015	0	0.045	0.575	3.63	16.485	7.39	9.705	37.755	0.04	64.675	0	0.005	0	0.305	0.47	0.64	2.895	2.295	13.845	0.025	0.015	0.025	0.775	162.425	3.79557	0	3.49739	2.89939	2.06823	2.9886	4.02435	0.163091	4.65544	0.689411	6.34468	3.35202	5.12821	39.6064	42920	1	80	4	3	4
0.005	0.025	0	9.72	0	0.01	0	0.095	0.485	5.625	0.385	1.62	0.01	0	0	0	0.04	12.745	1.99	0.18	0.735	0.445	0.84	0.21	5.945	0	0	0	0	41.11	2.33877	0	1.92308	2.45726	1.32194	3.64234	5	5	4.85435	10	10	7.74442	9.92084	64.203	42922	1	70	3	2	2
0.03	0.015	0.005	1	3.11	3.5	6.62	2.43	1.98	2.865	0.35	3.795	0.02	0	0	0	0	0	0.225	0.025	0.04	0.35	0.38	0.425	3.74	0	0	0	0.02	30.925	2.42382	0	0.293634	0.587268	9.42761	9.93838	4.27061	0.51386	2.13909	7.89288	8.593	7.40011	7.34284	60.8231	42932	2	42	2	3	4
0.01	0.005	0.01	3.88	0	0.01	0.14	0.265	0.11	12.78	21.23	31.67	13.86	34.375	2.37	121.595	0.185	62.12	10.66	0.345	0.57	0.44	3.47	1.515	18.785	2.615	2.255	1.865	2.3	349.435	3.13332	1.6525	5	5	3.21058	4.28561	4.48064	5	6.84478	6.86969	8.67309	7.99549	8.26808	70.4138	42935	2	59	2	3	4
0	0.01	0	0.36	0	0	0	0	0	4.84	26.855	8.92	18.08	47.13	2.81	159.105	0	0	0.3	0.125	0.15	0.27	4.335	1.63	10.1	3.105	2.635	2.24	2.81	295.81	2.62903	0	0.434877	0.869754	0	3.5961	5	2.50054	7.57768	2.38699	5.19739	7.17955	4.55194	41.9239	42939	1	26	1	4	2
0	0.01	0	1.95	0.74	0.865	14.725	0.01	1.37	12.3	21.1	10.06	14.005	34.115	2.37	121.595	0	30.93	18.28	0.13	0.805	0.74	3.43	1.6	11.84	2.615	2.255	1.865	2.31	312.015	5	0	5	5	10	10	3.50139	1.24057	9.2243	4.5653	10	10	8.02394	81.5555	42940	2	71	3	3	1
0.75	0.535	0.095	1.345	0	0	0	0	0.015	17.63	99.055	33.88	66.185	177.1	9.76	560.34	0	0	0.385	0.43	0.355	0.235	12.525	6.045	26.89	10.76	9.14	7.76	10.04	1051.26	5	0	5	5	1.59109	10	3.21002	5	3.26979	4.64731	3.35752	7.19742	10	63.2731	42941	2	70	3	3	2
22.375	41.6	6.2	0.465	0	0	0	0	0	26.335	101.995	28.505	69.2	169.555	11.855	607.97	0	13.08	7.815	0.245	0.28	1.74	19.98	5.15	27.71	13.07	11.28	9.325	12.155	1207.88	1.72882	0	1.84526	3.69052	0	10	4.85238	5	1.19165	8.33816	6.82834	3.98213	8.73772	56.195	42947	1	66	3	3	1
3.125	3.815	0.23	3.93	16.52	18.25	49.52	0	10.6	16.415	0.705	6.68	0.015	0	0	0	0	0.925	2.81	0.275	2.265	0.1	7.385	1.69	11.14	0	0	0	0.17	156.565	5	5	2.80603	5	6.66433	8.14829	5	4.38443	5.23839	7.95822	10	7.52635	7.66946	80.3955	42948	1	41	2	3	3
0.01	0.03	0	4.365	1.44	1.625	3.115	1.16	1.115	8.21	24.765	12.355	16.735	40.975	2.865	146.93	0.065	13.09	2.47	0.22	1.295	0.77	3.29	1.295	9.975	3.16	2.725	2.255	2.84	309.145	4.06259	5	1.73036	1.05327	3.10964	3.37971	5	5	6.95033	2.99595	10	7.49364	5.75291	61.5284	42949	2	60	3	3	3
0.02	0.04	0.015	0	0	0	0	0	0	5.825	12.625	4.835	8.385	29.72	0.745	101.745	0.2	67.28	10.76	0.21	0.73	0.015	10.875	2.815	17.245	0.895	0.375	0.845	0.605	276.805	5	5	5	2.92326	10	2.86705	5	5	10	7.1214	10	10	6.49339	84.4051	42953	2	31	1	3	4
0	0	0	0	0	0	0	0	0	0.275	0.02	0.48	0.025	0	0	0	0	0	0.205	0.025	0.085	0.06	0.08	0.055	0.995	0	0	0	0	2.305	1.38648	0	0	0	0	4.50607	5	5	3.92937	4.456	0	5.02951	4.64187	33.9493	42958	1	37	1	4	3
0.075	0.035	0.015	2.635	2.05	3.035	12.895	0.86	1.695	11.96	0.83	2.34	0.01	0.225	0	0	0	0	0.01	0.015	0.07	2.045	1.015	0.735	11.66	0	0	0	0.01	54.22	3.45505	5	5	5	2.04556	10	5	0	6.24211	0	7.53473	8.41109	10	67.6885	42961	2	80	4	3	1
4.615	5.585	0.35	2.76	0	0.175	0	1.585	0.105	12.57	54.67	25.86	36.915	90.67	6.32	324.25	0.08	25.49	4.44	0.405	3.12	1.51	10.9	3.105	30.5	6.97	6.015	4.975	6.135	670.075	5	1.82155	3.23565	4.47399	2.9997	4.37566	5	3.38745	7.08067	2.86903	6.21189	3.38587	8.75826	58.5997	42969	1	34	1	3	4
2.525	3.22	0.51	0.1	0.745	0.75	5.235	0	0.475	19.8	77.935	23.56	52.43	136.655	8.155	461.405	0.64	2.27	0.995	0.265	0.18	0.035	10.73	4.555	18.54	9.005	7.64	6.49	8.185	863.03	1.54425	0.0923191	2.30798	4.1082	1.92024	3.72117	2.14919	2.90805	3.29551	10	9.77016	10	0	51.8171	42973	2	37	1	3	2
0	0	0	0	0	0	0	0	0	4.535	0.455	1.41	0	0	0	0	0	0	0	0.03	0.055	0.73	9.83	0.9	0.935	0	0	0	0.955	19.835	5	0	0	0	6.13482	0.941915	4.25232	2.27273	8.35619	7.17378	6.67681	10	10	60.8086	42974	1	37	1	3	1
0	0	0	0	0	0	0	0	0	8.195	0.06	0.38	0	0	0	0	0	0.03	0	0.035	0.135	0.005	1.085	0.11	0.58	0	0	0	0.04	10.655	3.0645	1.83357	0	0	2.20028	0.954758	5	0	7.89755	0	3.7275	10	3.82973	38.5079	42977	2	38	1	2	2
0	0	0	0	0	0	0	0	0	22.82	93.21	30.705	63.54	155.69	10.88	558.23	0.885	65.895	7.335	0.225	0.205	0.93	13.62	4.57	26.28	12	10.35	8.56	10.57	1096.5	4.04188	0	5	2.76361	0.907029	4.24236	4.15938	1.974	6.86204	9.36724	7.48183	8.88475	3.32013	59.0042	42978	1	79	3	3	1
0.005	0.15	0	1	0.07	0.115	0.705	14.15	0.68	3.51	0.035	0.265	0	0.055	0	0	0.9	29.19	4.9	0.18	1.155	3.72	3.255	0.98	20.315	0	0	0	0	85.335	5	5	1.83207	0	0	2.84008	5	5	10	3.37137	1.88561	10	4.39931	54.3284	42979	1	44	2	1	1
0.005	0.16	0	1.55	0.075	0.145	0.08	0.425	0.43	8.045	36.11	12.28	24.015	62.955	3.705	209.96	0.755	3.08	0.18	0.135	2.145	2.105	7.465	3.175	24.83	4.085	3.47	2.95	3.72	418.035	5	5	1.53112	2.56771	8.32826	3.53481	5	5	5.58032	0	5.73926	7.37011	9.06722	63.7188	42982	1	58	2	3	3
0	0	0	0	0	0	0	0	0	0	0	0	0	0	0	0	0	0	0	0.035	0.31	0.245	0.09	0.025	2.59	0	0	0	0	3.295	2.15701	0	0	0	2.33976	2.71873	5	5	6.50948	0.911737	0	9.07226	4.20954	37.9185	42984	1	28	1	1	1
0.675	0.635	0.075	0.925	1.85	2.255	15.64	0.98	1.97	5.44	0.355	7.75	0.155	0	0	0	0.12	0.56	0.45	0.14	2.225	1.155	2.82	0.47	9.665	0	0	0	0.02	56.33	5	5	2.20484	4.3215	4.92317	5.21022	5	5	10	1.2909	8.33829	7.28237	5.17259	68.7439	42987	2	61	3	3	4
0.02	0.015	0	0.2	1.115	1.36	0.765	0.095	0.1	2.935	0.075	1.21	0	0	0	0	0	25.07	14.115	0.01	0.28	0.095	0.55	0.425	2.305	0	0	0	0	50.74	5	3.08953	2.99496	3.21564	0	3.99651	5	3.1053	5.53469	8.12386	0	8.85725	7.56802	56.4858	42991	2	30	1	1	1
0	0	0	0.08	0	0.01	0	0.01	0	16.715	0.52	3.765	0	0	0	0	0.175	0.525	0.05	0.75	0.28	0.355	35.425	1.53	3.75	0	0	0	3.455	67.395	0.481057	0.646754	0.110242	0	1.13672	2.31565	5	5	7.28467	9.41518	10	10	10	61.3903	42993	1	55	2	2	2
0.005	0.005	0	0	0	0	0	0	0	1.155	6.435	2.53	3.75	14.55	0.015	36.62	0	0	0	0.03	0.025	0	1.13	0.915	3.565	0.015	0.01	0.015	0.29	71.06	1.16193	0	0	0	0.443081	0.825861	5	0	6.19815	0	8.83599	9.71511	2.33443	34.5146	43001	2	57	2	4	3
0.06	0.025	0.03	4.82	1.445	1.635	3.06	1.475	0.94	3.85	1.195	11.425	0.05	0.375	0	0	0	0	0.635	0.005	1.425	1.98	1.85	0.27	14.945	0	0	0	0.01	51.505	5	3.40022	5	5	5.3809	10	5	5	1.24654	3.39898	10	1.68595	10	70.1126	43004	2	64	3	3	1
0	0	0	0.02	0	0	0	0	0	1	0.325	2.075	0	0.005	0	0	0	0	0.075	0.225	0.16	0.535	0.375	0.47	3.15	0	0	0	0	8.415	4.06605	0.195312	0.0488281	0.0976562	3.125	10	2.46875	1.97754	0	0	2.43438	1.9209	7.54167	33.8761	43016	2	73	3	3	2
0.055	0.055	0.01	1.5	0.07	0.195	0.005	15.7	0.355	3.29	5.71	2.79	3.145	11.89	0.015	29.755	0.285	0.86	0.24	0.09	0.05	0.4	2.255	1.04	6.165	0.01	0.005	0.01	0.255	86.205	4.45173	5	2.09407	3.95803	0	6.79733	5	5	3.51766	8.97971	0.498969	6.16449	7.70213	59.1641	43018	2	68	3	1	1
0.005	0.005	0	2.63	1.505	1.685	4.345	1.13	1.055	4.265	0.91	13.455	0.045	0.17	0	0	0	0	0.015	0	0.075	0.37	1.915	0.45	5.86	0	0	0	0.015	39.905	2.30688	0	4.3576	3.14117	3.61337	9.68408	3.24218	2.00172	3.35865	3.30678	5.63065	5.051	9.86652	55.5606	43019	1	60	3	3	1
0	0	0	0	0	0	0	0	0	2.455	14.06	3.845	9.585	23.485	1.64	84.215	0	0	0.05	0.06	0.04	0.005	2.27	0.695	4.335	1.81	1.56	1.29	1.595	152.995	2.6643	0	0.190307	0.380614	0	3.00588	5	0	8.32181	4.79574	9.40502	3.9968	1.58882	39.3493	43022	2	46	2	4	1
0	0	0	3.005	0	0	0	0	0.015	4.81	0.77	9.025	0.025	0.29	0	0	0.4	1.645	0.355	0.22	0.225	1.215	0.47	0.225	8.39	0	0	0	0	31.085	3.9427	0	5	5	1.57433	8.66345	3.13351	0	0	3.47159	10	1.508	8.44454	50.7381	43023	2	61	3	1	2
0	0	0	0.355	0.815	1.025	1.435	0.045	0.165	1.415	0.06	1.56	0.005	0.015	0	0	0.84	2.495	0.265	0.17	0.335	0.425	1.63	0.195	3.64	0	0	0	0	16.89	2.42852	3.90625	0.456779	0.252016	0.840054	3.8384	5	2.14214	3.40008	5.29234	4.71008	0	6.39992	38.6666	43024	2	50	2	2	3
0	0	0	0.005	2.93	1.73	41.96	0	1.74	8.7	0.23	10.575	0	0	0	0	0.015	5.215	0.815	0	0	0	0	0.02	1.545	0	0	0	0.04	75.52	0	0	1.37302	0	5.44815	1.79127	5	5	10	7.96231	7.85026	10	8.27182	62.6968	43025	2	80	4	3	3
0.005	0	0.005	0.71	0.73	0.955	5.085	0	0.46	6.915	0.415	3.395	0.005	0.09	0	0	0.365	25.26	5.125	0.05	0.025	0.165	1.005	0.475	2.005	0	0	0	0.09	53.335	3.43411	3.22703	5	5	2.20197	9.08241	2.08049	2.53891	1.19901	2.30321	9.45513	2.28787	10	57.8102	43029	1	80	4	2	4
0.025	0.035	0.005	1.205	0.675	1.27	7.37	0.085	0.8	2.99	0.105	4.02	0.005	0.045	0	0	0	0	0	0.02	0.335	0.615	1.28	0.585	4.095	0	0	0	0	25.565	5	5	5	5	5.7929	4.28898	4.61984	5	4.41205	5.7044	3.12324	10	8.65148	71.5929	43031	2	80	4	1	1
0	0	0	0.895	2.255	2.71	4.71	1.81	1.425	8.015	20.46	6.07	13.86	33.91	2.37	121.595	0	0	0.25	0.07	0.105	0.03	2.75	1.105	5.98	2.615	2.255	1.865	2.32	239.43	2.87378	0	2.53099	5	5.01377	9.79021	4.97521	3.35744	4.00006	4.90358	7.05124	4.84132	5.74529	60.0829	43036	2	56	2	4	3
0	0	0	0	0	0	0	0	0	9.395	53.66	15.135	36.18	94.25	5.62	318.21	0.09	47.35	4.31	0.245	0.145	0.23	7.115	3.085	13.665	6.21	5.27	4.48	5.62	630.265	1.15613	0	4.59239	5	0.550725	8.71237	0.986957	0	3.47225	7.28502	0	6.49095	4.91773	43.1645	43037	2	28	1	4	2
0	0	0	0	0	0	0	0	0	0	0.175	0.175	0	0	0	0	0	0	0.135	0	0.02	0.135	0.04	0.25	1.12	0	0	0	0	2.05	2.06932	0	0	0	0	6.84468	4.38696	0	3.31787	3.70754	4.6806	10	0	35.007	43041	2	32	1	3	1
0	0.005	0	0.7	2.16	2.43	4.59	1.68	1.38	0.84	0.36	0.9	0.02	0	0	0	0.97	3.975	0.325	0.02	0.785	1.135	1.425	0.655	7.89	0	0	0	0.02	32.265	1.83554	0	0.573605	0.321219	1.16251	4.22173	4.38326	0	3.52728	0.679148	9.82849	5.56436	2.89469	34.9918	43044	2	28	1	3	4
0	0	0	0	0	0	0	0	0	0.105	0	0.28	0	0	0	0	0	0	0	0.075	0.055	0.13	0.45	0.05	1.3	0	0	0	0	2.445	5	0	0	0	0.469248	5.33705	5	0	9.68779	7.59734	8.65299	5.73699	4.53004	52.0114	43049	2	73	3	4	1
0.145	0.05	0.125	3.215	0.035	0.005	0.005	5.39	0.06	5.96	0.78	13.91	0.065	0.39	0	0	0.24	126.23	12.19	0.21	0.9	4.315	3.84	0.62	32.88	0	0	0	0	211.56	5	5	5	5	0.764555	7.12974	2.55687	5	2.69419	4.07136	3.61098	6.239	10	62.0667	43060	1	39	1	3	4
0	0.035	0	6.595	2.7	3.04	5.74	2.1	1.805	10.825	1.415	28.26	0.065	0.7	0	0	0.03	0.6	0.395	0.065	0.51	0	5.455	0.765	21.78	0	0	0	0.375	93.255	5	0	5	5	1.13104	8.70651	5	4.54435	2.09374	4.69381	10	6.25624	10	67.4257	43062	1	44	2	3	4
0.03	0.045	0.005	0.545	0.01	0.03	0	2.645	0.095	6.15	22.09	8.02	15.01	36.79	2.57	131.725	0.09	0.27	0.055	0.09	0.115	0.925	3.48	1.16	8.03	2.83	2.445	2.02	2.5	249.77	3.85935	5	0.955595	1.82986	0	1.35128	5	5	6.08118	4.2254	3.78426	6.24711	5.79017	49.1242	43065	2	33	1	1	3
0.02	0.02	0.005	23.385	0.01	0.79	0.08	0.105	0.035	22.08	105.05	30.055	71.055	181.48	11.41	620.08	0	0.005	0.12	0.355	0.315	0.21	13.965	5.675	24.85	12.58	10.76	9.035	11.325	1154.86	5	2.62267	1.96701	3.93401	3.42922	5.15424	1.13029	0.676819	8.43963	2.13198	6.95296	10	0.338409	51.7772	43067	2	30	1	1	3
0.015	0.04	0	1.1	0	0	0	0.465	0.67	0.055	0.07	0.135	0	0	0	0	0	0	0.02	0	0.76	0.58	1.905	0.54	3.64	0	0	0	0	9.995	2.25106	5	0.0777041	0.155408	2.54179	9.54764	5	5	5.75575	5.70981	1.99901	4.96449	10	58.0027	43071	1	40	2	2	1
0	0	0	0.28	2.91	2.955	20.345	0	1.84	11.18	0.24	5.87	0.015	0	0	0	0.165	34.92	7.9	0.2	0.07	0.32	2.595	0.945	4.725	0	0	0	0.26	97.735	2.93403	0	2.63174	0	2.62229	1.99775	5	5	3.94272	6.81067	6.66041	5.95934	10	53.559	43073	1	75	3	3	2
0	0	0	0	0	0	0	1.42	0	13.595	0.335	5.795	0	0	0	0	0	0	0.31	0.035	1.51	0.39	32.375	1.08	5.285	0	0	0	2.595	64.725	2.39434	5	0	0	0	6.98911	3.29431	1.61998	5.013	9.02855	9.55786	6.90087	10	59.798	43074	1	43	2	3	3
0	0	0	2.86	0	0	0	0	0.04	3.335	0.56	16.31	0.02	0.35	0	0	0.1	33.005	5.16	0.125	0.245	0	0.39	0.27	9.905	0	0	0	0	72.675	4.30648	0	5	5	4.85579	2.02207	5	4.38116	2.87313	10	10	7.7168	1.97826	63.1337	43077	2	62	3	1	1
0	0	0	0.005	0	0	0	0	0	4.235	25.015	7.185	16.61	44.43	2.45	140.675	0	0	1.065	0.12	1.175	3.025	6.76	2.005	23.67	2.705	2.295	1.95	2.52	287.895	5	0	0.317393	0.634786	1.5423	1.5951	5	0	7.89232	3.55637	9.98319	7.63087	3.15013	46.3025	43078	1	44	2	3	2
0.005	0.01	0	0	0	0	0	0	0	8.695	45.085	13.29	30.11	80.525	4.44	254.975	0.55	31.695	6.98	0.17	1.37	0.555	10.035	3.195	15.795	4.9	4.16	3.53	4.75	524.82	5	5	5	5	5.06329	3.33496	5	0.0593354	5.94522	10	7.71899	10	3.82733	70.9491	43079	1	68	3	3	4
0	0	0	0.06	0.105	0.12	2.055	0	0.19	2.615	0.105	4.5	0.02	0	0	0	0.1	33.075	6.95	0.02	0.56	0.57	1.98	0.27	4.755	0	0	0	0	58.05	3.41184	0	2.95097	0.998789	4.48749	9.75973	5	5	4.24524	10	9.51961	2.7352	8.4778	66.5867	43084	1	68	3	3	2
0.055	0.025	0.005	0.79	0.87	1.6	10.055	0.79	0.955	4.405	7.8	4.81	5.215	13.89	0.765	43.96	0	0	0.635	0.055	0.22	0.895	4.455	1.21	8.155	0.845	0.715	0.61	0.98	114.765	4.36029	5	1.54676	1.36881	0.365017	7.98544	5	4.6129	4.05682	1.08288	7.31827	6.43224	4.92514	54.0546	43086	2	42	2	3	4
0.08	0.05	0.01	1.43	0	0	0	0	0.02	4.785	0.235	6.86	0.01	0.175	0	0	0.145	16.9	2.665	0.06	0.13	0.13	0.31	0.085	4.785	0	0	0	0	38.865	4.82466	0	5	5	10	10	4.68796	4.72973	10	0	4.52187	10	10	78.7642	43087	2	39	1	5	4
0.06	0.04	0.01	36.78	0.04	0.145	0.005	9.63	0.095	31.14	35.005	18.33	23.505	59.43	3.845	206.15	0.305	43.435	27.595	0.1	0.6	0.315	9.15	2.455	16.825	4.245	3.635	3.04	3.79	539.7	3.44291	3.26871	5	5	2.9456	1.6647	4.63481	0.225428	9.63769	6.96073	4.24238	10	10	67.0229	43089	2	29	1	5	4
0	0.01	0	0.045	0	0	0	0.025	0.035	0.185	0	0.005	0	0	0	0	0	30.93	17.59	0.005	0.445	0.245	0.47	0.26	2.16	0	0	0	0	52.41	2.59605	2.33645	3.99143	5	3.7037	8.9464	5	2.33645	5.94992	10	0	9.51227	9.59289	68.9656	43091	2	47	2	1	3
0	0	0	3.805	1.205	1.37	4.735	0.87	1.42	12.38	14.035	12.075	9.515	22.875	1.58	81.065	0.18	0.535	0.095	0.19	1.055	1.275	2.395	1.18	16.285	1.745	1.505	1.245	1.575	196.19	4.02114	0	5	5	10	4.32828	5	5	3.3066	1.0802	0	10	9.67834	62.4146	43092	2	48	2	5	3
0	0	0	1.935	3	3.015	20.945	3.235	1.93	22.23	0.5	18.34	0.04	0.2	0	0	3.15	32.745	14.64	0.375	0.425	0.18	3.51	0.955	9.005	0	0	0	0.41	140.765	0.779221	0	5	5	0.380952	1.28728	5	5	0.638645	0	6.26122	6.05367	7.15939	42.5604	43095	1	33	1	1	3
0	0	0	1.185	3.93	4.185	22.445	2.67	2.67	16.745	0.22	10.365	0.045	0.09	0	0	0.605	28.18	38.24	0.19	0.075	3.44	4.01	1.01	15.255	0	0	0	0.27	155.825	3.24532	5	5	4.46232	2.7031	1.10181	5	3.59465	1.22652	6.54963	10	4.48824	7.12615	59.4977	43096	1	50	2	3	3
0.005	0.01	0	0.29	0.295	0.34	5.85	0.405	0.66	4.63	0.11	0.425	0.065	0	0	0	0	0	1.33	0.35	0.335	0.735	1.035	0.66	11.415	0	0	0	0.005	28.95	5	4.71812	1.72393	3.26639	7.53287	5.49052	5	5	7.30397	0.0537678	6.64108	7.0542	7.47678	66.2616	43099	1	70	3	3	1
0.005	0.06	0	2.39	0	0	0	0.17	0.24	3.765	0.26	7.455	0	0.025	0	0	0	0	0.1	0.015	0.95	0.145	0.8	0.3	3.815	0	0	0	0	20.495	2.17662	4.89907	2.01672	4.03345	1.93507	5.53094	4.94769	5	7.9227	3.78829	1.60548	6.4143	4.6144	54.8847	43100	1	38	1	3	1
0	0.025	0	0	0	0	0	0	0	0	0.095	0.095	0	0	0	0	0	0	0.68	0.06	0.11	0.525	0.73	0.38	4.64	0	0	0	0	7.34	4.36047	1.90072	0	0	0	6.22678	5	5	0.577973	0	0	6.59685	8.80327	38.4661	43106	1	46	2	3	1
0	0	0	0	0	0	0	0	0	4.23	4.565	1.58	3.015	10.68	0.265	36.57	0.06	0.185	0.225	0.05	0.03	0.405	1.19	0.9	5.02	0.32	0.135	0.305	0.215	69.945	2.81358	0	1.60359	3.16709	3.03613	1.18419	4.92623	0	6.97259	8.0429	1.29237	9.5896	0.488808	43.1171	43111	1	62	3	2	1
0	0	0	0	0	0	0	0	0	21.155	98.83	27.82	67.375	165.085	11.54	591.92	0.16	52.255	8.33	0.49	0.525	0.83	23.89	5.225	27.775	12.725	10.975	9.075	12.04	1148.02	2.92184	0	1.97393	0	1.76699	6.44043	5	0	4.41355	0	10	9.48138	4.32741	46.3255	43112	1	23	1	3	1
0.06	0.03	0.01	0.035	0	0.005	0	0.5	0	3.52	0.015	0.73	0.005	0	0	0	0	0	0.16	0.025	1.33	0.23	7.935	0.355	3.11	0	0	0	0.72	18.775	1.57716	0	0.358888	0.717776	0	7.07674	3.53329	0	0	5.23722	4.23482	6.31953	3.5764	32.6318	43114	1	24	1	3	3
0	0.02	0	11.69	1.44	1.625	3.06	1.605	1.475	8.135	14.015	6.485	9.115	24.305	1.34	76.93	0.69	2.28	0.255	0.61	0.695	0.51	2.435	1.305	10.77	1.48	1.255	1.065	1.39	185.98	5	0	5	5	2.79456	4.82222	5	5	4.74436	0	10	6.04881	4.00961	57.4196	43115	2	80	4	3	4
0.005	0.01	0	0.28	0.045	0.09	0.535	0.115	0.22	5.59	10.79	3.245	7.23	18.85	1.125	63.64	0.605	1.795	0.17	0.07	0.035	11.3	4.585	0.725	35.865	1.24	1.055	0.895	1.125	171.235	5	3.41397	1.92645	3.85291	0	5.43234	4.96293	5	2.98737	5.88286	7.14928	3.81018	2.07729	51.4956	43116	2	35	1	3	2
10.415	12.715	0.765	6.87	0.035	0.165	0	7.685	3.105	4.66	0.9	10.26	0.55	0.3	0	0	0	0	0.085	0.07	0.21	0	0.23	1.965	17.235	0	0	0	0.07	78.29	0	0	5	5	10	6.18044	4.48143	5	10	10	7.75058	10	8.32201	81.7345	43124	2	46	2	3	1
0	0.005	0.005	0.83	0	0.015	0	0.225	0.78	1.51	0	2.455	0.065	0	0	0	0	0	0	0.015	0.045	1.215	1.58	0.66	12.48	0	0	0	0	21.885	3.30262	3.85824	5	5	0	2.15368	5	3.90092	7.403	3.39161	10	5.74513	2.84776	57.6029	43127	2	53	2	4	3
0.005	0.02	0	0.135	0	0	0	0	0	10.27	0.22	1.605	0	0.005	0	0	0	0	0.31	0.005	0.03	0.57	8.88	0.725	8.18	0	0	0	0.72	31.68	5	0	2.34496	4.68991	2.47186	0.118839	5	0.303465	10	4.41158	8.76036	10	9.8673	62.9683	43131	1	64	3	3	2
0.12	0.08	0	5.77	0.115	0.29	0.16	0.14	0.365	26.085	150.22	51.275	87.96	338.69	0.355	851.385	0	0	0	0.74	0.58	0	26.255	21.84	71.915	0.33	0.195	0.305	6.835	1642.01	1.16516	0	1.90985	3.8197	5.80256	10	5	5	0	7.97329	9.16524	2.16488	9.27295	61.2736	43133	1	46	2	3	3
0	0	0	0	0	0	0	0	0	3.6	0	0.01	0	0	0	0	0.485	1.615	0.12	0	0.185	0.295	0.695	0.055	1.62	0	0	0	0	8.68	2.08091	3.2545	2.56292	2.14255	0.925725	2.36995	2.62096	0	10	10	4.71139	9.13517	0	49.8041	43134	2	38	1	4	3
0	0	0	0.345	0	0	0	0	0	5.67	13.7	13.245	9.225	22.655	1.58	81.065	0.12	40.75	6.37	0.03	0.025	0	2.59	0.78	5.69	1.745	1.505	1.245	1.535	209.87	5	0	5	0.825264	2.49413	3.96127	5	0	0.287241	10	10	7.70769	10	60.2756	43138	1	46	2	4	4
0	0	0	0	0	0	0	0	0	0.065	0.04	0.2	0	0	0	0	0.085	45.89	14.415	0.09	0.645	0.465	0.285	0.295	5.905	0	0	0	0	68.38	2.61203	0	3.80811	2.67109	0	5.41993	5	0	3.95264	0	7.86705	0	7.7511	39.082	43139	2	21	1	1	2
0	0	0	0.205	0.08	0.155	0.94	0	0.1	1.455	0	2.155	0	0	0	0	1.06	3.145	0.3	0.015	0.075	0.425	0.255	0.085	4.085	0	0	0	0	14.535	1.50529	0	0.334992	0.047856	1.63349	10	3.13936	0.873373	0.613579	5.44283	0	5.06511	4.28476	32.9406	43140	1	41	2	3	2
0	0.04	0	0.27	0	0	0	0.115	0.16	1.02	0.385	0.46	0	0.025	0	0	0	0	0.36	0.19	1.305	2.42	0.92	0.74	11.66	0	0	0	0	20.07	5	5	0	0	4.77721	9.98616	5	5	7.74157	0.999714	3.74242	6.28274	9.93211	63.4619	43142	1	48	2	1	1
0.005	0.01	0	0.09	0	0	0	0	0	12.325	28.12	29.235	19.17	46.975	3.285	168.435	0	0	0	0.15	0.075	0.09	7.845	1.505	10.355	3.62	3.125	2.58	3.575	340.57	3.02899	0	4.88387	0	0.738007	9.4338	2.99978	0.0271326	6.74277	3.9288	10	5.59917	6.27874	53.6611	43144	1	26	1	3	3
0	0	0	0	0	0	0	0	0	2.16	0	0.45	0	0	0	0	0	0	0	0.34	0.125	0	5.905	0.18	1.19	0	0	0	0.45	10.8	0.649137	0	0	0	2.25432	2.38648	5	0	7.91764	1.37339	7.33789	1.54387	10	38.4627	43151	1	50	2	4	2
0	0	0	0	0	0	0	0	0	0	0.12	0.135	0	0	0	0	0	0	0	0	0	0	0	0.165	0.165	0	0	0	0	0.585	0	0	0	0	0.493827	0	5	0	5.97728	10	10	10	0	41.4711	43153	1	64	3	4	1
0	0	0	0.195	2.035	2.07	14.24	0	1.285	10.425	0.275	4.125	0.01	0	0	0	0	0.65	1.82	0.15	0.715	0.34	0.965	0.725	3.35	0	0	0	0.08	43.455	5	0	5	5	0	0.378931	5	0	3.12311	0	10	10	10	53.502	43154	2	52	2	2	1
0	0	0	0	0	0	0	0	0	2.085	0	0.005	0	0	0	0	0.06	46.46	17.875	0	0.18	0.26	0.195	0.21	2.01	0	0	0	0	69.34	0	0	5	5	8.22454	4.01687	4.03394	0	8.47782	7.24543	7.7483	10	4.91933	64.6662	43162	2	20	1	1	1
0.02	0.01	0.005	0.005	0	0	0	0	0	4.78	5.855	2.57	3.615	9.425	0.56	31.82	0	0	0	0.015	0.025	0.53	1.88	0.93	5.395	0.62	0.525	0.45	0.56	69.595	3.5877	1.54427	1.71585	3.38881	0	1.37268	5	0	7.76289	3.6643	6.17735	8.71564	2.00553	44.935	43165	2	49	2	3	2
0.005	0.005	0	0.27	0.22	0.425	2.52	0.005	0.235	34.4	157.345	56.26	105.38	281.845	15.535	892.41	0.075	4.115	0.87	0.495	0.685	0.45	19.735	9.535	40.51	17.16	14.555	12.36	16	1683.4	2.97773	0	2.94537	2.6217	0.0517866	0.975979	5	5	5.76688	3.89263	5.50658	6.15452	3.46041	44.3536	43166	1	54	2	3	4
0	0.025	0	1.75	0	0	0	0.075	0.105	7.35	15.445	6.145	9.805	24.28	1.68	86.13	0	13.08	7.43	0.04	0.115	0	2.445	1.165	4.035	1.85	1.6	1.32	1.64	187.51	1.54299	5	2.79553	2.59585	0.372737	1.59744	5	5	9.46746	9.27405	0	8.52626	4.71205	55.8844	43168	1	78	3	1	1
0	0.01	0	0.125	0.23	0.305	1.07	0	0.185	6.485	0.39	8.185	0	0	0	0	1.085	20.225	2.975	0.04	0.005	0.29	9.415	0.85	5.045	0	0	0	0.865	57.78	1.26931	0	2.44114	0.0912575	0	0.575624	2.79248	0	10	10	6.94995	10	1.80063	45.9204	43169	1	52	2	3	3
0.365	0.2	0.06	2.925	1.295	1.455	2.75	0.84	0.825	10.26	0.425	3.075	0.01	0.245	0	0	0	0	0.01	0	0.01	0	8.745	0.315	2.515	0	0	0	0.85	37.175	2.87371	0	1.53795	3.02858	1.55215	4.47007	5	5	10	4.79105	3.82881	10	8.87122	60.9535	43170	1	50	2	3	4
9.01	6.415	1.17	0.365	0	0	0	0.185	0.265	3.92	13.35	8.16	8.49	30.09	0.755	103.01	0	17.85	10.035	0.12	0.47	1.365	8.49	3.455	18.59	0.905	0.38	0.86	0.615	248.32	3.879	5	0.596358	1.19272	2.27568	8.10478	5	3.83013	1.44416	1.79038	10	0	7.64234	50.7556	43172	1	48	2	3	4
1.395	1.32	0.155	0.165	1.055	1.265	0.725	0.065	0.095	3.885	0.65	13.07	0	0	0	0	0	0	0.2	0.04	0.465	0.51	0.42	1.015	5.98	0	0	0	0	32.475	2.56195	2.45483	2.58985	0	1.46635	3.77666	5	2.49165	7.10528	4.4907	5.21257	4.40598	7.00224	48.5581	43174	1	49	2	5	3
0.475	0.925	0.135	0.93	0.01	0	0	0.12	0.18	1.215	0.125	3.44	0.005	0.085	0	0	1.145	3.4	0.325	0.005	2.975	1.2	1.99	0.25	9.405	0	0	0	0	28.34	5	4.51304	1.42077	2.31224	0	2.57153	4.34143	4.94484	7.03418	3.91006	0	10	6.50152	52.5496	43175	1	39	1	1	1
0.005	0.005	0	0.005	0	0.005	0	0.005	0	6.57	23.3	11.93	15.885	38.92	2.72	139.56	0.175	56.08	8.835	0.59	0.375	0.845	4.455	1.515	17.315	3	2.59	2.14	2.64	339.465	5	0	4.36751	0	0.459067	1.96182	5	0	3.48758	0	9.35506	4.73432	6.60768	40.973	43176	2	36	1	3	4
0	0.005	0.005	0.28	0.12	0.2	1.72	0	0.17	3.46	0.215	11.55	0.01	0.01	0	0	1.4	4.16	0.875	0.09	0.14	0.06	0.245	0.48	3.285	0	0	0	0	28.48	1.94143	0	2.72259	0	9.67559	3.49799	5	5	10	7.19176	10	9.66367	0.0300762	64.7231	43177	1	36	1	3	4
0	0	0	0.8	0	0.045	0	0	0	3.365	23.405	9.385	13.595	52.76	0.055	132.745	0.075	24.27	3.8	0.15	0.23	0.76	4.21	3.545	14.11	0.05	0.03	0.045	1.05	288.48	3.1433	0	3.24153	1.73729	3.14124	3.41591	5	4.34322	10	9.19021	7.55932	10	0.702999	61.475	43180	2	64	3	4	3
0.005	0.005	0	0.915	0.105	0.125	2.135	0.005	0.21	7.22	24.76	9.95	16.745	41.035	2.865	146.93	0.06	30.91	2.815	0.095	0.36	0.38	3.58	1.235	6.675	3.16	2.725	2.255	2.78	310.04	2.79622	0.586992	2.64147	2.52407	4.63333	8.19983	4.07138	0.865814	4.28427	5.28815	10	3.23356	7.31483	56.4399	43185	1	77	3	3	4
7.96	7.3	1.33	0.785	2.175	2.44	4.875	1.68	1.405	6.2	0.335	6.16	0.025	0.005	0	0	0	0	0.02	0.07	0.045	0.65	0.975	0.5	5.17	0	0	0	0.02	50.125	2.41831	3.3748	3.20937	3.3748	5.17028	6.98375	5	5	3.65013	5.22028	5.39481	5.40776	5.33453	59.5388	43186	1	67	3	3	3
0	0.02	0	0.01	0	0	0	0	0	0.55	0.17	0.705	0	0	0	0	0.31	1.505	33.305	0.385	0.35	0.05	2.925	0.545	5.595	0	0	0	0	46.425	5	5	3.59797	2.39865	9.02703	8.02495	3.81081	2.87162	10	6.55556	6.45405	10	9.63881	82.3794	43187	1	80	4	3	4
0.005	0.005	0	0.425	0.02	0.065	0.25	4.725	0.01	3.755	0.25	2.445	0.03	0.02	0	0	0.115	1.99	1.745	0.055	1.055	0.005	1.395	0.23	2.625	0	0	0	0.005	21.225	3.12167	2.51256	0.607203	1.08878	0	0.876176	5	5	10	9.4249	10	10	8.13813	65.7694	43189	1	48	2	3	4
0	0.015	0	0.2	0.01	0.005	0.165	0.045	0.085	3.945	0.065	3.38	0	0.005	0	0	0.06	40.06	13.515	0	0.195	0.085	6.35	0.425	1.78	0	0	0	0.56	70.95	1.18741	2.68555	3.61633	2.16675	0	0.394381	5	3.60107	8.1293	7.31337	0	10	8.78005	52.8742	43190	1	53	2	1	1
0.04	0.025	0.005	0.535	0.08	0.205	0.115	0.1	0.045	18.125	83.515	25.03	56.155	145.055	8.83	482.825	0	0	0.435	0.635	0.655	0.645	12.105	4.705	23.715	9.74	8.33	6.995	8.86	897.505	5	5	2.59118	5	5.61097	3.66871	5	5	3.664	0	5.31721	2.82972	10	58.6818	43193	2	28	1	3	4
0	0	0	0	0	0	0	0	0	0	0	0	0	0	0	0	0	0	0.2	0.46	0.17	0.19	0.175	0.06	1.88	0	0	0	0	3.135	1.71835	0	0	0	0	4.80048	5	5	2.6641	0	2.94257	6.55198	9.3477	38.0252	43198	1	24	1	3	3
0.075	0.05	0	0	0	0	0	0	0	2	0	4.195	0	0	0	0	0.16	55.13	8.745	0.1	0.34	0.39	4.685	0.295	7.58	0	0	0	0	83.745	2.96385	5	2.585	0	0	5.28747	2.86135	0	7.11676	4.90956	6.58475	3.80093	3.51351	44.6232	43199	2	22	1	1	1
0	0	0	0	0	0	0	0	0	0.22	0	0.345	0	0	0	0	0	0	0	0.03	0.005	0	0.035	0.015	0.355	0	0	0	0	1.005	0.429092	0	0	0	0	3.38323	2.86205	0	10	4.25993	0	8.82965	3.07032	32.8343	43202	2	34	1	3	1
0	0.03	0	0.5	0.005	0.01	0	0.11	0.505	1.16	0.005	2.105	0	0	0	0	0	0	0.14	0.035	0.56	1.215	2.93	0.405	9.915	0	0	0	0	19.63	3.99641	2.87592	0.179745	0.0770337	0	0.663675	5	3.44084	10	8.55017	7.66836	7.64672	4.99673	55.0956	43205	2	24	1	1	3
0	0.005	0	0.41	0.235	0.61	0.34	0.295	0.12	12.115	27.505	14.945	18.455	45.22	3.16	162.125	0	17.85	10.04	0.93	0.62	2.075	5.145	1.42	15.985	3.485	3.005	2.485	3.07	351.65	4.31836	0	1.96696	3.9585	0	10	5	5	7.44201	1.91232	10	7.19173	8.50289	65.2928	43210	1	71	3	5	2
0	0.005	0	0	0	0	0	0	0	4.285	24.7	6.875	16.725	40.975	2.865	146.925	0.185	13.17	2.03	0.27	0.18	0.225	3.99	1.44	10.39	3.16	2.725	2.255	2.78	286.155	2.82828	5	1.04497	0.396825	2.42681	6.47945	5	5	2.75603	4.88183	10	0	5.57623	51.3904	43214	2	54	2	3	4
0	0.005	0	1.02	0	0.43	0	0.04	0.45	8.895	23.835	8.715	15.82	41.365	2.46	139.22	0	0	0.115	0.1	0.14	1.11	3.51	1.655	14.19	2.715	2.305	1.96	2.46	272.515	2.85025	3.11179	2.74483	2.87694	7.90669	6.26874	2.40488	2.26045	5.13562	5.71995	10	4.70074	5.81999	61.8009	43215	2	31	1	4	1
0.085	0.045	0.015	0	0	0	0	0	0	0.725	0.09	1.21	0	0	0	0	0	0	0	0.08	2.505	2.59	0.62	0.19	17.13	0	0	0	0	25.285	2.73241	0	0	0	0	5.84094	3.71977	0.338983	2.1757	2.93283	0	9.02102	0	26.7617	43216	1	48	2	2	2
0	0	0	0	0	0	0	0	0	4.885	0.05	8.515	0	0	0	0	0	0	0	0.015	0.06	0.515	0.835	0.12	5.31	0	0	0	0	20.305	2.36867	0	0	0	0	10	3.52656	0	0.290461	3.03194	1.17091	1.83503	6.40762	28.6312	43224	2	42	2	3	4
0	0.02	0	0.31	0.11	0.09	1.4	0	0.13	6.38	0.05	18.585	0.01	0.02	0	0	0.155	0.485	0.6	0.12	0.52	0.43	2.085	0.27	6.67	0	0	0	0	38.44	2.41923	3.6171	3.3103	1.72781	4.13383	3.84566	3.38716	3.278	7.70236	3.67021	1.37775	9.76658	6.74146	54.9775	43227	1	39	1	4	3
0.005	0.01	0	0	0	0	0	0	0	1.03	0.06	1.52	0	0	0	0	0.305	0.915	0.09	0.025	0.16	0	1.45	0.145	1.975	0	0	0	0	7.69	3.00526	5	0.314409	0.314409	6.99485	10	5	5	2.06783	2.52725	10	0.0552012	7.68733	57.9665	43229	1	53	2	5	4
0	0	0	0.855	2.52	2.855	5.36	1.965	1.61	0.7	0.14	0.085	0.02	0.005	0	0	0	0	0.02	0.055	0.65	0.095	0.3	0.13	2.145	0	0	0	0.02	19.53	2.95895	0	3.40489	5	10	6.60558	4.55217	0.259695	8.48987	3.32923	10	8.71884	4.12435	67.4436	43230	2	29	1	3	2
0	0.015	0	0.08	0.005	0	0	0.045	0.065	2.585	13.565	3.73	9.225	22.605	1.58	81.065	0	0	0	0.035	0.03	0.27	3.18	0.76	4.96	1.745	1.505	1.245	1.535	149.83	3.37319	2.84717	0	0	0	2.3173	5	2.87013	4.10208	7.59246	10	10	0	48.1023	43233	1	40	2	1	3
0	0	0	0	0	0	0	0	0	2.735	0	0.575	0	0	0	0	0	0	0	0.31	0.265	0.86	5.98	0.155	4.3	0	0	0	0.575	15.755	1.24183	0	0	0	0	0	5	0	10	0	0	10	10	36.2418	43234	1	44	2	4	2
0	0.035	0	0.545	3.2	3.25	22.38	0.1	2.165	18.895	0.115	13.4	0.015	0	0	0	0.145	5.785	5.935	0.21	0.315	1.2	1.375	0.88	9.15	0	0	0	0.13	89.225	3.6369	5	3.49868	3.33382	8.06956	5.23041	5	5	5.02871	0	10	10	5.80876	69.6068	43235	1	66	3	1	3
0	0	0	0.375	0	0.19	0.125	0	0	9.565	0.41	1.495	0	0.06	0	0	0.07	23.725	4.445	0.47	0.695	0.37	0.795	0.54	5.245	0	0	0	0	48.575	3.13103	0	4.23682	5	6.38531	7.35084	1.60507	0.423682	5.70257	0.823675	5.8639	9.31115	5.23048	55.0645	43237	1	68	3	3	2
0	0	0	0	0	0	0	0	0	11.93	53.83	15.24	36.7	89.925	6.29	322.43	0	0	0	0.125	0.095	0	12.22	2.76	11.35	6.93	5.98	4.94	6.645	587.39	1.14508	0	0	0	1.24133	4.15649	5	0	5.1275	6.82731	9.78123	10	0	43.2789	43238	1	48	2	3	1
0	0	0	0.15	0	0.025	0	0	0	3.3	0.31	0.04	0	0.015	0	0	0.09	30.53	4.77	0.065	0.03	0.185	0.55	0.27	2.48	0	0	0	0	42.81	3.18924	4.77596	4.84109	2.95241	1.20412	3.47343	5	5	10	10	1.70851	9.26502	8.8617	70.2715	43240	2	72	3	2	1
0	0	0	0.58	0	0.01	0	0.01	0	0.67	0.21	2.785	0	0.015	0	0	0	0	0.07	0.03	0.04	0.255	0.285	0.35	2.255	0	0	0	0	7.565	1.25332	0	0.634552	1.18895	0.299241	6.23967	3.1399	0	0	7.7304	1.7848	0	2.71235	24.9832	43242	1	53	2	3	1
0	0	0	0.125	0	0	0	0.065	0.09	2.655	0	5.085	0	0	0	0	0	0	0.21	0.015	0	1.465	1.385	0.155	7.48	0	0	0	0	18.73	2.79259	2.34831	0	0	0	1.99192	5	2.36418	3.39574	5.31438	3.69403	2.87024	7.64244	37.4138	43243	1	57	2	3	4
0	0	0	1.435	0.43	0.48	0.91	0	0.27	13.525	52.59	17.435	35.06	86.105	6.01	307.99	0.41	188.93	19.85	0.155	0.475	1.465	9.77	3.56	23.7	6.62	5.71	4.72	5.83	793.435	3.52626	3.83025	5	2.7055	0	10	2.36868	0	7.76146	10	7.15136	10	3.9549	66.2984	43245	1	62	3	3	1
0	0	0	0.07	0	0	0	0	0	6.455	0.275	2.445	0	0.01	0	0	0	0	0.405	0.17	3.005	2.255	14.755	0.96	18.29	0	0	0	1.27	50.365	5	0	0.0548085	0.109617	3.19595	2.00121	4.15668	0	9.77637	2.49115	8.72295	7.40434	9.6433	52.5564	43247	1	52	2	1	2
0	0	0	0	0	0	0	0	0	5.525	0.065	0.39	0	0	0	0	0	0	0.13	0.09	0.215	0.43	0.505	0.12	2.495	0	0	0	0	9.965	5	0	4.26977	5	5.09234	2.81375	3.64712	0.773265	2.69571	6.22796	1.06229	9.25652	5.9624	51.8011	43251	2	67	3	3	2
0.34	0.465	0.08	1.75	0	0	0	0	0.02	3.845	0.395	13.005	0.01	0.21	0	0	0	6.035	8.065	0.13	0.225	0.04	2.695	0.155	10.03	0	0	0	0	47.495	3.82426	0	3.16836	5	3.96063	5.71929	5	2.22341	6.2736	4.36183	10	4.48493	5.10777	59.1241	43252	2	31	1	1	4
0.005	0.01	0	2.595	0.005	1.35	0	0.67	0	12.145	1.94	10.71	0.005	0.43	0	0	0.025	8.885	1.4	0	0.065	1.16	6.24	0.55	6.455	0	0	0	0.36	55.005	2.77223	0	1.94541	3.06131	3.8026	3.2816	4.13019	5	4.65348	7.64734	10	0.835539	10	57.1297	43254	1	71	3	3	3
0	0.08	0	0.49	0.025	0.01	0	1.105	0.335	2.39	7.4	2.335	4.365	16.99	0.015	22.52	0.155	0.465	0.1	0.05	0.04	0.84	2.365	1.215	6.275	0.01	0.005	0.01	0.355	69.945	3.95199	5	0.110522	0.184203	0	8.93242	5	5	0.0383567	5.58667	0	0	9.2078	43.0119	43256	2	36	1	2	1
0.01	0.04	0	0.975	0.7	0.78	1.49	0.395	1.01	9.02	49.175	13.555	33.45	81.95	5.73	293.85	0	0	0.04	0.29	2.195	1.01	7.715	2.99	18.285	6.32	5.45	4.505	5.56	546.49	3.91297	5	0.282247	0.564493	2.55904	8.272	5	5	6.14102	3.97968	0	5.33213	9.66036	55.7039	43259	2	53	2	1	1
0	0	0	3.66	0	0.01	0	0.465	0.43	37.655	200.195	72.27	133.84	357.37	19.835	1137.66	0.04	10.22	1.595	0.86	1.375	1.07	26.215	12.09	63.4	21.9	18.585	15.795	20.375	2156.91	5	5	5	5	0	0.523705	5	5	8.81179	4.1116	6.67537	8.44093	9.26856	67.832	43261	1	62	3	4	3
1.465	2.735	0.41	0.24	0.025	0.005	0.005	3.695	0.01	3.46	0.165	0.305	0.03	0.025	0	0	0.01	4.57	0.77	0.025	0.055	0.13	2.275	0.25	1.985	0	0	0	0.21	22.855	0.967926	0	1.22651	2.03549	1.40571	5.31556	1.44468	2.74008	6.75266	9.21132	0	7.44298	8.35715	46.9001	43263	2	27	1	2	4
0	0	0	8.37	2.85	3.265	11.265	9.44	2.2	7.34	0.635	8.605	0.14	0.25	0	0	0	0.41	0.49	0	0.415	0.04	1.22	0.29	5.88	0	0	0	0.035	63.14	0.354391	1.69492	5	5	5.83051	10	2.74576	0.169492	0	3.99623	5.30847	5.66521	7.0585	52.8235	43264	2	46	2	2	4
0	0	0	1.23	1.635	2.9	15.19	0.04	1.45	6.655	0.05	0.83	0	0	0	0	0.12	38.085	5.955	0.215	0.84	0.515	0.385	1.16	4.5	0	0	0	0	81.755	0.59515	1.02291	5	5	0.472813	2.55991	2.29133	0.903573	2.54045	10	3.0156	6.0805	2.03506	41.5173	43268	2	70	3	1	1
0	0	0	0.155	0	0.015	0	0.015	0	5.74	29.98	8.25	20.185	49.455	3.46	177.325	0	0	0	0.09	0.085	0.535	3.725	2.155	10.65	3.81	3.29	2.72	3.355	324.995	1.56661	0	0.377358	0	4.9979	8.80503	2.99874	5	5.84828	9.20196	4.78239	6.04264	2.54385	52.1648	43269	2	65	3	3	2
0	0	0	0	0	0	0	0	0	16.115	92.855	25.36	63.3	155.1	10.845	556.14	0.025	0.065	0.005	0.55	0.32	0.295	11.395	4.405	19.75	11.955	10.32	8.53	10.53	997.86	3.83148	0	0	0	7.42666	0.885487	5	0	9.82578	0	10	5.55756	5.17086	47.6978	43271	2	53	2	3	3
0	0.005	0	0.22	0	0	0	0.09	0.13	5.175	0.21	10.745	0	0	0	0	0.005	0	0.01	0.06	0.07	0.7	0.81	0.175	4.605	0	0	0	0	23.01	1.08536	2.00242	0	0	1.10826	5.12666	5	5	6.32565	6.89806	7.4554	5.52172	0	45.5235	43273	2	28	1	4	3
0	0	0	0.135	0	0	0	0	0	1.58	0.765	3.655	0	0.005	0	0	0	0	0.06	0.01	0	0.115	0.735	0.945	2.08	0	0	0	0	10.085	1.52953	2.48059	0.296592	0.593184	0	7.06843	4.80587	0	0.437861	3.61662	3.69698	0	8.31928	32.8449	43275	1	68	3	4	3
0	0	0	1.78	1.08	1.215	2.295	0.84	0.71	9.925	0.325	7.96	0.02	0.175	0	0	0.18	58.505	9.15	0.16	0.15	0	1.97	0.395	7.32	0	0	0	0.155	104.31	1.76614	0	5	5	5.99083	10	2.75344	0	0.77865	7.63067	10	9.21734	0	58.1371	43277	1	28	1	3	3
0	0	0	0	0	0	0	0	0	0	0.235	0.235	0	0	0	0	0	0	0	0.005	0.01	0.225	0.05	0.31	2.115	0	0	0	0	3.185	1.54908	0	0	0	0	7.82713	5	0	0	1.33615	0	5.98625	0	21.6986	43280	2	45	2	3	4
0.915	0.865	0.105	0	0	0	0	0	0	2.75	1.255	5.61	0	0	0	0	0	0	0.165	0.03	0.015	0.425	4.62	1.595	8.735	0	0	0	0	27.085	3.7625	0	0	0	0	4.22971	4.76153	0.554296	4.83105	1.99711	7.40102	0	9.12889	36.6661	43282	2	31	1	3	3
0	0	0	0	0	0	0	0	0	0	0.035	0	0	0	0	0	0	35.7	20.07	0.015	0.625	1.07	0.94	0.245	6.55	0	0	0	0	65.25	2.06421	0	1.62682	3.25365	0.504584	7.89537	2.68783	0.773029	2.62788	9.44147	0	10	4.36177	45.2366	43284	1	55	2	1	1
0.65	0.63	0.075	2.805	0.115	0.16	0.08	0.08	1.035	2.74	0.51	6.615	0.015	0.15	0	0	0.38	41.38	6.63	0.055	0.115	0.445	4.145	0.97	9.03	0	0	0	0.385	79.195	1.02974	0.501203	5	3.60866	0.681636	2.68336	4.10585	4.43565	6.17238	9.48721	1.38605	9.88989	7.88025	56.8619	43285	1	24	1	3	2
0.065	0.03	0.01	0.755	1.055	1.7	0.725	0.08	0.1	1.07	0.43	0.165	0	0.135	0	0	0	0	0.075	0.015	0.01	0.01	0.31	0.25	0.805	0	0	0	0	7.795	2.03908	4.76636	0.46729	0.934579	0.647975	5.29116	5	5	8.58249	6.62513	5.5514	5.33673	10	60.2422	43293	2	52	2	1	1
0	0.005	0	0.345	0.02	0.055	0	4.485	0.025	2.405	11.68	3.34	7.01	27.235	0.03	13.825	0.03	10.155	1.84	0.09	1.07	1.025	1.34	0.835	9.05	0.015	0.01	0.015	0.59	96.525	5	0.753985	2.12732	1.3464	5.39997	10	5	5	4.82074	7.04677	10	7.26874	7.2387	71.0026	43295	2	29	1	2	4
0.065	0.075	0	0.015	0	0.01	0	0.01	0	4.195	0.075	0.025	0	0	0	0	0	0	1.065	0.12	0.1	0.03	0.355	0.315	4.315	0	0	0	0	10.77	5	0	2.72564	5	2.8315	4.25892	2.3284	3.9581	10	2.43121	4.18521	7.76792	7.45875	57.9456	43296	2	65	3	3	2
0.005	0.09	0	6.375	0.36	0.395	0.745	2.51	0.57	7.56	20.995	27.845	13.18	47.285	1.165	159.39	0.21	14.82	3.22	0.22	1.585	2.31	5.32	4.28	34.575	1.4	0.59	1.325	0.945	359.27	5	5	5	5	0	10	5	5	1.73932	3.35319	1.15103	3.03603	9.66248	58.942	43297	1	67	3	1	1
0	0	0	3.42	1.56	1.765	3.31	1.21	1.03	10.55	3.635	20.18	2.05	7.505	0.18	24.485	0.08	25.39	3.98	0.06	0.335	0.025	1.655	0.735	12.49	0.215	0.09	0.205	0.155	126.295	5	0	5	5	4.40098	8.80196	2.59169	1.92543	6.83679	4.09128	10	10	8.03711	71.6852	43300	2	45	2	4	1
0.345	0.645	0.095	4.28	0	0	0	0	0.115	11.295	0.95	8.205	0.255	0.465	0	0	0	0.825	0.13	0.005	0.1	0	0.38	0.025	4.77	0	0	0	0.03	32.915	0.316343	0	5	5	1.15992	10	1.21792	0.734015	0	7.91649	0	0.683177	9.98918	42.017	43301	2	66	3	1	1
0	0	0	1.285	0	0	0.03	0.195	0.06	1.99	0.21	5.7	0.005	0.035	0	0	0	0.205	0.195	0.12	0.055	0.525	0.585	0.3	6.03	0	0	0	0	17.525	2.47934	5	1.17769	2.35537	5.06887	10	5	3.36777	4.26298	2.03122	4.63802	7.67855	10	63.0598	43306	2	26	1	3	4
0	0	0	0.095	0.01	0	0	1.46	0.005	0.26	0.065	0.035	0.015	0.01	0	0	0.22	61.035	10.175	0.16	0.055	0.22	0.335	0.36	3.76	0	0	0	0	78.275	4.8821	0	5	2.457	5.80321	10	3.4047	3.81713	0	5.36251	8.35479	7.27869	10	66.3601	43310	1	78	3	3	1
0.005	0.005	0	3.28	0	0	0	0	0.04	13.5	0.62	18.575	0.025	0.385	0	0	0	0	0.31	0.065	0.68	3.39	0.825	0.505	27.945	0	0	0	0	70.155	3.0431	0.128008	3.85625	5	0.750981	8.03498	5	1.84812	3.59378	0.331399	3.61065	6.35369	6.52829	48.0792	43311	1	47	2	1	3
0	0.015	0	2.755	0	0.22	0	0.03	0	2.575	0.56	3.895	0	0	0	0	0	1.47	79.485	0.195	1.895	0.18	1.36	0.32	11.37	0	0	0	0	106.325	5	1.21044	5	5	0.703211	7.71492	4.68961	5	4.3741	9.67395	5.55207	3.82533	10	67.7436	43313	2	68	3	3	4
1.075	2	0.29	2.54	1.45	2.61	17.245	0.035	1.65	7.31	0.345	17.535	0.04	0.095	0	0	0	0	0	0.015	0.12	0.055	0.51	0.94	6.535	0	0	0	0	62.395	5	0	5	5	8.3692	5.60093	5	1.74857	0	0	4.48838	10	10	60.2071	43314	2	80	4	4	1
0.185	0.125	0	1.16	3.6	4.05	7.65	2.8	2.3	14.695	12.765	13.155	8.34	21.755	1.28	72.68	0.01	0.035	0.035	0.195	1.435	1.925	4.065	1.185	13.655	1.415	1.2	1.02	1.32	194.035	3.92992	5	2.96224	5	2.41319	4.48718	5	0	5.11438	7.92535	5.72083	7.86553	2.44658	57.8652	43315	2	49	2	1	2
0.04	0.02	0.005	23.345	0	0.01	0	0	0	30.105	170.015	47.335	115.915	284	19.855	1018.36	0	0	0	0.46	0.39	1.1	21.94	8.09	39.905	21.89	18.895	15.615	19.265	1856.55	5	5	0	0	1.44087	0.12165	5	5	9.88603	0	8.87106	6.4911	4.6827	51.4934	43318	2	63	3	3	3
0	0.01	0	0.065	0	0	0	0.035	0.05	0.865	0.005	0.865	0	0	0	0	0	0	0.045	0.035	0.945	0.155	0.75	0.135	5.46	0	0	0	0	9.42	4.12069	1.94039	3.24045	5	0	6.25702	5	2.23145	3.60113	0	8.209	3.24026	6.79165	49.632	43320	1	69	3	2	1
0	0.005	0	4.07	1.555	1.75	3.31	1.215	1.085	3.045	0.075	4.47	0.01	0	0	0	0.185	51.08	8.07	0.07	0.085	0.15	0.23	0.275	4.925	0	0	0	0.01	85.67	2.86707	0	4.6923	0.697739	0.20467	2.96271	5	5	10	2.97082	10	9.15755	2.2611	55.814	43324	1	20	1	4	1
0.02	0.12	0	2.185	0.01	0	0	1.095	1.585	0.73	0.005	0.12	0	0	0	0	0.81	75.325	11.995	0.185	1.835	8.63	7.005	1.7	32.555	0	0	0	0	145.91	5	5	3.8698	0	8.04071	2.10087	5	5	8.78755	1.17991	8.71145	10	8.1973	70.8876	43329	1	37	1	3	4
0	0	0	0.015	0	0	0	0	0	0.81	0	3.04	0	0	0	0	0.035	10.445	1.635	0.11	0.065	0.255	0.38	0.04	1.935	0	0	0	0	18.765	2.20355	0	2.46618	0.234874	4.86033	9.68404	5	4.67399	0.755716	4.15884	5.61037	2.38557	10	52.0335	43330	2	72	3	3	1
0	0	0	0.3	2.98	3.01	20.94	0.13	1.935	14.865	0.095	7.72	0	0	0	0	2.535	9.08	3.965	0.29	0.105	0.69	5.42	0.855	6.84	0	0	0	0.595	82.35	0.92435	1.00872	0.433748	0	0.58102	5.02806	4.32214	3.79277	4.06679	8.29567	6.62544	7.78151	4.04231	46.9025	43333	1	38	1	4	1
0.005	0.005	0	0.78	0.03	0.035	0.63	0	0.06	9.25	0.295	12.71	0.01	0.145	0	0	1.19	94.535	16.75	0.025	0.165	0.98	1.66	0.395	9.935	0	0	0	0	149.59	1.59171	0	5	1.49904	2.31319	5.64562	5	0	3.56389	6.67484	7.98989	4.20809	4.37644	47.8627	43336	2	23	1	4	3
0.005	0.005	0.01	0.685	0	0.005	0	0	0.005	1.69	0.22	4.12	0.005	0.055	0	0	0	0	0.06	0.01	0.45	0.315	2.43	0.195	4.065	0	0	0	0	14.33	2.01252	5	1.59979	3.15635	0	4.89583	5	2.24836	2.30012	5.10012	0	4.3788	10	45.6919	43338	2	26	1	3	4
0	0.01	0	0.49	5.095	5.17	35.605	0	3.215	27.935	51.58	24.62	35.08	85.895	6.005	307.99	0	1.62	4.75	0.475	0.23	0.05	6.615	3.59	13.665	6.62	5.71	4.72	6.035	642.77	1.36271	0	0.666921	1.33384	0	5.394	2.08333	0	4.56313	6.71296	4.59837	10	0.637899	37.3532	43339	2	34	1	1	2
0.045	0.02	0.01	0.74	0.035	0.035	0.25	0	0.02	6.33	24.745	8.07	16.4	42.925	2.54	143.975	0.335	1.125	0.125	0.195	0.88	1.07	3.51	1.41	10.555	2.805	2.38	2.02	2.565	275.115	3.78933	5	3.72849	5	1.52964	0.0588322	5	5	9.95902	0	3.61683	10	5.10624	57.7884	43340	2	34	1	2	2
0	0	0	0.615	0	0.005	0	0.015	0.225	6.77	0.09	4.445	0	0.005	0	0	0	0	0	0.01	0.02	0.12	1.505	0.145	5.345	0	0	0	0	19.315	2.43616	0	1.35504	2.59224	3.16007	10	5	1.84319	3.42578	4.01891	10	5.39469	9.47054	58.6966	43342	1	56	2	3	3
0	0	0	0.23	0	0	0	0	0	0.145	0.18	0.665	0	0	0	0	0	0	0.045	0.005	0	0.415	3.05	0.015	4.025	0	0	0	0	8.775	3.574	5	0.28584	0.57168	0.621519	2.48968	5	5	9.00424	4.97997	9.10853	10	5.63047	61.2659	43345	1	42	2	3	3
2.79	4.255	0.695	7.705	0.005	1.26	0.075	0.1	8.135	1.005	0.33	2.335	0	0.16	0	0	0.335	1.38	0.15	0.015	0.58	0.72	1.275	1.33	7.77	0	0	0	0	42.405	3.59558	3.12869	0.546045	0	0.188902	3.05149	5	5	9.09909	5.53325	9.79504	10	8.914	63.8521	43347	2	37	1	4	4
0.35	0.33	0.04	0.385	0.645	0.755	12.885	0.005	1.195	1.61	0.155	1.23	0.14	0	0	0	0	0	0	1.18	1.235	0.115	2.905	0.295	3.85	0	0	0	0.005	29.31	3.76888	5	1.64134	3.28268	1.57372	8.87487	5	2.08395	3.73274	0	3.87454	1.72647	8.49596	49.0551	43349	2	26	1	2	3
1.68	1.99	0.235	0.705	0.025	0	0	0.38	0.54	5.63	0.055	0.105	0	0	0	0	0.305	1.015	0.28	0.28	2.445	6.13	2.865	1.105	32.555	0	0	0	0	58.325	5	5	1.30873	2.52171	10	5.2644	5	5	4.24387	0	3.75771	7.60489	5.16173	59.863	43351	1	63	3	1	1
0	0	0	0.715	0	0	0	0	0.01	4.7	0.155	4.575	0.005	0.085	0	0	0	0.28	0.365	0.585	0.28	2.765	0.66	0.07	13.595	0	0	0	0	28.845	5	0	3.89261	5	7.2371	8.95496	1.88009	0.673021	4.35507	0	9.24889	7.34113	3.29423	56.8771	43352	2	80	4	3	4
0	0	0	0.065	1.505	0.96	21.08	0.045	0.89	4.29	8.835	4.73	5.875	15.315	0.915	51.71	0.11	2.02	0.47	0.03	0.125	0.065	1.82	0.675	4.625	1.01	0.855	0.725	0.935	129.68	2.38806	0	0.11194	0.186567	0	5.99311	3.43284	0	5.14993	3.17413	0	6.46776	7.30073	34.2051	43353	2	71	3	3	2
0	0	0	0	0	0	0	0	0	11.965	67.745	20.08	45.705	118.175	7.2	400.01	0	0	0	0.185	0.155	0	9.305	3.695	15.47	7.945	6.76	5.71	7.18	727.285	1.09387	0	0	0	0.271504	7.11987	3.19882	5	4.04755	6.68477	5.41177	6.29924	0	39.1274	43356	2	34	1	4	2
0	0	0	0	0	0	0	0	0	1	0	0.21	0	0	0	0	0	0	0.72	0.095	0.025	0.04	2.405	0.235	1.94	0	0	0	0.21	6.88	5	0	0	0	0	0	5	0	10	3.48083	10	10	6.28999	49.7708	43362	1	24	1	1	1
8.94	13.295	3.28	0.02	0	0.02	0	0.01	0	1.785	0	3.935	0	0	0	0	0	0	0.29	0.04	0.245	0	0.12	0.09	0.995	0	0	0	0	33.065	4.5121	0.434531	0	0	3.46337	7.14562	5	5	0	9.26999	9.47501	0	4.64014	48.9408	43364	1	25	1	3	3
0	0.04	0	0.94	0.09	0.15	1.25	0.115	0.295	5.33	0.235	0.81	0.01	0.045	0	0	0.795	2.355	0.45	0.01	0.33	1.705	1.55	0.34	9.27	0	0	0	0	26.115	4.46409	5	1.85469	3.70937	0	10	5	5	1.69581	0	7.03514	0.78571	9.39889	53.9437	43366	2	61	3	1	1
0.61	1.11	0.44	0	0	0	0	0	0	3.83	0.415	2.11	0	0	0	0	0	0	0.155	0.07	0.045	0.45	7.52	0.775	4.245	0	0	0	0.71	22.485	2.30824	0	0	0	0.992839	4.18795	4.33594	2.91443	9.00926	4.31858	4.075	7.67526	9.65745	49.4749	43367	2	41	2	3	4
0	0	0	0	0	0	0	0	0	6.165	0.085	0.1	0	0	0	0	0.06	20.31	3.175	0	4.15	0.035	4.67	0.185	1.25	0	0	0	0	40.185	2.08132	0	5	5	0	5.3148	3.99836	0	4.17063	10	10	9.74944	5.88297	61.1975	43370	2	38	1	2	1
1.55	1.35	0.265	0.165	0	0	0	0	0	22.57	53.135	27.905	35.985	88.165	6.165	316.12	3.115	23.845	12.735	0.265	2.245	1.26	18.05	3.75	25.92	6.795	5.86	4.845	5.985	668.045	5	5	3.20685	5	1.39935	3.16028	5	5	7.59703	0	9.01198	5.99563	9.01144	64.3826	43375	2	47	2	3	3
0	0.06	0	3.225	0	0	0	0.175	0.295	4.66	0.485	15.525	0.02	0.35	0	0	0	30.93	17.41	0.05	0.795	0.38	1.75	0.49	11.455	0	0	0	0	88.055	5	5	5	5	0	0	5	5	6.8762	5.53015	6.50707	10	7.61601	66.5294	43378	2	24	1	1	1
0.005	0.015	0	18.585	0	0	0	0.165	0.925	5.395	0.355	7.805	0.03	0	0	0	0	3.105	4.425	0.085	0.165	0.285	1.5	0.38	5.36	0	0	0	0	48.585	4.46219	0	1.81176	3.62351	3.46197	3.78938	5	0.711364	1.17497	3.3276	9.33943	5.68491	0.041405	42.4285	43379	1	52	2	3	2
0.61	1.1	0.44	0.35	1.08	1.215	2.295	0.84	0.69	13.76	0.06	15.55	0.01	0	0	0	0.13	0.385	0.42	0.075	0.04	2.445	0.915	0.165	9.51	0	0	0	0.01	52.095	3.87971	0	1.84739	3.57024	9.34352	8.35398	5	5	6.03586	0	10	6.69989	5.81492	65.5455	43383	2	60	3	3	4
0	0.06	0	0.33	0.005	0	0	0.175	0.245	4.1	0.01	0.62	0	0	0	0	0	0	0	0.36	2.97	0.925	7.49	0.805	13.68	0	0	0	0.58	32.355	4.33839	4.13503	0	0	0	0.698732	5	4.16045	3.37009	7.70969	0	9.28688	7.51432	46.2136	43385	1	29	1	1	1
0	0.02	0	1.445	0.205	0.23	0.435	0.49	0.33	2.95	0.38	2.515	0.01	0.1	0	0	0.285	52.245	15.515	0.31	0.4	1	5.32	0.76	11.61	0	0	0	0.29	96.845	5	5	5	4.87056	4.34125	0.307939	5	5	10	6.50891	8.33958	10	7.00704	76.3753	43386	1	80	4	4	4
0	0	0	3.865	0	0	0	0	0	14.885	7.51	15.33	3.05	12.42	0.015	29.755	0	0	0	0.04	0.5	0	2.53	0.94	9.46	0.01	0.005	0.01	0.235	100.56	1.82187	0	1.83129	3.66258	0	10	5	0.529807	0.89987	4.63466	10	0.853646	2.77999	42.0137	43387	1	45	2	3	1
0	0	0	0	0	0	0	0	0	5.655	28.495	9.245	19.17	46.975	3.285	168.435	0	0	0	0.065	0.11	0.35	3.53	1.795	7.475	3.62	3.125	2.58	3.19	307.1	1.16078	0	0	0	0	7.45222	5	0.975375	2.22193	4.86196	10	0	3.30891	34.9812	43391	1	71	3	3	1
0.18	0.1	0.025	0.145	0	0.005	0	0.035	0.145	6.455	13.505	6.98	9.04	23.56	1.405	79.555	0.775	1.015	0.135	0.235	0.575	0.855	10.16	1.115	12.495	1.555	1.315	1.12	2.06	174.545	3.06247	1.23058	0.249962	0.0769112	0	2.66231	4.7162	2.94186	6.43572	3.07303	6.82006	8.35891	3.51899	43.147	43393	1	21	1	5	1
0	0	0	0.095	0.35	0.39	0.745	0	0.225	10.03	0.28	4.33	0	0	0	0	0	0	0.075	0.02	0.94	0.455	1.415	0.41	3.52	0	0	0	0	23.28	3.31486	5	2.54573	5	2.95935	7.48593	5	0	4.64052	0.634146	5.49268	3.75692	8.33621	54.1663	43401	1	48	2	3	4
0.695	0.7	0.08	0.22	0	0	0	0.115	0.16	1.025	0.01	0.025	0	0	0	0	0	0	0.235	0.045	0.48	0.69	2.305	0.255	6.575	0	0	0	0	13.615	3.86715	4.35165	0	0	0	4.03195	5	4.36388	5.58662	4.93296	4.54989	5.35234	4.19584	46.2323	43406	2	38	1	1	1
0.01	0.01	0	1.835	0	0	0	0	0	4.145	13.37	10.705	7.57	29.515	0.03	50.305	0	0	0.01	0.065	0.065	0.73	2.29	1.545	8.52	0.02	0.015	0.02	0.605	131.38	1.62936	0	1.39543	2.79086	7.46962	5.7196	2.90455	0	9.38792	9.13332	3.47612	9.05164	0.444122	53.4025	43407	2	55	2	1	1
0	0	0	0	0	0	0	0	0	0.23	0	0.88	0	0	0	0	0	0	0	0.01	0.06	0.04	0.505	0	1.05	0	0	0	0	2.775	0.599108	0	0	0	1.3994	6.83427	5	0	0	3.06186	4.91784	4.15582	0.558007	26.5263	43408	1	22	1	4	1
0	0.005	0	0.215	0.035	0.025	0.715	0	0.065	3.54	0.105	12.305	0.01	0.015	0	0	0	0	0.295	0.025	0.135	0.3	0.625	0.21	4.5	0	0	0	0	23.125	1.92435	0	3.99635	0	8.40876	4.06513	5	0	5.94102	7.74696	6.49051	9.6119	4.29691	57.4819	43411	1	47	2	4	1
0.345	0.645	0.095	0	0	0	0	0	0	0	0.52	0.52	0	0	0	0	0.085	28.04	4.38	0	0	2.385	0.585	0.735	8.26	0	0	0	0	46.595	0.769231	0	2.63462	0	7.40513	4.59172	4.56	1.5	0	0	3.14462	1.48735	5.1484	31.2411	43413	2	61	3	3	3
0	0.005	0	0.015	0	0	0	0.01	0.01	1.745	0	1.145	0	0	0	0	0	0	0	0	0.445	0.01	3.76	0.19	1.415	0	0	0	0.18	8.93	2.06453	4.61894	0	0	3.66949	4.05637	5	0.601424	1.17168	5.48285	9.62494	9.47792	0	45.7681	43414	1	67	3	4	3
0	0.005	0	23.345	0	0.01	0	0	0	0	0.31	0.07	0	0	0	0	0	0	0	0.085	0.065	0.85	2.57	0.175	7.94	0	0	0	0	35.425	4.51997	0	0	0	3.24965	3.7871	5	5	10	0.181439	8.15296	5.7882	10	55.6793	43415	1	52	2	3	2
0	0	0	0.68	1.24	1.63	2.52	1.045	0.77	6.105	0.06	2.515	0.01	0.005	0	0	0	19.36	12	0.02	0.16	0.325	0.3	0.22	2.99	0	0	0	0.01	51.965	1.61899	1.47384	3.74601	5	4.42152	9.95786	4.66225	1.48919	0	7.03076	10	2.47255	4.03782	55.9108	43418	2	63	3	4	3
0	0.03	0	4.865	0	0	0	0.085	0.14	12.57	1.25	11.61	0.01	0.485	0	0	0	0	0.335	0.075	0.715	0	1.67	0.39	6.74	0	0	0	0	40.97	3.55749	5	5	5	3.83125	9.61538	5	5	3.03904	2.39018	5.69732	3.51166	9.29132	65.9336	43424	2	37	1	3	3
0	0	0	0.05	0	0	0	0	0	11.015	0.17	15.025	0	0	0	0	0	0	0.1	0.04	0.06	0.695	0.6	0.15	7.065	0	0	0	0	34.97	3.5815	0	1.30972	2.61945	2.90584	8.65626	5	3.68032	0	3.88609	10	0.754296	4.98893	47.3824	43425	2	32	1	3	3
1.4	1.33	0.155	1.935	0	0.02	0	0	0.025	4.54	21.825	16.555	14.075	50.085	1.25	170.665	0.04	48.445	22.06	0.2	1.04	1.395	7.475	4.42	25.825	1.495	0.63	1.425	1.015	399.325	5	0	5	5	4.90118	5.90175	1.91106	0.15024	8.08101	5.50436	4.4516	6.10224	10	62.0034	43432	1	64	3	3	3
0	0	0	1.735	3.49	3.55	24.41	0	2.22	19.735	34.09	21.55	23.09	56.855	3.95	202.66	0.41	88.095	17.095	0.99	1.085	2.13	7.235	2.805	23.8	4.36	3.76	3.11	3.975	556.185	5	5	5	3.06655	10	10	3.48798	0.500972	6.44403	9.25971	10	7.93214	10	85.6914	43433	2	55	2	3	3
0.015	0.045	0.005	2.13	1.85	3.1	14.515	0.165	1.54	2.185	0.13	2.41	0.005	0.195	0	0	1.255	3.705	0.48	0.09	0.135	0.965	0.955	1.18	6.585	0	0	0	0	43.64	5	5	3.0426	0.971941	0	1.71634	5	5	9.04983	3.68117	2.70372	7.32683	8.46518	56.9576	43435	2	34	1	1	3
0	0	0	0	0	0	0	0	0	0	0.33	0.33	0	0	0	0	0	17.85	10.375	0.015	1.05	1.96	0.415	0.61	10.865	0	0	0	0	43.8	2.30344	0.422297	1.07083	2.14165	7.81853	10	3.19015	0	0	7.44584	7.82741	0	10	52.2202	43438	2	77	3	3	1
0.015	0.01	0.005	8.765	0	0.005	0	0	0	4.945	9.715	3.395	5.625	21.84	0.025	54.93	0.7	2.27	0.525	0.26	0.38	0.32	3.685	1.575	7.685	0.02	0.01	0.02	0.435	127.16	3.04001	4.61567	1.18924	2.19009	1.34388	10	3.42125	2.07234	2.2468	4.55706	3.44717	3.98846	4.10179	46.2138	43440	1	42	2	2	2
0	0	0	0.14	0	0	0	0.07	0.1	0.65	4.875	1.615	2.805	10.905	0.01	18.685	0	1.795	0.165	0.025	0.02	0.46	1.22	0.815	3.86	0.01	0.005	0.005	0.225	48.46	1.30202	5	0.223785	0.191816	6.51321	1.49518	5	5	10	1.1992	6.41739	8.18951	5.51013	56.0423	43441	2	63	3	3	1
0.005	0.01	0	0.01	0	0	0	0	0	11.22	66.05	18.525	44.305	117.87	6.605	378.255	0	0	0.09	0.21	0.15	0.085	8.19	3.89	15.27	7.295	6.19	5.255	6.76	696.24	1.11623	0	1.81159	3.62319	5.28717	5.14059	3.55072	0	4.4092	7.41635	8.71369	6.84058	2.43941	50.3487	43444	2	54	2	4	4
0.01	0.025	0	0.61	0	0	0	0.305	0.44	2.535	0	7.71	0	0	0	0	0	0	0.08	0.32	2.75	2.13	2.855	0.615	16.03	0	0	0	0	36.415	5	5	0	0	0	10	5	5	3.6335	7.09884	0	5.31413	10	56.0465	43445	1	50	2	1	1
0	0.015	0	0.195	0	0	0.14	0	0	18.465	91.475	26.52	62.285	152.6	10.67	547.175	0.185	19.305	11.355	0.74	1.445	0.205	18.455	5.005	24.83	11.765	10.155	8.395	10.36	1031.74	3.84505	5	1.59198	3.10535	0.356394	6.28931	5	1.21855	4.26406	3.09224	4.30692	8.71887	10	56.7887	43447	2	76	3	3	4
0.035	0.015	0.005	0.135	0	0	0	0.665	0.185	24.3	132.725	37.3	89.965	220.42	15.415	790.36	0	0	0	0.74	0.61	2.095	16.665	7.49	42.48	16.99	14.66	12.125	14.965	1440.35	3.98234	5	0	0	0.0922226	2.12821	5	5	8.48246	0	6.13944	5.54774	10	51.3724	43449	1	39	1	3	3
0	0	0	0.035	0	0	0.075	0.035	0.05	3.14	0	0.72	0	0	0	0	0.225	14.315	2.61	0.12	0.065	0.455	0.83	0.095	2.325	0	0	0	0	25.095	2.62503	5	3.47373	3.20234	4.77638	2.50509	5	5	2.36131	1.45221	6.34459	7.66652	8.93328	58.3405	43452	2	80	4	4	1
0.365	0.405	0.04	1.61	0	0	0	0.18	0.27	8.45	0.31	27.35	0.005	0.14	0	0	0	0.28	0.265	0.055	0.765	1.07	1.185	0.43	14.33	0	0	0	0	57.505	3.55179	5	5	3.19452	1.04186	6.51986	5	5	1.19765	2.45143	0.748446	7.74062	4.35431	50.8005	43453	1	40	2	1	1
0	0	0	0.075	0.215	0.24	0.455	0	0.135	13.95	44.945	21.965	30.11	80.525	4.44	254.975	0	0	0	0.21	0.165	0.7	6.94	2.91	17.02	4.9	4.16	3.53	4.57	497.135	1.92634	0	0.0246775	0	0	7.259	5	0	1.17019	7.28847	9.65064	4.84552	0	37.1648	43456	1	43	2	3	2
0	0	0	1.43	0	0	0	0	0.02	1.185	0.26	6.875	0.01	0.175	0	0	0	0	0.04	0.21	0.29	0.11	0.34	0.055	5.095	0	0	0	0	16.095	2.32919	0	5	5	4.24431	9.914	5	0	0.591991	3.35864	0.678261	6.7271	8.16054	51.004	43458	2	62	3	1	1
0	0	0	0.505	1.565	1.76	3.33	1.22	1	5.69	22.545	11.2	15.07	40.265	2.22	127.485	0.09	0.275	0.75	0.15	0.085	0	3.08	1.575	7.43	2.45	2.08	1.765	2.3	255.885	4.43709	0	0.241624	0.402706	0.27921	3.44469	5	5	6.44625	2.14061	9.28763	8.39626	0	45.0761	43459	2	28	1	3	3
9.92	18.465	2.75	5.78	3.24	3.665	7.41	2.525	61.47	24.39	2.44	37.19	0.05	1.78	0	0	0	0	0.38	0.135	0.37	0.255	1.455	0.85	14.095	0	0	0	0.03	198.645	1.45557	0	5	5	4.91573	6.71997	4.23315	5	0.0428115	7.93539	7.61573	7.72407	3.56093	59.2033	43463	1	20	1	3	2
5.635	6.87	0.44	0.17	1.745	1.775	12.205	0	1.105	14.415	6.305	6.1	3.46	13.425	0.015	22.995	0.155	1.015	1.605	1.09	1.3	0.535	6.815	1.7	9.79	0.01	0.005	0.01	0.345	121.035	5	5	2.59421	5	7.00892	4.26417	5	5	9.65235	4.88501	9.04052	10	9.2599	81.7051	43464	1	76	3	3	3
0.09	0.06	0	0.5	0	0.12	0	0.005	0	8.13	0.435	16.675	0.01	0.055	0	0	0	0	0	0.005	0.805	0.77	1.375	0.03	4.41	0	0	0	0	33.475	1.08743	1.94378	2.77861	5	0	1.18084	5	5	10	7.34981	6.25901	5.50464	3.1489	54.253	43465	2	49	2	4	1
0.61	1.11	0.44	19.895	0.84	1.335	1.575	0.955	0.525	4.54	11.98	13.93	7	27.605	0.035	13.825	0	0.02	0.445	0.265	0.67	1.84	1.645	0.875	14.99	0.02	0.01	0.015	0.59	127.585	5	0.473335	5	5	1.28326	5.00036	2.86526	5	9.15754	0	3.87087	9.46852	7.8106	59.9298	43466	2	47	2	3	4
0	0	0	3.825	0	0	0	0	0.065	0.84	0.215	4.455	0	0.02	0	0	0.4	16.425	2.47	0	0.035	0.055	1.135	0.095	2.215	0	0	0	0	32.25	2.67637	0	3.21437	4.08556	5.89602	4.862	2.73973	3.87527	0.475846	8.14975	10	0	4.61551	50.5904	43469	1	78	3	3	2
0	0	0	0.08	0.01	0.005	0.205	0	0.02	1.09	0.25	3.725	0	0.005	0	0	0.04	12.745	2.3	0	0	0	0.055	0.47	1.565	0	0	0	0	22.565	1.26198	0	4.11311	0	1.78235	2.76844	4.48329	0.642674	4.31886	5.11282	2.12545	4.45533	6.57096	37.6353	43474	2	69	3	3	3
0	0.01	0	0.2	0	0	0	0	0	27.045	100.6	78.28	59.955	233.43	0.22	340.89	0	0	0.27	0.555	0.445	0	12.54	10.125	38.55	0.16	0.09	0.12	4.845	908.33	0.87195	0	5	0	0.175721	2.61329	2.9814	0	6.34375	8.32398	4.22592	10	0	40.536	43475	1	31	1	3	2
0.01	0.015	0	0	0	0	0	0	0	11.6	0.585	11.365	0	0	0	0	0	0	0	0.01	0.015	0.64	16.12	1.315	6.635	0	0	0	1.44	49.75	1.34933	0	0	0	3.16325	1.92583	5	0	4.49571	5.9662	10	5.97063	6.87527	44.7462	43476	1	50	2	3	2
0	0	0	2.955	0	0	0	0	0.02	13.09	0.67	9.665	0.025	0.3	0	0	0	0	0.27	0.255	2.42	0.365	3.455	0.305	9.26	0	0	0	0	43.055	5	5	5	5	1.87112	3.2021	5	0	10	6.93787	0	10	8.29796	65.3091	43478	1	37	1	1	1
1.44	1.37	0.16	0.62	0	0	0.035	2.3	0.19	15.64	5.015	7.85	2.7	10.515	0.01	13.94	0	26.395	16.015	0.08	2.105	2.04	9.78	1.48	14.795	0.005	0.005	0.005	0.4	134.89	5	5	4.91997	5	0	5.57796	5	5	5.43417	7.87377	9.41297	5.62065	8.77046	72.61	43479	1	63	3	2	2
0.015	0.025	0	3.34	1.32	2.47	14.695	0.585	1.735	9.105	27.45	17.14	18.465	45.4	3.16	162.13	0.095	1.53	0.23	0.225	0.715	0.215	14.52	2.47	17.885	3.49	3.01	2.49	3.07	356.98	5	5	5	5	3.24412	3.93038	5	5	5.05662	6.32063	10	10	9.09701	77.6488	43480	2	46	2	4	3
0	0	0	0.1	0.1	0.195	1.17	0	0.12	0.69	0.045	1.135	0	0	0	0	1.34	3.97	0.38	0.04	0.13	0.36	0.045	0.1	4.69	0	0	0	0	14.61	0.757244	0	0	0	0	1.43324	5	5	5.31813	6.94627	7.62525	3.96591	0.0831844	36.1292	43484	2	61	3	4	1
0	0	0	0	0	0	0	0	0	0.91	0	0.19	0	0	0	0	0	0	0.08	0.02	0.03	0.99	2.785	0.07	4.605	0	0	0	0.19	9.87	5	0	0	0	1.81691	3.18497	5	0	8.11768	1.5665	10	2.36203	10	47.0481	43488	2	29	1	1	2
0	0.005	0	0.03	0	0	0	0.015	0.02	5.01	28.175	8.125	18.985	49.48	2.955	167.06	0	0	0.09	0.09	0.24	0.125	6.705	1.635	8.405	3.26	2.765	2.35	2.955	308.48	4.76289	5	0	0	3.37889	8.19169	5	3.95074	9.12596	6.81473	7.35945	10	4.39928	67.9836	43493	2	60	3	1	1
0	0	0	0.08	0	0	0	0	0	4.275	0.07	8.635	0	0	0	0	0.16	50.94	8.015	0.015	0.015	0.365	0.07	0.17	3.595	0	0	0	0	76.405	0.499127	0	5	2.52683	6.00616	5.08725	4.16771	0.717494	0.274746	10	8.88455	8.36311	0	51.527	43496	1	43	2	4	2
0	0.01	0	2.52	0.07	0.195	0.005	15.495	0.085	3.245	0.865	7.26	0.105	0.245	0	0	0.05	17.805	2.945	0.015	0.115	0.765	0.815	0.31	8.98	0	0	0	0.02	61.92	2.50816	2.08225	5	5	3.08867	10	2.83186	2.08225	0	6.87142	6.4556	0	10	55.9202	43498	1	78	3	2	1
0.005	0.01	0	1.885	0.07	0.085	1.46	0.01	0.165	6.06	19.775	10.52	12.49	33.44	1.835	105.505	0	0.965	0.09	0.055	0.355	0.885	2.9	1.785	8.85	2.03	1.72	1.46	1.89	216.3	1.16923	2.51142	1.34132	2.01674	0	4.73013	5	5	5.71232	6.39777	5.50441	4.17997	9.12586	52.6892	43500	1	63	3	3	3
0	0.055	0	0.82	2.14	2.285	15.475	1.19	1.64	12.685	7.13	10.49	4.005	15.525	0.015	38.905	0.125	4.47	6.16	2.435	0.625	1.33	2.425	2.035	11.255	0.015	0.01	0.015	0.395	143.655	2.96402	5	2.08935	1.93459	1.71963	5.74621	5	5	3.34982	5.15889	4.80215	3.61994	8.11666	54.5013	43505	2	47	2	4	4
0	0	0	0	0	0	0	0	0	0	0	0	0	0	0	0	0	0	0	0.66	0.3	2	0.38	0.11	11.63	0	0	0	0	15.08	5	0	0	0	0	7.87203	5	0	0.81709	0	10	0	10	38.6891	43508	1	40	2	4	1
0	0	0	1.205	1.295	1.46	3.385	0.995	0.89	2.93	0.36	0.96	0.02	0.055	0	0	0	0	0.14	0.225	0.19	0.635	0.265	0.345	3.595	0	0	0	0.01	18.96	2.81324	0	1.51194	3.02388	0	7.68506	5	5	0.416575	3.16263	3.5148	7.66494	1.45742	41.2505	43514	1	80	4	2	1
0	0.005	0	0	0	0	0	0	0	0	0.14	0.14	0	0	0	0	0	0	0.16	0.17	0.155	0.495	0.475	0.285	2.715	0	0	0	0	4.74	5	0	0	0	0	1.10016	4.1762	0	8.99168	0	1.45629	7.2736	10	37.9979	43520	2	56	2	4	2
0	0	0	0	0	0	0	0	0	0.58	0.07	0.965	0	0	0	0	0	0	0	0.005	0.01	2.27	1.225	0.105	12.005	0	0	0	0	17.235	4.721	0	0	0	0	3.20152	0.269966	0	9.72843	9.09053	4.84154	7.5322	3.36227	42.7475	43521	2	45	2	3	1
0	0	0	0.015	0	0	0	0	0	10.145	14.415	7.595	9.805	24.02	1.68	86.13	0.04	25.775	9.34	0.085	0.195	0.64	2.73	0.82	6.45	1.85	1.6	1.32	1.63	206.28	4.70819	0	5	5	7.09072	2.16572	5	1.49896	8.53573	2.14344	2.96295	8.61548	9.27783	61.999	43524	2	74	3	4	1
0.005	0.05	0	1.505	1.95	2.32	6.14	0.135	1.57	13.765	18.885	7.42	12.055	34.225	1.535	103.94	0.015	0.02	0.21	0.175	1.165	1.045	15.845	2.15	11.415	1.695	1.44	1.225	2.79	244.69	3.43593	5	2.49344	4.98688	3.56955	2.90733	5	5	8.40195	5.15019	5.65144	8.10965	10	69.7064	43527	1	67	3	1	4
0.015	0.035	0	1.79	0.13	0.285	1.14	7.455	0.15	4.71	0.51	12.83	0.05	0.175	0	0	1.28	3.8	0.44	0	0.095	0.025	2.24	0.21	7.325	0	0	0	0.2	44.89	4.56235	0	5	5	0.450603	3.61349	5	0	4.52774	1.32177	8.11585	9.50203	5.54969	52.6435	43533	1	69	3	4	1
0.01	0.005	0	0.65	0	0.04	0.91	0.015	102.935	17.455	78.305	30.515	51.84	135.615	8.215	456.055	0.235	0.695	0.165	0.275	0.215	0	10.375	5	20.375	9.065	7.725	6.525	8.165	951.38	5	0	2.92535	5	5.32023	3.45641	5	5	6.73297	6.48777	10	8.65206	2.11921	65.694	43534	2	45	2	3	2
0	0	0	0.565	0	0	0	0.09	0.065	9.785	0.38	0.57	0	0.025	0	0	0.06	20.395	3.255	0.155	0.075	0.36	0.465	0.48	3.32	0	0	0	0	40.045	1.24519	2.15078	4.58456	5	5.43355	9.96151	3.54992	5	6.52973	2.4778	1.61476	10	4.23469	61.7825	43535	1	71	3	3	4
0.395	0.735	0.11	0.015	0	0	0	0	0	17.1	74.46	20.665	50.75	124.34	8.69	445.845	0.235	0.695	0.07	0.18	3.335	0.69	14.14	3.74	23.115	9.585	8.265	6.835	8.44	822.43	4.49975	4.35035	1.12384	2.10267	0.438257	6.17229	5	5	4.47939	0	0.664811	5.69366	10	49.525	43537	1	23	1	5	4
0	0.015	0	0.085	0	0	0	0.22	0.065	0.23	0.28	0.28	0	0	0	0	0	10.47	13.585	0.025	0.07	1.335	0.96	0.56	8.935	0	0	0	0	37.115	4.99864	1.32494	5	5	1.76659	1.27398	4.59092	1.11792	8.87528	0	4.83829	9.3902	8.09879	56.2756	43541	1	74	3	3	4
0	0.035	0	1.215	0.005	0	0	0.085	0.125	6.13	0.94	1.495	0	0.075	0	0	0	0	0.08	0.165	2.29	2.215	15.26	0.665	9.63	0	0	0	1.08	41.49	3.68844	4.36307	4.59614	5	5.73787	1.25069	5	5	10	3.38107	7.42076	10	10	75.438	43543	1	67	3	1	2
0.46	0.87	0.13	0.085	0.145	0.17	2.925	0	0.27	1.11	0.2	0.395	0.03	0	0	0	0.175	57.125	9.65	0.725	2.075	0.35	0.515	0.67	16.575	0	0	0	0	94.65	5	4.57038	5	1.4092	5.40321	3.44537	4.28397	1.52346	4.59695	0	3.05009	8.07027	10	56.3529	43546	2	72	3	4	3
0	0	0	0.325	0	0	0	0	0.005	0.785	0.09	3.46	0.005	0.065	0	0	0	0	0	0.015	0.065	0.25	2.57	0.005	4.935	0	0	0	0	12.575	2.37816	0	1.40142	2.80284	0	8.56463	5	0	4.00536	0	5.2	2.51089	9.34919	41.2125	43548	2	26	1	3	3
0	0	0	0.08	0	0	0.13	0	0	2.935	0.085	2.28	0	0	0	0	0.01	0.88	0.93	0.02	0.015	0.505	1.69	0.085	3.3	0	0	0	0.145	13.09	2.07988	0.506806	0	0	0	6.4381	4.66261	0.85071	4.51055	5.15172	7.67785	7.88923	1.65178	41.4192	43552	2	45	2	3	3
0.035	0.015	0.005	0.29	0.49	0.57	9.75	0.005	0.905	7.715	38.93	11.53	26.32	68.33	4.075	230.705	0.125	0.375	0.17	0.62	0.62	0.995	5.24	2.265	14.45	4.5	3.82	3.245	4.08	440.175	5	5	2.74682	5	5.90234	3.03773	5	5	8.61347	9.75938	10	7.90088	6.37727	79.3379	43553	2	24	1	4	4
0	0.025	0	0.125	0	0	0	0.065	0.09	14.705	0.005	1.48	0	0	0	0	0	0	0	0.015	0.1	0.895	15.72	0.75	6.31	0	0	0	1.44	41.725	2.06905	3.79327	2.34116	4.68231	0	2.772	5	3.02276	3.17952	10	7.57459	10	9.94468	64.3793	43555	1	31	1	1	1
0	0	0	0	0	0	0	0	0	74.635	401.76	111.765	273.875	671.075	46.905	2406.17	0	0	0	0.955	4.67	0	52.93	19.025	79.305	51.725	44.615	36.895	45.555	4321.86	0.0398899	0	5	5	0	0.590677	5	0	5.18467	10	9.881	10	0	50.6962	43556	1	63	3	4	2
0.005	0.005	0	2.865	0	0.005	0	0.005	0.04	2.41	0.47	13.7	0.02	0.35	0	0	0	0	0.5	0.125	0.36	0.11	1.685	0.205	11.1	0	0	0	0	33.96	5	5	5	5	4.26314	8.01459	5	0	0.550077	3.00747	8.071	2.58545	9.69666	61.1884	43557	2	26	1	3	3
2.19	2.69	0.16	0.52	0.03	0.08	0.005	7.66	0.15	1.54	0.31	1.205	0.04	0.03	0	0	0	0	1.74	0.38	1.73	1.565	4.275	0.59	13.24	0	0	0	0.01	40.14	5	5	1.79585	3.5917	2.31761	7.53131	5	5	3.30759	0	7.55119	9.19617	10	65.2914	43558	1	69	3	3	4
0	0.01	0	0.02	0	0	0	0	0	1.495	0	5.6	0	0	0	0	0.2	6.565	4.465	0.155	0.535	0.015	2.62	0.095	2.855	0	0	0	0	24.63	5	5	3.95461	0	1.40608	8.46471	3.75057	0	1.44435	3.16369	0	5.27699	10	47.461	43559	2	21	1	3	3
0	0	0	0.28	0	0	0	0	0	1.17	0.05	3.285	0	0.13	0	0	0.05	0.155	0.15	0.015	0.23	0.29	0.59	0.055	2.48	0	0	0	0	8.93	2.79312	0	0	0	0.747664	3.54062	2.86449	1.5771	1.42377	9.63915	2.06916	2.42792	0.653726	27.7367	43565	2	20	1	1	1
0	0	0	1.73	0.05	0.15	0.005	11.605	0.025	9.07	0.975	6.995	0.07	0.195	0	0	0.14	4.48	3.34	0.005	0.37	0.6	1.38	0.265	5.67	0	0	0	0.015	47.135	4.9972	5	5	5	6.39109	5.81828	4.12489	0.961961	4.46105	5.31125	0.137555	10	9.09366	66.2969	43567	2	79	3	3	2
0	0.01	0	12.44	0	0.065	0	0.18	2.475	5.88	27.275	13.565	18.455	45.215	3.16	162.125	0.06	0.185	0.02	0.185	0.33	0.325	6.34	3.045	24.66	3.485	3.005	2.485	3.07	338.04	5	5	5	0.176554	4.51977	1.93394	3.74576	0	3.38224	10	10	6.26356	3.62625	58.6481	43570	2	70	3	3	2
0	0	0	0.71	0.055	0.1	0.475	6.875	0.06	20.5	49.735	28.065	33.495	87.07	5.125	290.715	0.33	1.06	0.17	0.255	1.5	2.6	6.815	2.98	28.55	5.655	4.8	4.08	5.165	586.94	3.29582	0	2.65079	2.95238	2.1164	9.34799	3.93397	0.785714	2.67842	6.09524	9.28127	0	5.23865	48.3766	43571	1	24	1	3	4
0	0	0	0	0	0	0	0	0	0	0.045	0.045	0	0	0	0	0	3.79	0.445	0.015	0.075	0.985	2.53	0.095	4.08	0	0	0	0	12.105	5	5	0.441523	0	0	1.90194	5	0	6.39209	1.05529	3.35385	8.1822	5.96224	42.2891	43574	1	50	2	3	2
21.23	27.62	3.63	0	0	0	0	0	0	3.46	15.775	7.435	10.62	27.8	1.635	92.865	0	0	0	0.06	0.06	2.61	2.165	0.905	17.15	1.81	1.535	1.305	1.645	241.315	0.93291	0	0	0	0.0291121	4.93786	5	2.70197	10	0.987385	1.45328	9.77404	3.54092	39.3575	43575	2	47	2	4	2
0	0	0	0	0	0	0	0	0	0.865	0.04	0.23	0	0	0	0	0	0	0.07	0	0	0.35	2.405	0.145	1.995	0	0	0	0.18	6.28	1.24642	0	0	0	1.53637	10	5	0	0	2.80695	6.10315	0	10	36.6929	43581	1	40	2	1	1
0.01	0.04	0	1.745	0.045	0.155	0.005	7.46	0.12	83.855	462.475	129.33	314.405	770.265	53.84	2761.18	0.015	0.05	0.75	1.205	2.725	2.69	59.825	22.56	108.555	59.385	51.21	42.33	52.245	4988.47	5	1.9909	0.792296	1.58459	1.87442	0.087512	5	5	10	3.77774	4.17871	9.45557	8.96207	57.7038	43585	2	45	2	1	2
0	0	0	0	0	0	0	0	0	1.735	0.045	0.515	0	0	0	0	0.045	15.285	3	0	0.035	0.19	0.77	0.165	2.46	0	0	0	0	24.245	3.53351	0	2.48631	1.55109	1.53285	5.30601	5	2.34945	2.70227	9.43228	2.77664	9.99859	0	46.669	43586	2	42	2	3	3
0	0	0	0	0	0	0	0	0	1.275	0	2.265	0	0	0	0	0	0	0.07	0.03	0.02	0.17	1.015	0.02	4.115	0	0	0	0	8.98	3.24675	0	0	0	0	2.15115	5	5	7.91303	3.61448	4.92911	3.88157	6.26305	41.9991	43587	1	51	2	3	3
0	0.025	0	0.155	0.005	0	0	0.085	0.115	0.34	0.005	0.015	0	0	0	0	0	0	0.27	0	0.01	0.28	0.49	0.205	2.77	0	0	0	0	4.77	3.04697	4.72671	0	0	0	7.56274	5	4.72671	2.67595	0.431611	4.17834	3.9004	1.32039	37.5698	43588	2	44	2	3	2
0	0.01	0	0.48	0.02	0.11	0.27	0	0.03	4.55	31.245	10.78	20.44	72.465	1.81	247.9	0.35	16.19	2.61	0.23	0.385	0.24	5.815	5.96	23.975	2.175	0.915	2.065	1.475	452.495	3.62054	5	1.04733	0.054407	1.10265	4.21863	5	5	7.1847	3.57393	1.8877	7.08711	7.33529	52.1123	43590	1	80	4	3	2
0	0	0	0	0	0	0	0.63	0	15.565	110.655	34.125	67.08	236.455	3.1	629.365	0	0	0.31	0.74	0.5	0.395	18.395	13.395	47.3	3.39	2.83	2.48	6.655	1193.37	5	0.603865	0	0	0	1.9045	5	3.47222	8.45318	0	2.80386	4.67731	10	41.9149	43592	2	69	3	3	2
0.005	0.005	0	1.055	0	0.015	0	0.04	0.525	1.95	0.12	5.985	0.005	0.07	0	0	0	0	0.365	0.175	0.505	0.885	1.855	0.46	9.88	0	0	0	0.09	23.99	3.1268	0	2.70418	4.9526	0	2.41203	5	5	9.61133	7.73781	6.37842	6.10732	1.71372	54.7442	43594	1	55	2	1	2
0.08	0.15	0.02	0	0	0	0	0	0	13.15	54.975	15.035	37.475	91.85	6.425	329.325	0.055	13.305	7.365	0.145	0.24	0	7.095	2.685	11.23	7.075	6.1	5.05	6.225	615.055	0.168687	0.927776	2.37297	4.67456	2.8547	6.91715	5	0.107051	9.02595	0.0697815	0	10	10	52.1186	43595	1	49	2	3	4
0	0	0	2.935	1.08	1.215	2.295	0.84	0.725	5.895	11.615	16.495	7.165	26.19	0.025	34.315	0.05	17.14	2.9	0.075	0.29	7.185	3.175	1.215	34.355	0.015	0.01	0.01	0.55	177.76	2.11053	0	5	5	1.93465	10	3.69733	0.927021	0	5.0086	10	0	0	43.6781	43602	2	54	2	3	3
0	0	0	0.045	0	0	0	0	0	6.015	16.505	16.02	11.08	29.01	1.71	96.9	0.045	33.085	12.415	0.055	0.24	0.39	2.175	1.205	7.985	1.89	1.6	1.36	1.72	241.45	1.77531	0	5	3.27008	4.44608	3.37282	4.64259	0	3.07415	9.08868	6.85365	7.82521	3.09657	52.4451	43606	2	80	4	3	2
0	0.005	0	0.035	0	2.35	0	0	0	4.565	27.765	8.285	18.17	48.61	2.68	153.865	0	0	0.525	0.195	3.89	1.16	3.735	2.585	15.275	2.96	2.51	2.13	2.76	304.055	4.32863	0	0.0427423	0.0854847	7.00975	5.51048	3.77842	0	6.19756	5.31145	0	7.61115	8.03205	47.9077	43610	1	51	2	1	3
0	0	0	0.11	0	0	0	0.01	0.11	1.77	0.075	2.52	0	0	0	0	0	0	0	0.055	0.24	0.005	1.935	0.25	1.64	0	0	0	0.18	8.9	3.20455	0	0.8125	0.75	0	3.46154	5	5	4.24567	0	5.46	3.80731	9.50974	41.2513	43612	2	56	2	4	1
0	0.01	0	0.055	0	0	0	0.03	0.04	1.02	0	0.185	0	0	0	0	0.445	1.475	0.11	0.02	0.44	0.775	2.19	0.18	4.75	0	0	0	0.18	11.905	1.7363	1.23792	0.0736855	0	0	10	4.96109	1.22318	1.01026	6.18565	1.68479	2.48836	5.3952	35.9964	43613	1	28	1	1	1
0	0.02	0	0	0	0	0	0	0	4.8	0.465	1.265	0	0	0	0	0	0	0.07	0.22	0.145	0.51	10.42	0.615	2.965	0	0	0	1.005	22.5	1.12675	0	0.172142	0.344285	1.32468	1.55874	3.8009	5	6.37194	7.81691	2.58658	10	6.98457	47.0875	43614	1	64	3	3	2
0	0	0	0.44	0.74	0.86	14.725	0.01	1.365	8.245	0.04	1.585	0.16	0	0	0	0	0	0	0.115	0.515	0	0.4	0.155	2.315	0	0	0	0.01	31.68	5	0	5	5	8.7826	10	5	5	4.29308	0	3.49915	10	9.90095	71.4758	43615	1	80	4	3	4
0	0.005	0	0	0	0	0	0	0	9.78	0	1.31	0	0	0	0	0	0	0.72	0.065	0.315	1.155	14.165	0.59	9.25	0	0	0	1.3	38.655	3.77694	2.06186	1.01804	2.03608	0.879725	7.73989	3.37732	0	0.114102	9.94044	9.70309	7.08013	8.43563	56.1633	43621	1	61	3	1	2
1.7	3.515	0.875	0.025	0	0.025	0	0.02	0	0.005	0.035	0.005	0	0	0	0	0	0	0.09	0.19	0.385	0.795	0.275	0.12	6.28	0	0	0	0	14.34	4.96892	0	0	0	7.66341	1.35815	5	5	10	0	8.69512	10	10	62.6856	43622	2	30	1	4	4
0	0	0	0	0	0	0	0	0	3.715	0	0.21	0	0	0	0	0	0	0	0.02	0.08	0	2.43	0.04	2.075	0	0	0	0	8.57	1.58805	2.62768	0.73094	1.46188	0	1.01349	5	5	5.28412	1.30767	8.83879	4.16523	3.32684	40.3447	43624	1	53	2	4	1
0	0.02	0.005	0.46	0.255	0.305	1.85	0.195	0.31	5.175	0.03	13.39	0.015	0	0	0	0.575	1.7	0.465	0.055	3.23	3.155	5.265	0.355	19.425	0	0	0	0	56.235	5	5	5	1.6173	5.41439	4.92835	3.63211	4.88114	9.63878	10	5.05347	9.99513	6.48272	76.6434	43629	2	26	1	1	1
0	0	0	7.36	0.05	0.21	0.02	0.16	0.02	15.555	34.505	17.545	22.72	63.245	3.025	180.79	0.005	0	0.005	0.115	0.675	0.95	18.665	2.37	12.58	3.325	2.86	2.37	4.675	393.8	2.35023	3.79911	0.359062	0.718125	1.97677	4.51902	5	0.764455	1.23575	10	10	9.86082	4.55798	55.1413	43633	1	41	2	1	2
1.465	2.73	0.41	2.27	0.05	0.17	0.59	11.225	66.66	6.73	13.105	13.74	7.3	20.205	1.125	63.64	0.14	20.55	3.62	0.13	0.995	1.155	7.34	1.825	12.13	1.24	1.055	0.895	1.14	263.63	5	5	4.86307	5	1.19444	10	5	5	5.72904	6.012	6.54221	9.26427	5.40122	74.0062	43634	2	25	1	3	4
0	0	0	0.265	0.59	0.665	1.27	0.025	0.395	10.155	27.22	25.75	18.455	45.22	3.16	162.125	0.05	24.72	2.365	0.08	0.06	0	3.625	1.6	8.84	3.485	3.005	2.485	3.07	348.68	1.71139	0.753012	5	1.50602	2.74431	1.42879	5	2.00803	10	5.43842	5.63373	9.65474	8.79827	59.6767	43635	2	64	3	1	1
2.94	5.45	0.82	5.67	1.97	2.715	4.075	1.485	1.95	21.94	1.545	32.02	0.055	0.5	0	0	0.08	39.74	11.53	0.025	1.075	0.885	1.55	0.685	19.755	0	0	0	0.01	158.47	1.94541	0	5	5	4.13111	6.70565	5	5	5.08323	9.55611	10	7.9969	4.24812	69.6665	43636	1	38	1	3	4
0.375	0.275	0.05	3.595	0	0.01	0.025	0	0	10.88	11.535	13.815	6.94	17.35	1.185	60.795	0.06	20.525	3.43	0.07	1.375	1.005	13.725	1.245	15.975	1.305	1.13	0.93	1.15	188.755	5	5	5	5	3.44113	3.92269	5	2.06001	10	10	8.45622	10	7.85304	80.7331	43639	1	77	3	3	3
0	0	0	0	0	0	0	0	0	6.575	38.905	10.865	26.215	68.33	4.075	230.705	0	0	0	0.135	0.085	0.325	5.755	2.18	10.79	4.5	3.82	3.245	4.075	420.58	3.21321	0	0	0	0	1.98687	3.87711	1.95419	6.62138	6.27455	7.74921	8.77753	0	40.454	43641	2	20	1	3	2
0.085	0.11	0	0.72	0.005	0	0	0.37	0.525	0.5	0.005	0.045	0	0	0	0	0.06	20.395	3.26	0.105	0.045	1.575	1.64	0.5	7.09	0	0	0	0	37.035	3.32074	5	2.0945	0	0	3.99567	5	5	7.52088	7.70777	5.33673	8.87517	5.86238	59.7138	43644	1	50	2	1	1
0	0.01	0	0.06	0.01	0.005	0.205	0	0.02	1.01	0.01	3.495	0	0.005	0	0	0	0	0.3	0.085	0.055	0	0.415	0.155	2.41	0	0	0	0	8.25	4.60345	0	1.56998	0	0	3.12845	5	1.32077	7.8362	4.86886	4.98309	8.75852	5.03333	47.1027	43647	2	31	1	2	3
0	0	0	0	0	0	0	0	0	2.855	0.345	1.11	0	0	0	0	0	17.85	10.565	0.095	1.01	0.76	6.085	0.775	6.63	0	0	0	0.565	48.645	3.99226	0	1.07368	2.14735	1.56464	10	0.667796	1.81466	1.8912	2.03242	0	4.16643	10	39.3504	43653	1	39	1	3	4
0	0	0	0.385	0.645	0.755	12.885	0.005	1.195	17.635	0.485	7.07	0.14	0	0	0	0	0	0	0	0.43	0.365	31.27	1.405	7.69	0	0	0	3.03	85.39	2.13321	0	0.65922	1.31844	0	2.87162	3.09315	0	6.69782	8.47884	10	10	5.33144	50.5837	43654	1	36	1	3	2
0	0.01	0	2.645	0.095	0.105	1.77	0.035	0.22	6.065	1.225	4.995	0.03	0.315	0	0	0	0	0.215	0.085	0.22	0.27	1.415	0.44	4.19	0	0	0	0	24.345	5	5	5	5	10	10	5	3.37079	0.493819	8.33958	10	0.110885	10	77.3151	43662	2	38	1	3	3
0	0	0	0.035	0.035	0.065	0.4	0	0.04	10.295	0	2.175	0	0	0	0	0.455	1.345	0.13	0.015	0.015	0	21.92	0.58	3.085	0	0	0	2.16	42.75	1.33655	0	0	0	0	0.654749	3.41501	2.48259	3.97135	10	10	10	8.35565	50.2159	43670	1	44	2	1	1
0	0	0	0.05	0	0.01	0	0.005	0	7.84	24.24	8.285	15.61	46.63	1.725	127.085	0	44.01	24.74	0.085	0.425	1.065	5.23	2.35	14.315	1.895	1.61	1.37	2.075	330.65	5	0.194805	4.04221	5	3.29004	1.11888	5	0	9.77552	7.74603	10	9.08049	6.57103	66.819	43671	1	75	3	3	1
0.295	0.2	0	0.04	0	0.01	0	0.01	0	7.01	14.115	5.18	9.49	24.74	1.475	83.53	0	0	0.05	0.14	0.18	0.355	2.62	0.85	7.19	1.63	1.385	1.175	1.475	163.145	2.52626	0	1.12892	2.25784	1.11155	1.74062	4.50973	0.248114	5.53438	5.44087	4.21866	2.42829	4.17219	35.3174	43674	2	57	2	4	1
0	0	0	0	0	0	0	0	0	0.575	0.29	0.41	0	0	0	0	0	0	1.015	0.06	0.555	0.425	4.42	0.66	8.375	0	0	0	0.12	16.905	4.99191	0	0	0	1.667	3.3699	4.80496	0	4.58488	0	2.39704	6.96067	2.71377	31.4901	43678	1	43	2	3	3
0	0	0	2.98	0.29	0.305	5.155	5.335	0.5	24.675	104.37	34.585	70.22	172.115	12.01	615.98	0.08	0.085	0.105	0.4	0.505	1.22	15	5.31	28.77	13.24	11.42	9.445	11.66	1145.76	3.35413	0	4.6636	5	4.67135	1.82847	5	4.83154	10	8.20587	4.14502	10	6.50873	68.2087	43679	1	56	2	3	4
0	0	0	0	0	0	0.045	0	0	5.265	27.16	7.885	18.45	45.21	3.16	162.13	0	0.295	0.435	0.29	3.835	6.625	4.25	1.575	41.295	3.49	3.01	2.49	3.07	339.965	5	0	0.0301787	0.0603573	1.80267	8.20859	5	5	8.23481	1.67927	10	4.43795	10	59.4538	43680	2	57	2	2	4
0	0	0	0.075	0.04	0.05	0.825	0	0.075	10.69	0.265	10.955	0.01	0	0	0	0.015	0.04	0.005	0.295	0.14	0.205	0.23	0.18	1.615	0	0	0	0	25.71	0.703573	0	2.18941	4.37882	5.32247	8.99264	5	5	4.43787	4.60738	8.4831	3.54567	7.05332	59.7142	43682	2	80	4	3	2
0	0	0	0	0	0	0	0	0	6.24	0	3.445	0	0	0	0	0	0	0.205	0.01	0.145	0	10.5	0.29	2.945	0	0	0	1.01	24.79	2.02154	0	0.0622303	0.124461	1.96187	2.35731	4.90098	0	3.40012	7.07305	4.38885	5.45416	6.02597	37.7705	43683	1	54	2	3	3
12.915	17.525	3.02	0.795	0	0.175	0	0.18	0.255	1.895	0.5	0.345	0	0.055	0	0	0.015	0	0.02	0.005	0.01	0.11	0.785	0.615	1.35	0	0	0	0	40.57	2.41294	5	0.573888	1.14778	10	10	5	5	0	10	10	5.55545	8.43615	73.1262	43684	1	67	3	1	1
0	0.055	0	1.225	0.115	0.13	2.135	0.145	0.405	11.565	7.915	12.24	4.595	17.985	0.015	23.59	0.985	3.075	8	0.165	0.31	0.545	2.025	1.26	8.85	0.01	0.005	0.01	0.37	107.725	4.10569	4.86752	2.84775	5	0.682457	5.79008	5	5	10	6.97623	4.35375	10	4.62259	69.2461	43688	2	47	2	1	4
6.28	7.655	0.46	3.7	0	0	0	0.125	0.035	12.625	22.105	10.575	13.84	34.37	2.37	121.595	0.2	0.815	0.035	0.15	0.065	0.065	4.055	1.425	7.905	2.615	2.255	1.865	2.39	259.575	2.66934	1.11152	2.90617	5	0	4.80235	5	3.56614	4.68234	0	4.75094	7.54518	9.06813	51.1021	43689	1	37	1	5	4
0	0	0	0	0	0	0	0	0	0.44	0.05	1.175	0	0	0	0	0	50.14	28.19	0	0.35	0.15	0.65	0.31	2.16	0	0	0	0	83.615	1.73792	5	4.90244	5	3.20589	10	5	1.72448	0.207354	10	9.33244	3.45093	9.57198	69.1334	43690	1	77	3	4	1
0	0.005	0	0.3	2.035	2.09	14.24	0.02	1.285	9.49	0.16	4.985	0.01	0	0	0	0.04	4.715	6.975	0.7	0.64	0.465	0.265	0.66	3.795	0	0	0	0.08	52.955	1.45216	0	3.54212	5	9.24872	3.41693	4.10941	1.76422	9.54482	10	4.72735	10	5.62554	68.4313	43691	2	44	2	3	1
0.005	0.01	0	0.14	0	0	0	0.73	0.205	1.31	0.045	0.065	0	0	0	0	1.145	42.64	22.52	0.45	0.49	1.345	1.285	0.605	19.075	0	0	0	0	92.065	5	5	2.62731	4.68412	0	0.203256	5	5	10	0	10	6.92373	7.83237	62.2708	43692	2	47	2	4	1
0	0	0	2.14	0.225	0.58	0.47	0.28	0.135	7.425	0.58	15.8	0.01	0.215	0	0	0.695	3.81	1.045	0.275	0.335	1.815	0.79	0.615	15.155	0	0	0	0	52.395	1.49787	0.457682	2.08597	3.73187	0.450641	4.21392	2.00817	0.413674	2.00711	0	2.6443	2.9859	6.15081	28.6479	43695	2	33	1	3	4
0	0	0	1.23	0.275	0.425	4.1	0.095	0.405	3.98	0.37	7.13	0.04	0.095	0	0	0.005	2.335	1.58	0.14	0.475	0.97	1.97	0.23	8.44	0	0	0	0	34.29	2.76379	2.71444	1.16495	2.26203	6.38195	8.58877	3.11256	3.04244	0	9.21301	10	0	5.2752	54.5191	43697	1	79	3	3	4
0	0	0	0	0	0	0	0	0	0	0	0	0	0	0	0	0	0	0.41	0.69	3.56	1	0.29	0.34	8.62	0	0	0	0	14.91	3.52645	0	0	0	5.44081	7.18853	1.79345	5	4.32543	7.35516	10	10	0	54.6298	43700	1	36	1	3	3
0	0.01	0	0.265	0.22	0.445	2.68	0.025	0.315	0.345	0.115	0.27	0	0	0	0	3.025	8.975	1.07	0.12	0.705	1.205	3.035	0.42	11.55	0	0	0	0	34.795	3.80425	0.834971	0	0	0	2.20644	5	0.785855	6.97003	6.52914	2.38664	5.54563	5.57957	39.6425	43709	1	51	2	1	1
0.19	0.13	0	1.485	0.215	0.24	0.455	0	0.155	5	0.24	7.26	0.01	0.175	0	0	0	0	0.285	0.375	0.69	1.95	0.72	0.12	13.72	0	0	0	0	33.415	4.08263	0	3.28242	5	0	8.59098	5	2.43837	3.81564	0	0	3.54317	9.95454	45.7078	43710	1	50	2	3	4
0.01	0.02	0	5.52	0	0.025	0	0.19	1.34	46.345	223.415	91	149.46	396.82	22.425	1281.74	0	0	0	0.84	1.3	0.065	33.47	14.27	67.715	24.765	21.01	17.85	23.355	2422.95	1.37741	1.26885	5	5	0	7.75087	3.81549	1.34348	0.832619	9.43093	7.00146	9.22946	0.94664	52.9972	43716	1	31	1	3	3
0.02	0.045	0	0.87	0.685	0.92	12.65	0.195	1.46	3.195	0.03	6.74	0.12	0	0	0	1.82	5.38	0.51	0	0.375	0	0.91	0.3	3.76	0	0	0	0.005	39.99	1.61596	2.2431	3.37523	4.65549	0	2.18776	5	2.28542	1.98257	0	4.78084	1.09688	9.20229	38.4255	43718	1	61	3	4	1
0	0	0	0	0	0	0	0	0	0.3	0.445	0.475	0	0	0	0	0.085	0.255	0.225	0.03	0.01	0.125	1.145	0.59	1.59	0	0	0	0.06	5.335	1.68593	2.95039	0.0903179	0.120424	2.18369	3.31629	5	5	7.48245	0	2.1711	4.94771	6.87713	41.8254	43720	1	64	3	4	3
0.01	0.005	0	4.44	8.645	10.275	22.555	14.195	1.205	9.325	1.075	14.845	0.1	0.145	0	0	0.41	2.065	46.03	0.09	1.175	2.21	3.765	0.865	14.88	0	0	0	0.06	158.37	3.64667	5	5	5	5.20927	8.46544	5	5	8.82681	10	10	8.53292	7.36975	87.0508	43723	2	51	2	3	1
0	0	0	0.025	0	0	0	0	0	8.23	0.055	5.86	0	0	0	0	0	0	0.09	0.08	0.03	0.605	0.26	0.04	3.345	0	0	0	0	18.62	1.58009	0	5	5	7.33333	5.56777	4.05714	2.97619	3.11641	2.7037	2.32381	6.81018	10	56.4686	43726	2	76	3	4	3
0.02	0.035	0	1.765	0.97	1.095	2.065	0.77	0.655	4.635	0.41	7.025	0.02	0.175	0	0	0	0	0.01	0	0.165	0	1.64	0.225	7.66	0	0	0	0.01	29.35	5	0.583431	4.37573	5	0	10	0.875146	0.583431	1.74112	4.22987	0.98063	8.3529	4.74284	46.4651	43727	2	46	2	2	1
0	0	0	0.19	0	0	0	0.1	0.14	2.185	0.495	3.815	0	0	0	0	0	0	0.185	0.165	0.19	1.155	3.545	0.865	8.575	0	0	0	0	21.605	3.05665	3.90572	0	0	1.55776	5.9879	5	2.25852	2.05563	9.29222	10	4.22845	0	47.3428	43731	2	21	1	3	1
0	0	0	2.135	0.665	0.75	1.415	0.52	0.425	0.87	0.03	5.455	0.005	0	0	0	0	0	0.005	0.015	0.03	0.365	0.06	0.065	2.21	0	0	0	0.005	15.025	2.30336	0	1.71833	3.43666	10	6.26166	5	0	3.01622	0.263552	8.35903	6.69801	4.81637	51.8732	43732	1	33	1	4	2
0.75	0.555	0.095	0.115	0.005	0	0	0.065	0.09	0.8	0.03	1.25	0	0	0	0	0.025	0.065	0.005	0.32	0.265	0.37	0.545	0.145	2.16	0	0	0	0	7.655	3.00325	4.79911	0	0	0	4.3956	5	5	1.02915	5.19345	5.43214	3.13002	8.66667	45.6494	43736	2	49	2	1	3
0	0	0	0.74	0.235	0.245	0.46	3.7	0.245	8.52	34.045	16.715	23.095	56.69	3.95	202.655	0.57	1.89	0.195	0.13	0.13	0.8	5.045	1.795	12.06	4.355	3.765	3.105	3.835	388.97	4.00044	0	2.20324	1.16906	1.40687	0.332042	5	5	10	7.33014	6.67722	9.99128	2.91853	56.0288	43740	2	34	1	4	4
0.005	0.05	0	0.265	0	0	0	0.135	0.195	7.05	30.97	10.185	20.68	55.3	3.05	175.105	0.555	1.845	0.27	0.245	1.86	2.735	5.395	2.365	21.265	3.365	2.855	2.425	3.14	351.31	5	5	0.195191	0.156152	0	3.77168	5	5	7.56012	0.867513	2.27183	5.27487	7.64458	47.7419	43742	2	36	1	1	1
0	0.015	0	0.975	3.05	3.445	14.81	0.005	2.525	1.92	0.18	2.295	0.1	0	0	0	0.035	11.58	1.81	0	0.575	0.295	0.52	0.415	5.79	0	0	0	0.015	50.355	3.9603	0	3.84513	4.08962	10	9.95733	1.83499	0.177809	0	4.75739	10	1.71195	6.78849	57.123	43743	1	80	4	3	4
0.005	0.055	0	0.785	0	0.01	0	0.37	0.515	1.675	0.005	0.075	0	0.01	0	0	0.16	0.515	0.17	0.015	0.88	2.215	4.335	0.58	13.66	0	0	0	0	26.035	4.58042	5	0.612838	1.18796	0	3.80612	5	5	5.25677	3.84673	6.03693	5.58306	3.85083	49.7617	43747	1	29	1	1	1
0	0	0	0.07	0	0	0	0.035	0.05	6.095	14.835	4.21	9.945	25.92	1.545	87.51	0	0	0.105	0.09	0.06	0.455	2.87	1	5.34	1.71	1.45	1.23	1.545	166.07	4.58555	5	2.72189	5	9.99632	9.7108	3.1753	2.99752	1.5658	3.84663	4.8957	4.85343	8.6518	67.0007	43748	2	80	4	3	1
0	0	0	0	0	0	0	0	0	0	0.4	0.4	0	0	0	0	0	0	0.05	0.375	0.145	0.94	0.21	0.53	5.14	0	0	0	0	8.19	1.13243	0	0	0	0	0.159702	5	0	5.30462	0.995771	1.83668	6.07569	2.45089	22.9558	43749	1	63	3	2	2
0.005	0.04	0	3.8	0.04	0.04	0.685	0.225	0.385	4.045	1.205	7.905	0.035	0.315	0	0	0	0	0	0.005	0.045	0.74	1.01	0.285	4.1	0	0	0	0	24.91	2.50784	5	4.92611	5	0	8.58911	5	5	7.43184	9.88871	4.86502	10	2.38777	70.5964	43757	2	62	3	1	1
0	0	0	0	0	0	0	0	0	1.725	0.45	2.355	0.035	0	0	0	0.25	81.57	12.75	0.005	0.005	0	1.46	0.85	2.775	0	0	0	0.145	104.375	0.0843313	0	5	0	3.42197	8.30122	5	5	5.86992	10	10	4.3648	10	67.0422	43758	1	54	2	3	4
0	0	0	0.365	0.015	0.01	0.325	0	0.03	2.32	0.045	7.885	0.005	0.01	0	0	0	0	0.41	0.165	0.16	0.38	0.935	0.15	5.91	0	0	0	0	19.12	4.28725	0	2.41158	1.47374	0	4.28725	5	0.0167471	7.27211	2.50089	2.68767	3.85088	8.12488	41.913	43759	1	42	2	4	3
0	0.005	0	0.06	0.1	0.115	1.95	0	0.18	0.89	0.115	1.875	0.02	0	0	0	0	0	0	0.01	0.54	0.215	0.47	0.035	0.705	0	0	0	0	7.285	3.62138	0	5	5	0	1.69062	5	5	5.13783	3.21734	5.22198	10	3.01832	51.9075	43761	1	60	3	4	1
0.01	0.03	0	4.135	0	0.01	0	0.01	0.02	13.82	13.975	18.645	8.835	31.59	0.78	107.115	0	0	0.04	0.11	0.285	0.15	4.02	2.46	16.8	0.94	0.395	0.89	0.635	225.7	5	5	5	5	4.29176	10	5	5	5.98051	6.20379	10	7.59192	10	84.068	43767	2	67	3	3	3
0.04	0.015	0.005	2.475	0	0	0	0.02	0.125	1.11	0.24	2.28	0.005	0	0	0	0	0	0	0.01	0.085	0.635	1.29	0.285	5.125	0	0	0	0	13.745	5	1.76723	0.173567	0.347135	1.32963	1.63129	5	0	10	0	3.06216	6.1322	10	44.4432	43768	2	58	2	3	2
0	0	0	18.97	2.28	1.49	31.88	10.48	2.27	12.085	28.445	13.34	19.12	46.67	3.26	167.195	0.57	38.305	6.19	0.085	0.055	0.22	3.835	1.54	10.055	3.595	3.105	2.565	3.205	430.81	1.64294	0	5	5	0	0.308928	1.99018	0	9.94187	10	2.49228	10	8.94335	55.3195	43769	2	80	4	3	1
9.13	11.13	0.685	4.105	0.425	0.72	5.485	0.465	0.665	34.695	2.83	58.215	0.075	0.21	0	0	0	0	0.21	0.035	1.45	2.18	4.905	0.83	14.2	0	0	0	0	152.645	3.77959	5	5	5	5.94737	8.10534	5	5	8.03014	9.68973	9.03976	5.22635	7.55342	82.3717	43770	2	43	2	3	4
0.37	0.35	0.04	1.3	0.93	1.085	18.515	0.01	1.715	8.5	33.16	16.785	21.63	76	1.9	260.145	0.045	28.375	9.745	0.285	1.205	0.91	6.79	6.31	22.49	2.28	0.955	2.17	1.56	525.555	2.4463	0	4.39649	5	0	3.53867	5	4.61981	6.88491	5.34713	0.737293	4.25829	10	52.2289	43771	2	68	3	1	2
0	0	0	1.455	0	0	0	0	0.02	9.76	45.59	20.615	30.685	75.335	5.255	269.49	0.285	0.85	0.18	0.15	0.58	0.305	6.29	2.6	20.02	5.795	4.995	4.13	5.1	509.485	3.41216	0	2.53281	4.87264	3.48643	6.69477	3.80162	3.63036	3.71519	3.72872	5.73724	4.11887	5.99115	51.722	43772	2	58	2	3	2
0	0	0	59.635	5.585	6.94	27.77	0.04	4.695	10.015	29.6	18.23	19.475	51.345	2.93	166.945	0.02	37.95	32.015	0.17	1.225	0.94	5.825	3.09	19.02	3.23	2.745	2.33	2.99	514.755	5	5	5	5	1.42077	6.26314	5	1.7418	0	0	2.19454	6.84734	9.34062	52.8082	43773	1	80	4	3	4
0	0.02	0	3.01	0	0	0	0.05	0.115	4.12	0.475	16.55	0.02	0.35	0	0	0	0	0	0.04	0.525	0.3	1.78	0.095	8.74	0	0	0	0	36.19	5	5	5	5	0.608992	1.65337	5	5	6.08154	3.12257	1.48802	10	8.8053	61.7598	43774	2	25	1	2	1
0.93	1.72	0.27	1.43	0	0	0	0	0.02	19.685	98.46	33.65	67.775	167.26	11.46	587.705	0	0	0.425	0.485	2.66	1.575	12.45	5.145	35.885	12.635	10.9	9.015	11.125	1092.66	3.93768	2.19711	3.25643	5	1.10902	10	5	3.37414	0.793277	0	2.5484	0.424082	10	47.6401	43775	2	50	2	1	3
0	0	0	4.905	0	0	0	0.04	0.245	2.605	0.055	1.885	0.005	0	0	0	0	0	0.125	0.67	0.495	0.48	0.79	0.05	4.13	0	0	0	0	16.48	2.02852	0	0.547116	1.00841	0.389061	3.1028	3.80021	0.203828	6.5722	2.78445	4.56011	7.50933	0	32.506	43777	1	26	1	3	2
0.005	0.005	0	0	0	0	0	0	0	19.805	86.91	26.235	58.735	143.905	10.065	516	0.115	0.34	0.035	0.295	0.34	0.1	12.195	5.07	21.115	11.095	9.575	7.91	9.765	939.615	5	0	1.47251	2.87231	0	3.6694	3.33333	1.218	9.03086	5.94661	10	9.40838	0	51.9514	43785	1	48	2	3	4
0	0.025	0	1.095	1.745	2.105	12.275	0.07	8.79	13.305	0.56	5.615	0.01	0.27	0	0	0	0.555	1.67	0.115	0.08	0.275	1.27	1.36	3.96	0	0	0	0.07	55.22	2.47616	2.88201	2.88201	5	7.89632	8.57212	2.83002	3.63076	3.45283	10	3.90886	6.589	6.52849	66.6486	43786	1	71	3	1	4
0	0	0	0	0	0	0	0	0	0	0.055	0	0	0	0	0	0	0	0	0	0	0	0.53	0	0.465	0	0	0	0	1.05	1.8318	0	0	0	0	2.77077	4.53638	2.58559	3.42746	3.67332	2.76348	3.94267	0	25.5315	43787	1	54	2	3	1
0	0	0	0.195	0.115	0.29	0.16	0.14	0.06	5.46	29.745	8.915	20.185	49.455	3.46	177.325	0	0	0	0.08	0.255	0.16	3.66	1.555	8.465	3.81	3.29	2.72	3.355	322.855	1.22378	0	0.0801282	0.160256	1.96581	8.16568	4.4359	1.3141	3.55352	0.0769231	6.88205	1.76779	4.64431	34.2702	43790	2	36	1	3	2
0	0	0	56.05	0.065	0.125	0.845	3.89	0.095	9.01	0.96	10.025	0.05	0.19	0	0	0.015	4.335	0.505	0.095	1.29	2.06	4.475	0.655	12.245	0	0	0	0.235	107.215	5	2.82555	4.57617	5	10	4.2336	5	1.01351	0	5.89954	10	0.983077	9.43035	63.9618	43792	1	75	3	3	4
0.005	0.01	0	2.1	0	0	0	0.13	0.19	0.24	0.62	3.455	0.02	0.15	0	0	0.06	20.395	3.225	0.005	0.135	0.405	0.675	0.315	4.87	0	0	0	0	37.005	3.8514	4.19241	5	5	0	7.02695	5	4.24757	0.698822	10	9.64484	5.06222	8.99178	68.716	43794	2	70	3	2	4
0.005	0.01	0	0	0	0	0	0	0	0	0	0	0	0	0	0	0.095	30.465	4.76	0.13	0.09	0.155	1.665	0.095	3.07	0	0	0	0	40.54	4.42865	4.55032	4.98528	0	1.42755	1.72953	5	3.31237	9.81394	0	6.49336	5.89474	10	57.6357	43795	2	67	3	4	1
0.03	0.03	0	1.5	0	0	0	3.805	1.56	3.965	0.04	0.23	0	0	0	0	0	0	0.07	0.02	0.13	0.25	11.775	1.13	16.655	0	0	0	0.09	41.28	5	5	0	0	0	0.902197	5	5	3.22642	10	3.76241	10	5.71249	53.6035	43798	1	56	2	4	1
0.195	0.365	0.055	0.01	0	0.01	0	0.01	0	6.635	0	9.62	0	0	0	0	0	0	0	0	0.06	0	0	0.04	2.06	0	0	0	0	19.06	1.48279	0	0.0728155	0.145631	0	10	5	0.339806	0	0	4.50874	2.96684	10	34.5166	43799	2	27	1	2	2
0	0	0	4.43	0.97	1.145	19.55	0.025	27.165	14.395	1.16	23.37	0.23	0.955	0	0	0	4.765	6.765	0.035	1	0.69	3.805	2.865	15.57	0	0	0	0.2	129.09	5	0	5	5	0	4.62045	2.6739	0	6.3824	8.56638	1.68363	10	6.56859	55.4954	43801	1	72	3	3	3
0.015	0.005	0.005	1.17	0	0	0	0	0.015	2.65	8.555	9.585	5.56	19.825	0.495	67.395	0	0	0	0.075	0.18	0.385	2.57	1.49	9.63	0.59	0.25	0.56	0.4	131.405	3.61627	0	2.34807	4.69613	2.06262	0.233744	5	5	10	0	4.72486	9.503	4.60008	51.7848	43802	1	64	3	4	2
0.34	0.485	0.08	0	0	0	0	0	0	4.81	11.01	4.055	7.315	25.925	0.65	88.755	0.15	49.645	8.665	0.105	1.27	0	3.05	2.39	9.86	0.78	0.325	0.735	0.525	220.925	4.35503	0	5	5	3.60745	5.16202	2.54461	0.0727308	1.9011	5.62883	0	8.04327	10	51.315	43806	1	80	4	3	1
0	0	0	0	0	0	0	0	0	19.385	111.68	30.505	76.135	186.55	13.045	668.905	0	0	0	0.305	0.415	1.95	16.735	5.53	32.5	14.385	12.405	10.26	12.66	1213.35	4.35717	0	0	0	0	7.4887	2.38373	0	5.68941	4.53118	3.51374	7.22678	2.48519	37.6759	43807	1	22	1	3	4
0	0.025	0	12.54	0	23.91	0	0	0	17.89	43.31	11.1	25.375	64.645	4.345	222.925	0	0	0.41	0.14	3.24	0.305	5.175	2.035	13.425	4.795	4.135	3.42	4.22	467.365	3.46659	0.976562	2.51116	2.04613	1.4881	3.89194	5	5	10	7.302	6.91726	9.67683	10	68.2766	43813	1	73	3	3	4
0	0.035	0	5.205	0.16	3.42	0.225	0.29	0.22	8.605	29.59	7.905	18.455	46.17	3.16	162.125	0.455	1.345	0.195	0.2	0.195	0.93	8.045	1.65	12.815	3.485	3.005	2.485	3.07	323.44	5	5	1.97386	3.67547	3.26708	2.84823	5	5	10	4.0536	7.3443	5.98574	10	69.1483	43816	2	77	3	3	3
0	0	0	0.12	0	0	0	0	0	0.225	0.75	0.745	0	0	0	0	0.01	0	0.135	0.05	0.175	0.115	1.535	1.045	2.86	0	0	0	0	7.765	2.19001	2.59965	0.0433276	0	2.63432	2.63965	5	1.34315	6.58726	0.908916	7.4669	3.03687	3.88819	38.3382	43822	2	49	2	3	4
0.015	0.03	0	1.94	0	0.08	0	0.305	0.44	2.5	11.245	4.255	7.315	25.95	0.65	88.755	0	0	0.15	0.085	0.07	0.255	5.37	2.695	11.185	0.78	0.33	0.74	0.71	165.85	3.77959	5	4.6271	1.59555	1.16703	2.38456	5	5	7.54517	4.5263	7.63034	10	8.68915	66.9448	43824	2	79	3	3	2
0.095	0.06	0	0	0	0	0	0	0	0	0	0	0	0	0	0	0.485	1.615	0.255	0	0	0	1.435	0.06	2.12	0	0	0	0	6.125	5	0	0.112979	0	2.96457	4.14372	5	0	5.9334	5.00121	7.52538	6.82945	6.36817	48.8789	43825	1	49	2	4	1
0	0	0	2.065	0.245	0.285	4.875	0.005	0.455	6.265	0.875	5.135	0.055	0.4	0	0	0	0	1.21	0.18	0.215	1.835	0.81	0.355	12.055	0	0	0	0.005	37.325	5	0	4.1467	5	1.25323	4.56492	5	5	6.64912	4.41905	7.99985	4.71692	7.51444	61.2642	43830	2	44	2	1	3
0	0.005	0	0.005	0	0.005	0	0.005	0	0.395	0.095	0.675	0	0	0	0	0	0	0.05	0	0.185	0	1.34	0.15	2.045	0	0	0	0	4.955	2.73803	0	0.246504	0.493008	0	4.74391	5	3.7872	2.46355	3.49787	10	0	8.32612	41.2962	43833	1	77	3	3	4
0.01	0.18	0	1	0	0	0	0.51	0.725	4.715	0.045	0.3	0	0	0	0	0	0	0	0.41	0.17	0.065	2.165	0.815	0.94	0	0	0	0	12.05	5	5	0	0	0	5.15067	5	5	3.0299	0	5.7607	0	10	43.9413	43834	1	31	1	3	3
0.1	0.075	0.02	0.73	0.13	0.3	1.075	9.445	0.13	4.885	0.49	0.435	0.055	0.04	0	0	1.24	39.945	16.74	0.565	2.045	2.26	6.235	0.615	14.96	0	0	0	0.01	102.525	5	0	3.03648	5	1.72376	2.69839	5	1.11166	7.22421	3.53718	9.82187	4.99389	9.9321	59.0795	43836	1	52	2	4	4
0.15	0.08	0.025	0	0	0	0	1.265	0	0.3	0.05	0.175	0	0	0	0	0.045	17.85	10.355	0.23	1.98	0.125	3.43	0.445	4.955	0	0	0	0	41.46	4.95661	5	1.46229	2.89848	4.16406	5.92952	5	5	1.73044	2.99654	5.91945	5.07442	3.21019	53.342	43842	1	62	3	2	4
12.705	17.255	2.3	0.045	0.045	0.09	0.535	0	0.055	1.4	4.69	2.84	2.7	10.515	0.01	13.94	0.605	3.715	103.875	0.04	1.47	3.195	4.28	0.82	18.225	0.005	0.005	0.005	0.22	205.585	4.34813	5	5	5	0	7.59135	5	5	4.64786	0	8.26512	8.6597	6.76633	65.2785	43844	2	36	1	5	4
0.085	0.045	0.015	1.875	0.37	0.43	7.36	0.005	0.705	5.01	13.985	11.41	9.315	22.815	1.58	81.065	0	22.32	13.415	0.06	2.43	2.375	3.075	1.04	21.71	1.745	1.505	1.245	1.55	228.54	5	4.35232	5	5	10	6.83206	5	2.15772	6.73056	0	6.1761	10	9.96073	76.2095	43847	2	65	3	1	1
0	0	0	0.33	0.01	0.04	0	2.98	0.01	8.105	0.125	15.105	0.02	0.02	0	0	0.865	2.565	0.275	0.23	0.415	0.245	0.21	0.1	6.605	0	0	0	0	38.255	1.66893	0	5	5	3.09468	10	5	5	0	4.5138	10	0.743116	3.84353	53.8641	43848	1	44	2	1	2
0	0	0	1.43	0	0	0	0	0.02	3.81	0.235	12.71	0.01	0.175	0	0	0.06	0.185	0.02	0	0.12	0.255	0.165	0.005	5.17	0	0	0	0	24.37	0.583218	0	4.18504	5	0	1.04867	5	0	5.76492	7.4579	0	9.17808	2.74299	40.9608	43850	1	25	1	1	1
0	0	0	0	0	0	0	0	0	5.42	28.12	8.88	19.17	46.975	3.285	168.435	0.12	39.35	6.15	0.065	0.11	0	11.455	1.455	10.195	3.62	3.125	2.58	3.19	361.7	5	5	5	0.154004	0	3.00111	3.00616	0	4.23649	0	3.77906	9.60149	3.97915	42.7575	43852	2	52	2	4	1
0	0.005	0	1.005	3.055	3.1	21.365	0	1.94	11.645	0.385	9.48	0.02	0.085	0	0	0.24	105.17	14.78	0.21	0.135	0.25	0.265	1.155	8.865	0	0	0	0.12	183.275	2.42199	0	5	3.94981	3.77943	6.95835	3.03594	0	0.539311	2.30277	3.01165	6.74257	10	47.7418	43853	1	77	3	2	1
0.005	0.04	0	0.855	0.745	0.86	14.725	0.11	1.51	31.415	118.73	43.405	79.59	212.455	11.71	672.605	0.045	0.125	0.645	0.375	1.39	0.6	17.45	7.515	31.305	12.93	10.97	9.315	12.25	1293.67	5	3.60169	2.79396	5	6.20056	10	4.55932	5	0.922334	3.67938	3.27627	4.29934	9.23772	63.5706	43856	2	39	1	3	4
0	0	0	0.215	0.295	0.34	5.85	0.005	0.545	2.645	0.14	4.92	0.065	0	0	0	0.625	26.735	4.765	0.15	0.505	0.045	3.205	0.4	4.86	0	0	0	0.005	56.315	4.23591	5	2.84818	1.44009	1.21181	3.15097	5	5	7.58965	5.52142	10	4.46601	10	65.464	43859	1	79	3	3	1
0.005	0.01	0	0.18	0.105	0.125	2.055	0.01	0.32	1.97	0.005	2.405	0.02	0	0	0	0.07	0.135	0.135	0.02	0.13	0.54	0.325	0.15	3.175	0	0	0	0	11.89	2.89777	0	1.87639	3.56746	4.39832	10	1.81616	0.370645	0	4.55893	10	0	6.04056	45.5262	43861	2	80	4	3	3
0	0	0	0	0	0	0	0	0	8.025	47.79	13.47	31.98	83.54	4.95	280.54	0	0	0.23	0.15	0.12	0.34	9.36	2.95	15.25	5.465	4.64	3.945	4.965	517.71	3.13713	0	0	0	0	4.06768	4.19067	3.53774	8.84789	9.71257	6.58431	5.98526	3.46599	49.5292	43862	1	53	2	4	2
0	0.01	0	1.69	7.04	8.37	19.24	0.01	0.18	9.095	43.265	12.02	29.29	71.76	5.02	257.3	0	0	1.735	0.155	2.405	0.78	7.955	3.265	17.74	5.53	4.775	3.95	4.905	517.485	5	0	5	5	4.16099	3.81575	5	0	3.17029	2.67406	10	5.11008	10	58.9312	43864	2	65	3	3	2
0	0.015	0	0	0	0	0	0	0	0	0.07	0.09	0	0	0	0	0	0	0.325	0.05	0.055	1	0.415	0.25	5.96	0	0	0	0	8.23	2.55404	0	0	0	0.904814	3.69582	5	0	0.854141	0	10	0	4.21504	27.2239	43867	1	63	3	3	2
0	0	0	0	0	0	0	0	0	1.79	0.25	1.415	0	0	0	0	0	0	0.115	0.01	0.015	0	3.915	0.355	1.605	0	0	0	0.29	9.76	1.38688	0	0	0	3.31684	8.3943	5	1.71798	1.92712	10	7.6453	4.73334	6.11832	50.2401	43868	2	26	1	2	1
0.1	0.065	0	0.96	0.805	1.52	8.83	0.02	0.84	9.945	41.015	13.02	27.93	68.45	4.785	245.435	0.405	9.78	5.215	0.115	0.22	0.18	5.77	2.605	10.21	5.28	4.55	3.765	4.65	476.465	2.15233	4.51317	3.21841	3.92128	7.59594	0.409771	4.83575	0.203463	7.37657	5.44211	8.00201	5.37999	5.73042	58.7812	43871	2	58	2	4	4
0	0.005	0	0.025	0	0	0	0	0	4.475	0.14	6.595	0	0	0	0	0	0	0	0.005	0.465	0.15	6.8	0.46	2.955	0	0	0	0.6	22.675	0.999567	1.41691	1.85616	0.906824	1.33001	7.44642	4.63387	4.16572	1.92125	4.05048	5.68334	5.36123	5.88157	45.6533	43874	1	26	1	2	2
0	0	0	1.96	0.06	0.17	1.255	0.025	0.26	10.405	0.51	4.38	0.02	0.15	0	0	0.14	45.785	7.155	0.005	0.3	0.23	0.355	0.275	4.12	0	0	0	0	77.56	1.89299	0	5	5	10	10	1.67082	0.436409	0	10	10	6.30362	8.45118	68.755	43877	1	80	4	3	3
0	0.01	0	1.1	0	0	0	0.33	0.095	12.865	43.275	18.01	29.02	76.87	4.365	249.33	0.08	25.39	4.365	0.375	0.23	0.66	5.61	2.905	19.355	4.825	4.09	3.475	4.445	511.075	3.61813	3.46778	3.26771	3.17435	4.97937	3.93972	5	3.77454	5.18175	1.82103	2.95331	4.71839	8.70372	54.5998	43882	2	50	2	4	2
0	0	0	0.02	0	0	0	0	0	0.96	0	1.965	0	0.01	0	0	0.79	55.57	10.17	0.07	0.74	1.945	0.41	0.345	13.74	0	0	0	0	86.735	2.81693	0.411777	4.92845	0	1.31769	1.83716	5	1.81439	5.48032	7.37996	0	7.25463	5.35627	43.5976	43885	1	22	1	1	2
0	0	0	0.405	0.025	0.075	0	5.965	0.01	0.75	0.185	0.1	0.035	0.025	0	0	0	0	0.195	0.01	0.1	0	1.32	0.045	2.06	0	0	0	0.005	11.31	3.31798	0	0.922417	1.84483	0	10	5	0	2.22489	3.61654	5.90363	3.40905	8.63347	44.8728	43886	2	22	1	1	1
3.91	4.835	0.285	0.44	0.015	0	0	0.19	0.27	7.58	0.01	24.75	0	0	0	0	0.36	11.91	7.685	0	0.005	0.47	0.93	0.45	5.91	0	0	0	0	70.005	1.10865	5	4.72561	0	4.05488	9.4864	5	5	5.36894	0.562331	5.85854	9.25865	7.6873	63.1113	43889	1	27	1	3	2
0.13	0.065	0.025	2.355	1.83	3.49	19.435	11.965	1.87	2.92	0.375	1.175	0.07	0.055	0	0	0.085	28.04	4.71	0.235	1.48	2.035	0.82	1.555	15.25	0	0	0	0.015	99.985	5	3.04041	5	3.23656	0	3.19884	3.37387	0	10	0.815134	0	10	8.2506	51.9154	43892	1	35	1	1	1
0.005	0.025	0	0.21	0	0	0	0.105	0.15	0	0	0.02	0	0	0	0	0.05	16.57	2.86	0.19	0.19	1.03	1.265	0.335	5.925	0	0	0	0	28.93	5	5	2.35356	0	0	1.64503	5	5	7.66885	0	6.30274	9.0591	7.97387	55.0031	43893	2	45	2	4	3
0	0.02	0	3.31	6.695	6.8	46.79	0.065	4.31	38.065	55.285	32.41	36.94	90.705	6.32	324.25	0.11	32.745	10.84	0.66	0.855	1.13	7.94	4.42	23.995	6.97	6.01	4.97	6.41	759.02	5	3.8036	5	5	0	0.425577	5	3.82521	8.45091	0.795297	5.6509	10	10	62.9515	43895	2	50	2	3	3
0	0	0	0.07	0	0	0	0.37	0.105	1.345	0.17	0.325	0	0	0	0	0.085	0.255	0.27	0.275	0.155	3.005	2.065	0.505	17.65	0	0	0	0.145	26.795	4.07277	3.92413	0.0408764	0.0272509	3.76426	7.57995	5	5	3.5927	5.27336	10	2.76079	4.05315	55.0892	43899	1	35	1	3	2
0	0.135	0.005	2.46	0.245	0.24	0.455	0.515	0.895	18.635	86.54	31.45	58.84	144.295	10.08	516.78	0.085	28.04	4.8	0.325	0.92	2.06	13.655	5.26	32.49	11.1	9.6	7.92	9.78	997.605	5	5	4.26616	4.67448	1.99745	9.63488	5	5	0	1.39921	1.43969	2.88981	10	56.3017	43902	2	41	2	3	4
0.015	0.02	0	0.53	0.025	0.025	0.465	0.005	0.055	0.8	0.54	1.08	0.01	0.04	0	0	0	0	0.535	0.465	0.445	1.635	1.28	0.525	12.55	0	0	0	0	21.045	5	0.7146	0.384785	0.769569	7.49047	6.35952	5	5	8.62364	0	10	7.17406	8.07072	64.5874	43903	1	80	4	3	4
0	0.005	0	4.925	2.28	2.77	4.6	28.75	1.435	7.89	2.145	5.13	0.21	0.325	0	0	0	0	0.42	0.01	0.35	0.865	1.095	0.435	5.855	0	0	0	0.055	69.55	1.87108	0	5	5	2.80615	6.92808	5	5	10	3.2257	10	6.47284	8.72414	70.028	43904	1	70	3	3	1
0	0	0	0.105	0.6	0.62	5.56	0	0.505	6.815	0.16	2.055	0.02	0	0	0	0.42	20.1	50.37	0.14	0.94	0.73	0.905	0.415	4.195	0	0	0	0.02	94.675	4.13659	2.72312	5	5	3.84165	7.70312	5	0	3.43147	4.97775	8.23303	6.64823	6.73694	63.4319	43905	2	73	3	3	4
0	0	0	0	0	0	0	0	0	0	0	0	0	0	0	0	0	0	0.205	0.035	3.98	1.06	4.63	0.065	5.1	0	0	0	0	15.075	4.00584	1.36281	5	5	2.92752	3.4012	5	0	6.94734	0.773942	4.11702	7.3831	10	55.9188	43906	1	68	3	4	1
0.005	0.04	0	1.9	0.005	0	0	4.815	0.365	17.065	0.24	6.93	0.01	0.175	0	0	0	0	0.115	0.55	1.1	3.245	1.89	0.53	22.355	0	0	0	0	61.335	3.66883	3.67857	4.78571	5	1.2381	2.32967	5	5	7.06443	7.51905	3.24571	10	4.0041	62.5342	43910	1	53	2	1	1
0.01	0.04	0	3.405	0	0	0	0.46	0.84	5.575	0.475	13.61	0.01	0.28	0	0	0	0	0.03	0.07	0.23	0.215	2.215	0.66	8.65	0	0	0	0	36.775	5	5	5	5	0	1.45077	5	5	10	0	4.3249	10	10	65.7757	43914	2	54	2	2	3
0	0	0	0	0	0	0	0	0	0	0.625	0.595	0	0	0	0	0	1.055	0.095	0.02	0.005	0	0.785	0.765	2.21	0	0	0	0	6.155	2.28921	0	0.151088	0.20145	2.82031	7.12825	5	1.56124	10	3.93948	3.05012	6.58023	10	52.7214	43916	2	55	2	3	1
0.33	0.315	0.035	1.52	0.08	0.175	0.97	0.01	0.12	1.52	0.235	7.32	0.045	0.175	0	0	1.59	5.76	55.96	0.005	0.205	0.15	1.115	0.105	7.555	0	0	0	0	85.295	3.5846	0	5	5	0	3.97704	5	5	7.14639	5.42103	10	8.91603	4.43818	63.4833	43920	2	43	2	4	4
0.025	0.045	0	0.02	0	0.005	0	0.005	0	11.655	0.6	0.115	0	0	0	0	0	35.7	20.48	0.035	0.285	0.21	0.745	0.335	2.66	0	0	0	0	72.92	1.42372	0	5	5	3.42122	6.84698	5	5	7.91036	7.71545	7.41058	5.634	10	70.3623	43923	1	67	3	1	1
0	0	0	0	0	0	0	0	0	8.28	0.14	1.245	0	0	0	0	0	0	0.16	0.035	0.035	0.255	1.18	0.27	1.9	0	0	0	0.09	13.59	2.13319	0	3.17422	5	5.48591	10	3.72228	0	0.0958873	0	8.08396	2.39091	8.75998	48.8463	43924	2	45	2	3	3
0	0	0	1.56	0.02	0.015	0.43	0	0.06	4.94	0.255	18.45	0.015	0.185	0	0	0	0	0	0	0.11	0.555	1.41	0.02	7.915	0	0	0	0	35.94	1.90366	3.79799	3.81082	4.25991	0	2.52673	5	2.95114	2.88705	5.82814	10	3.20791	5.46173	51.6351	43932	1	27	1	4	2
0	0	0	1.53	0.125	0.15	2.44	0.385	0.245	10.925	34.35	17.25	23.105	56.71	3.95	202.66	0.155	49.05	18.015	0.1	0.68	0.05	4.825	2.135	12.165	4.36	3.76	3.11	3.86	456.09	1.85495	0	5	5	5.90686	5.00566	5	5	10	7.67157	4.43529	10	6.70588	71.5802	43934	1	80	4	3	2
0.005	0	0	0.05	0.005	0.01	0	0.745	0	5.9	0.495	3.91	0.095	0.005	0	0	0	0	0.01	0.01	0.045	0.01	0.15	0.7	1.25	0	0	0	0	13.395	0.951374	0	1.61701	3.16134	0	10	5	5	1.78573	7.41279	10	0	6.62612	51.5544	43937	2	47	2	3	1
0.01	0.13	0	0.7	0	0	0	0.36	0.51	17.78	52.895	24.175	35.895	87.95	6.15	315.36	0	0	0	0.125	0.11	0	8.64	3.38	12.81	6.78	5.85	4.835	5.97	590.415	3.67455	5	0	0	0	4.4962	5	5	5.77587	6.38003	6.46095	7.85147	0	49.6391	43942	1	62	3	3	3
0	0	0	4.405	0.06	0.165	0.005	13.42	0.065	4.765	1.2	17.5	0.1	0.48	0	0	0	75.21	42.425	0.005	0.94	0.49	1.52	0.705	14.12	0	0	0	0.015	177.595	1.29627	0	5	5	0	5.9877	3.94577	0	0.479617	1.5194	4.40898	1.853	8.8184	38.3091	43945	1	70	3	3	2
0	0	0	0.015	0	0	0	0	0	0.96	0	2.32	0	0	0	0	0	0	0.285	0.045	0.045	0.185	3.325	0.075	6.96	0	0	0	0	14.215	5	0	0	0	5.37309	2.47989	5	0.919303	7.77913	0	8.76156	4.11445	10	49.4274	43954	1	21	1	4	1
0.005	0.02	0	1.92	0.005	0.13	0	0.045	0.065	9.06	1.165	12.245	0.01	0.265	0	0	0	0.005	0.185	0.065	1.02	0.725	1.54	0.24	5.395	0	0	0	0.09	34.2	2.98242	1.75554	2.01613	1.64582	0.746105	7.79865	5	5	7.38944	6.86124	6.66675	5.31155	5.28665	58.4603	43955	2	27	1	1	1
0	0	0	1.865	0	0	0	0	0.1	1.12	0.135	1.45	0.25	0.13	0	0	0.095	19.23	3.84	0.065	0.68	0.6	1.525	0.325	4.12	0	0	0	0.03	35.56	5	5	5	5	6.52148	10	4.24134	3.74866	4.56742	2.19366	10	7.87683	8.96273	78.1121	43959	2	57	2	3	2
0.36	0.34	0.04	0.73	1.575	2.205	4.005	0.295	0.155	3.43	13.76	4.935	9.225	22.61	1.58	81.065	0.045	0.135	0.39	0.935	0.88	0.675	3.715	1.145	8.445	1.745	1.505	1.245	1.54	168.71	5	1.45803	0.312435	0.650906	2.45782	2.41937	5	1.35388	7.57027	0	3.56951	2.78335	8.48135	41.0569	43963	1	31	1	3	4
0.005	0.005	0	0.005	0	0.005	0	0.005	0	0.015	0.385	0.39	0	0	0	0	0	0	0	0.215	0.395	0.725	0.705	0.54	6.155	0	0	0	0	9.55	4.50388	0	0.228659	0.457317	0	10	5	0	3.70069	1.04675	9.07805	2.95659	10	46.9719	43964	1	78	3	3	1
0.01	0.005	0	4.845	5.055	6.04	12.95	19.09	1.175	13.265	47.385	20.16	31.515	81.73	5.025	290.155	0.08	25.49	4.18	0.215	0.565	0.515	8.4	3.91	19.59	5.57	4.61	4.085	4.86	620.475	2.331	2.44755	5	5	4.16472	10	4.8345	5	4.93801	7.39964	9.29324	6.73706	4.673	71.8187	43966	2	71	3	3	2
0	0	0	0	0	0	0	0	0	0	0	0	0	0	0	0	0	0	0	0.01	0.01	0.745	0.27	0.01	3.19	0	0	0	0	4.235	2.03428	0	0	0	0	2.25746	5	0	0.799137	4.39798	8.04373	2.01816	3.69848	28.2492	43968	1	52	2	3	3
6.285	7.64	0.485	2.15	0	0.005	0	0.005	0.03	6.455	25.73	17.205	17.315	42.65	2.965	151.995	3.72	11.035	1.05	0.08	0.405	1.805	3.825	1.27	21.035	3.265	2.82	2.33	2.875	336.43	3.28894	2.58417	5	5	2.55956	10	5	5	0	4.01326	7.4658	4.23206	9.96259	64.1064	43971	2	52	2	5	3
0	0.045	0	1.95	0.005	0	0	0.095	0.155	11.365	0.295	9.67	0.01	0.22	0	0	0.005	0.015	0.27	0.105	0.715	1	13.255	0.685	12.135	0	0	0	1.225	53.22	2.68561	2.05151	3.40866	4.4502	0	6.7979	3.68135	2.01995	2.13173	9.02944	4.20669	7.82426	10	58.2873	43973	1	44	2	1	1
0.005	0.01	0	1.345	2.235	2.26	15.705	0.005	1.425	12.855	0.17	8.235	0	0.015	0	0	2.345	8.285	3.085	0.27	0.175	0.7	0.845	0.595	5.09	0	0	0	0.09	65.745	2.40908	0.538068	5	5	3.04905	2.60756	3.79876	0	3.86066	8.37593	6.04046	8.16919	2.80375	51.6525	43976	2	60	3	1	1
0	0	0	0.005	0	0	0	0	0	5.92	2.695	12.69	0	0	0	0	0	0	0.845	0.055	0.28	1.205	0.36	3.595	10.945	0	0	0	0	38.595	3.79581	0	0.363457	0	1.039	6.60261	2.60991	0	3.34953	3.64943	6.80689	3.21738	0	31.434	43977	2	62	3	3	1
0.11	0.07	0	0	0	0	0	0	0	2.55	0.01	3.585	0	0	0	0	0	0	0	0.515	0.195	0.165	4.3	0.085	4.425	0	0	0	0.215	16.225	2.56024	0	0	0	0	8.31938	2.26741	0	3.0323	6.1464	6.46759	3.87163	2.07915	34.7441	43981	2	45	2	3	1
0	0.005	0	0.31	0.87	1.025	6.5	0.045	0.615	5.16	0.025	2.415	0.005	0	0	0	2.095	39.08	11.77	0.105	1.25	0.125	1.985	0.49	3.755	0	0	0	0.03	77.66	1.77808	0	5	5	0	4.75367	3.737	0	6.46361	6.77394	6.13883	6.636	6.87133	53.1525	43986	2	23	1	4	3
0	0	0	0	0	0	0	0	0	4.15	0.145	0.16	0	0	0	0	0.175	26.405	14.73	0.105	1.03	0.26	1.005	0.26	2.12	0	0	0	0	50.545	4.41778	5	5	5	5.70664	4.76697	5	5	8.6934	4.00753	6.78538	10	8.29612	77.6738	43991	2	61	3	2	1
0.025	0.01	0.005	3.2	0.345	0.56	5.12	0.02	0.555	4.455	0.775	3.925	0.045	0.215	0	0	2.95	8.875	0.92	0.01	1.175	0.37	8.17	0.565	7.655	0	0	0	0	49.945	3.30837	5	2.67917	3.60013	6.0579	6.23422	5	3.71177	3.46696	0	5.54561	8.90598	2.95373	56.4638	43992	2	21	1	1	3
1.26	2.21	0	0	0	0	0	0	0	0.3	0.985	1.78	0	0	0	0	0	0	0	0	0.02	0.325	1.22	1.235	4.215	0	0	0	0	13.55	3.32059	0	0	0	0	5.38725	5	5	0	1.83359	10	0	10	40.5414	43994	1	46	2	3	2
0	0	0	0.295	0	0	0	0	0	0.53	0.3	2.245	0	0	0	0	0	0	0.085	0.11	1.33	1.17	0.215	0.5	8.225	0	0	0	0	15.005	3.67633	0	0.336997	0.673994	0	5.6791	4.56242	0	2.84553	0.940135	0	2.33503	9.51153	30.5611	43995	2	80	4	3	1
0	0	0	0.885	0.03	0.035	0.595	0	0.055	10.145	0.345	5.285	0.01	0.105	0	0	0.075	23.505	3.985	0.205	0.535	0.46	1.49	0.18	4.87	0	0	0	0	52.795	3.29381	0	5	5	3.10196	2.58171	4.38596	5	10	4.78007	0	10	8.45469	61.5982	43997	1	60	3	2	4
0.005	0.005	0	0.125	0	0.025	0.09	0.005	0	16.225	78.93	23.2	52.995	138.445	8.205	464.89	0.66	2.545	0.745	0.215	0.65	0.32	15.97	4.865	20.47	9.06	7.685	6.535	8.515	861.38	3.71283	5	0.304136	0	5.05156	3.12826	4.99131	5	8.33214	10	10	10	0.950064	66.4703	44001	2	49	2	4	4
0.59	0.555	0.065	12.065	0	0.005	0	0	0	0	0.08	0.1	0	0	0	0	0	0	0	0.03	1.87	0.37	0.23	0.15	2.53	0	0	0	0	18.64	1.78078	0.626118	0	0	0.72749	5.18784	5	0	4.17184	0	3.96208	3.07569	7.65286	32.1847	44008	1	39	1	2	3
0	0	0	2.81	0	0	0	0	0.015	37.765	188.865	58.895	128.035	314.085	21.935	1124.74	0	0	0.295	0.56	0.785	0.915	23.695	8.975	45.2	24.17	20.86	17.245	21.28	2041.12	2.63481	0	2.61026	5	1.06811	8.26698	5	5	7.33005	4.12241	3.03618	7.42815	9.61111	61.1081	44010	2	72	3	1	1
0.005	0.01	0	0.04	0	0	0	0	0	10.89	62.38	17.41	42.18	103.345	7.225	370.555	0	0	0	0.17	0.135	0.29	7.995	3.75	18.305	7.96	6.875	5.68	7.02	672.22	4.94543	0	0.127899	0	1.00045	2.04638	5	1.19372	3.93721	0.432015	7.009	3.31992	3.81852	32.8306	44016	1	44	2	3	2
1.455	1.35	0.165	1.43	0	0	0	0	0.02	1.185	0.79	7.405	0.01	0.175	0	0	0.15	0.45	0.045	0	0.825	1.24	1.835	0.705	10.04	0	0	0	0	29.275	2.413	5	1.70891	3.33786	2.99542	10	4.6818	5	2.24309	2.27943	0.807291	6.77289	7.39531	54.635	44017	1	42	2	3	2
0.01	0.045	0	3.915	0	0.17	0	0.13	0.205	19.72	50.45	26.365	33.475	82.245	5.73	293.85	0.07	7.205	9.515	0.98	0.61	0.305	7.275	3.15	17.815	6.32	5.45	4.505	5.56	585.07	4.33583	5	5	5	2.29773	3.79014	5	5	7.06696	9.31769	10	2.80061	8.67314	73.2821	44021	2	71	3	3	2
0.01	0.005	0	1.25	0	0	0	0	0	11.855	23.35	8.065	15.26	40.585	2.325	135.065	0.02	0.06	0.01	0.365	4.26	0.625	5.025	1.46	14.37	2.565	2.155	1.865	2.47	273.02	4.88451	0	2.5641	5	0	2.51031	5	0	8.62553	6.05284	3.46573	5.32439	10	53.4274	44022	2	44	2	4	4
0.1	0.08	0	0.405	0.225	0.58	0.325	0.365	0.14	6.79	40.025	11.945	26.93	76.235	3.78	259.605	0	0	0.005	0.19	0.13	0.16	6.115	3.59	13.95	4.24	3.27	3.22	3.63	466.03	1.72197	5	0.187913	0.338244	0	1.48018	5	5	6.87579	4.55001	4.11521	7.49782	0	41.7671	44027	1	76	3	3	1
2.23	2.045	0.37	7.375	0.815	0.905	6.105	0.24	6.5	9.205	24.68	16.795	16.155	57.33	1.435	195.875	1.6	20.285	5.08	0.275	0.305	0.53	6.525	4.97	19.82	1.72	0.72	1.625	1.195	412.71	5	5	4.37132	2.21022	5.00327	3.11319	5	5	10	9.09408	6.88959	10	4.97023	75.6519	44029	2	70	3	3	4
0	0.01	0	0.29	0.78	0.875	1.655	0.605	0.495	0.23	0.245	0.205	0.005	0	0	0	0.005	0	0.285	1.195	1.06	0.045	7.82	0.35	3.725	0	0	0	0.005	19.885	4.95001	5	0.113061	0.226122	2.79788	6.06702	5	0.180897	6.69111	4.49831	6.23039	9.66783	7.11418	58.5368	44032	2	47	2	4	3
9.935	12.255	1.11	2.265	0	0.26	0.27	0.01	2.55	24.445	105.685	40.395	70.55	185.945	10.73	602.34	0	1.645	2.69	0.405	0.585	3.385	14.96	6.55	41.915	11.85	10.09	8.52	10.91	1182.25	5	0	2.95559	5	4.24452	4.02804	5	5	10	2.56568	10	10	10	73.7938	44034	2	49	2	3	4
0	0	0	1.535	0.01	0	0	1.415	0.05	4.89	6.37	8.955	4.055	14.49	0.36	48.97	0.03	0.09	0.235	0.1	0.535	0.61	1.805	1.185	10.585	0.43	0.18	0.405	0.29	107.58	5	5	5	5	8.50596	5.97566	5	3.26624	5.54117	1.99833	3.2452	9.8321	8.07572	71.4404	44039	2	57	2	2	1
0	0	0	1.025	0	0	0	0	0.01	17.89	88.995	35.66	60.06	153.805	9.605	521.19	0	0	0	0.255	0.65	0.145	13.88	4.9	24.495	10.595	9.06	7.595	9.555	969.37	2.78792	5	5	5	8.28328	8.02549	5	5	4.67569	4.31728	9.90313	9.44783	3.60806	76.0487	44041	1	60	3	4	4
0.005	0.01	0	1.515	0.115	0.3	0.16	0.15	0.06	3.42	1.025	1.925	0	0.2	0	0	0.125	0.37	0.035	0.57	0.43	0.845	3.985	0.555	10.8	0	0	0	0	26.6	5	0	1.37192	2.63069	1.84054	4.21258	5	0	7.11467	2.66777	10	4.53641	9.67918	54.0538	44045	1	65	3	3	1
0.01	0	0	10.04	2.38	3.54	21.76	1.38	2.64	20.665	32.975	16.245	22.17	58.02	3.415	193.81	0.075	0.575	0.995	0.175	0.105	0.2	4.395	3.22	15.37	3.77	3.2	2.72	3.48	427.33	1.39125	3.27395	2.68387	3.44526	3.22826	10	3.95919	3.28346	2.24312	6.69171	2.42309	4.96865	6.83995	54.4318	44047	1	22	1	3	4
0	0.01	0	0.44	0.03	0.08	0.005	6.52	0.015	1.47	0.205	1.05	0.04	0.03	0	0	0.04	0.115	0.08	0.005	0.01	0	1.095	0.06	1.85	0	0	0	0.1	13.25	1.4364	0	0.935551	1.8711	2.93832	6.14105	5	1.40333	3.6316	8.02957	10	8.96658	0	50.3535	44050	2	20	1	3	1
0.01	0.015	0	2.015	0.51	0.585	1.08	0.41	0.325	0.375	0.69	3.535	0.025	0.15	0	0	0	0	0.28	0.05	0.12	0.525	0.18	0.355	6.61	0	0	0	0.005	17.85	4.61075	0	2.05218	4.10437	1.97401	6.72034	5	5	4.93335	3.66136	5.66086	7.74604	3.57666	55.0399	44051	1	32	1	3	1
0	0.025	0	1.75	0	0.02	0	0.475	0.225	4.45	0.295	8.25	0.01	0.175	0	0	0.015	8.235	0.865	0.01	0.21	0.78	1.27	0.35	8.88	0	0	0	0	36.29	2.54783	5	5	5	1.69647	10	5	5	0.207877	5.65108	6.53975	3.80627	3.80489	59.2542	44052	2	41	2	1	3
0	0.005	0.005	4.11	8.75	9.83	18.755	0.14	5.835	13.255	34.8	11.84	23.065	56.74	3.95	202.655	0	0	0.27	0.08	0.125	0.925	5.805	2.245	13.395	4.35	3.765	3.105	3.865	431.665	3.73502	5	5	5	5.30577	5.20771	4.59948	5	2.54564	0	7.02946	5.11395	7.64699	61.184	44053	2	80	4	3	2
9.07	11.505	1.74	0.735	0.04	0.005	0.005	7.115	0.025	19.905	40.26	20.975	26.84	70.185	4.13	234.185	0.015	7.93	0.87	0.305	0.38	0.445	9.61	2.68	13.675	4.56	3.865	3.29	4.34	498.685	2.92683	5	4.87805	5	4.65691	3.37711	5	5	7.05587	8.38591	4.89951	10	6.0728	72.253	44057	2	22	1	3	3
0.005	0.01	0	0.945	0	0	0	0	0.05	0.525	0.04	0.53	0.125	0.065	0	0	0	3.015	3.81	0.05	0.015	0	0.21	0.065	1.575	0	0	0	0.015	11.05	2.57518	0	1.49715	2.89924	1.87579	8.27727	4.8289	0	9.31614	5.85129	3.28365	7.64382	5.46827	53.5167	44058	2	38	1	4	3
7.56	14.095	2.09	0.815	2.52	2.84	5.36	1.965	1.61	6.99	24.415	12.445	15.97	46.93	1.85	112.42	0	0	0.535	0.14	0.165	0.005	3.895	1.64	8.46	2.04	1.725	1.465	2.2	282.145	4.29412	0	0.277855	0.55571	1.0929	5.70671	5	2.55279	3.99867	3.0811	4.52981	6.46999	5.48614	43.0458	44059	2	52	2	3	3
0	0.01	0	0.255	0	0	0	0.025	0.24	9.78	48.075	18.375	32.69	83.68	5.33	298.17	0	0	0	0.295	0.545	0.1	6.205	3.055	13.805	5.905	4.94	4.295	5.125	540.9	2.84529	0	0.809436	0.385446	1.76791	6.76012	5	0.154178	3.84532	0.904512	5.01375	3.02648	9.32565	39.8381	44060	2	69	3	3	4
0	0.025	0	1.88	0.005	0	0	0.07	0.12	1.825	0.295	8.405	0.01	0.21	0	0	0	0	0.31	0.1	0.385	0.54	0.57	0.3	6.745	0	0	0	0	21.795	3.85966	2.87839	3.0433	5	2.38267	10	5	2.87839	1.10279	0	0	0.501799	9.35575	46.0027	44062	1	77	3	1	1
0.1	0.075	0	0.24	0.72	0.82	1.53	0.57	0.46	31.885	185.65	51.265	125.345	317.185	20.29	1108.13	0	0	0.005	0.775	0.595	1.13	24.61	10.035	48.685	22.375	19.295	15.955	20.225	2007.95	3.6157	0	0.0825846	0.165169	2.1494	5.9156	2.97569	0.0330338	3.93323	6.20742	7.17886	5.30989	0.815309	38.3819	44063	2	40	2	3	2
0.005	0.1	0	2.38	0.02	0.005	0	0.69	0.475	10.745	0.54	3.455	0.02	0.15	0	0	0	0	0.36	0.3	0.365	2.85	1.9	0.785	17.66	0	0	0	0	42.805	4.67168	5	3.58083	5	0.0957549	10	5	5	0	7.58769	7.0436	1.48364	8.35212	62.8153	44064	2	27	1	1	2
0	0	0	0.875	0	0	0	0	0.01	0.725	0.145	4.2	0.005	0.105	0	0	0.3	99.02	15.475	0.07	0.09	0.145	0.21	0.345	6.845	0	0	0	0	128.565	4.39016	0	5	5	0.788436	7.07571	5	0	2.96507	10	10	10	9.80222	70.0216	44066	2	55	2	1	1
0	0	0	9.72	0.035	0.065	0.445	0	0.135	0.62	0.29	0.99	0	0	0	0	0.475	1.705	0.82	0.125	0.105	0.31	2.32	0.52	4.665	0	0	0	0	23.345	5	3.00185	0.115456	0.230911	0.143678	3.36302	5	0	6.47507	0	8.66552	5.26901	7.21738	44.4819	44068	2	60	3	1	2
0	0.005	0	0	0	0	0	0	0	0.36	0.13	1.235	0	0	0	0	0	35.7	20.07	0.37	0.545	0.15	1.53	0.38	2.705	0	0	0	0	63.18	5	0.601251	4.71982	5	2.18054	6.88201	1.924	0	4.61361	3.36166	8.31111	9.70076	1.42228	53.717	44069	2	76	3	4	2
0.005	0.01	0	1.465	0.49	0.57	9.75	0.005	0.905	6.13	30.345	15.115	20.225	71.32	1.78	244.18	0.105	53.395	15.59	0.16	0.575	0.165	5.735	5.675	21.29	2.14	0.9	2.04	1.465	511.53	5	0	5	5	0.704894	1.34514	5	1.75376	7.02252	5.51715	10	8.88725	6.63643	61.8671	44071	2	43	2	3	4
0.02	0.01	0.005	7.875	23.335	26.23	50.02	0.685	15.365	5.06	0.705	6.635	0.01	0.145	0	0	0.31	7.3	1.07	0.19	0.405	1.26	2.525	1.26	16.425	0	0	0	0.09	166.935	4.53793	5	5	5	6.03052	1.69714	5	5	10	6.26341	8.26453	9.87314	7.48158	79.1483	44072	2	54	2	4	4
0.005	0.01	0	2.805	2.07	3.305	15.785	0.63	1.855	6.46	0.27	7.685	0.015	0.175	0	0	0	0	0.005	0.185	0.295	0.475	2.06	0.96	8.745	0	0	0	0.095	53.89	4.37601	0.361925	5	5	1.56834	1.47554	5	0	7.3876	1.78952	7.41354	9.24634	7.97312	56.5919	44081	2	25	1	3	2
0	0.005	0	0.185	2.19	1.905	20.665	0	1.355	7.045	0.2	3.905	0.005	0	0	0	0.02	6.81	2.29	0.16	0.335	2.155	1.775	0.69	12.73	0	0	0	0.2	64.625	3.40459	0	0.671283	0.141323	0	6.82698	1.7411	0.22965	3.52966	3.72464	1.76755	5.54798	6.31329	33.898	44082	1	80	4	3	4
0	0	0	2.9	0	0	0	0.015	0.06	15.015	28.5	27.705	19.05	46.975	3.26	167.195	0	0	0.05	0.14	0.585	0.12	4.525	1.55	15.015	3.595	3.105	2.565	3.165	345.09	4.58834	2.04403	5	5	2.72537	5.39429	3.18239	1.00236	3.84982	2.62055	2.2566	6.34505	9.77004	53.7788	44085	1	79	3	3	2
0	0	0	0.13	0.075	0.195	0.11	0.095	0.04	30.45	169.075	48.915	115.025	281.85	19.705	1010.6	0	0	0	0.51	1.21	1.12	24.42	8.565	38	21.72	18.74	15.49	19.13	1825.17	5	5	0.0426524	0.0853048	1.15256	5.68699	3.10737	0.0284349	4.78269	3.17208	6.65405	4.36235	0.409696	39.4842	44089	2	44	2	5	1
0.005	0.065	0	2.32	0.02	0.005	0.005	3.565	0.285	23.005	0.565	8.69	0.04	0.235	0	0	0.045	16.935	3.04	0.01	0.19	0.275	1.44	0.725	7.415	0	0	0	0	68.88	5	5	5	5	1.55146	10	5	5	0	7.84609	3.08399	10	9.53144	72.013	44091	2	49	2	2	1
0	0.035	0	0.44	0.005	0	0	0.22	0.31	16.085	0.58	32.735	0	0	0	0	0	0	0.285	0.04	0.39	1.56	1.975	1.145	11.71	0	0	0	0	67.515	1.56593	2.70122	0.0146806	0	9.66176	3.48117	5	4.56076	7.55084	4.38285	7.78252	7.52538	1.23507	55.4622	44092	1	47	2	3	1
0	0	0	35.035	0	0.015	0	6.87	0	5.21	31.015	8.69	20.765	55.535	3.06	175.845	0	0	0.045	0.22	0.255	0.975	4.37	1.985	13.11	3.38	2.87	2.435	3.15	374.835	5	0	0.115181	0.230362	0.522153	0.903727	5	0.115181	4.73549	4.09532	2.06985	3.79311	3.62554	30.2059	44093	2	36	1	3	3
0	0	0	0	0	0	0	0	0	1.485	6.765	3.025	4.615	11.305	0.79	40.53	0.43	1.28	0.325	0.145	0.06	0.13	1.36	0.375	4.49	0.87	0.75	0.62	0.765	80.115	4.25114	0	0.209832	0	0	2.61944	5	0	9.42123	0	8.64365	6.65432	4.37656	41.1762	44095	2	24	1	4	2
1.395	1.32	0.155	0.095	0	0	0	0	0	0.67	0.53	0.685	0	0.015	0	0	0	0	0.175	0.035	0.025	0.435	1.755	0.715	4.03	0	0	0	0.09	12.125	4.04647	0	0.250063	0.500125	2.06718	6.17462	2.72068	0	0.0718381	5.73199	9.31803	0	3.76171	34.6427	44098	1	34	1	3	2
0	0	0	0.905	2.235	2.275	15.705	0.055	2.2	9.285	0.07	6.78	0	0	0	0	1.9	6.81	3.18	0.21	2.18	0.22	0.26	1.01	8.59	0	0	0	0.09	63.96	2.51979	0	0.929557	0	1.53236	10	5	0	0	5.95217	7.81114	3.52931	2.72968	40.004	44100	2	27	1	4	3
1.14	1.98	0	0	0	0	0	0	0	4.005	0.115	0.79	0	0	0	0	0	0	0.13	0.2	0.075	0.685	0.8	0.19	3.78	0	0	0	0	13.89	2.63374	0	1.53689	3.07377	3.78745	0.587033	4.80497	5	10	8.22499	10	10	3.16157	62.8104	44108	2	80	4	3	1
0	0	0	0.295	0.295	0.585	3.515	0	0.365	0.49	0	0.58	0	0	0	0	4.04	11.98	1.145	0.94	0.5	0.27	0.1	0.09	2.53	0	0	0	0	27.72	2.44805	0	0	0	0	5.20193	4.83904	0	4.39976	8.45875	7.18988	4.49418	0	37.0316	44109	1	42	2	4	1
0.35	0.31	0	0.51	0.015	0.03	0.78	0.195	88.51	10.99	32.89	23.025	21.245	57.11	3.305	186.95	0.305	1.015	0.075	0.1	0.93	1.63	5.585	2.89	20.06	3.65	3.095	2.63	3.305	471.485	4.74622	5	1.22288	2.37311	0	3.42741	5	5	2.77851	9.56778	10	3.80235	0	52.9183	44110	2	33	1	3	3
0.005	0.01	0	0.605	0	0	0	0	0.01	34.09	206.92	63.84	139.815	391.36	20.27	1377.45	0	0	0	0.71	0.665	0	29.89	18.61	64.98	22.745	17.53	17.33	19.065	2425.9	2.70629	0.303767	0.885986	1.77197	0	2.27436	5	0	2.78257	7.3174	10	8.26633	0	41.3087	44111	1	29	1	4	3
0	0	0	0.45	4.725	4.805	33.08	0	2.985	33.865	0.37	9.775	0.02	0	0	0	0.495	4.185	4.775	0.4	0.815	0.05	1.17	1.415	4.895	0	0	0	0.185	108.46	2.28245	0	2.58951	4.78496	1.57622	3.29101	5	3.65909	10	7.41074	7.48147	10	10	68.0754	44113	1	45	2	2	4
0	0	0	1.44	0.01	0.025	0.225	0	0.025	4.17	0.395	10.13	0.015	0.135	0	0	0	0	0	0	0.01	0.095	0.31	0.085	3.21	0	0	0	0	20.28	1.20077	0	2.9719	4.41282	1.55299	5.46811	5	0	4.62914	5.12595	7.70913	3.65157	5.58142	47.3038	44117	2	67	3	4	1
3.645	4.445	0.27	0.585	0	0	0	0	0.005	12.3	41.54	14.14	28.265	69.305	4.84	248.255	0.03	16.49	1.655	0.22	0.685	0.115	6.085	2.055	11.895	5.335	4.605	3.805	4.695	485.265	5	1.38534	5	5	7.70105	9.50882	4.55243	0.186488	1.26506	4.84986	4.15652	7.25288	10	65.8584	44120	2	71	3	2	4
0	0	0	0.32	0	0.215	0	0	0	0.3	0.205	0.25	0	0.07	0	0	0	0	0	0.005	0.02	0.725	1.005	0.02	4.48	0	0	0	0	7.615	2.29918	0	0	0	0	8.92145	4.2836	1.89153	3.62025	6.91123	6.37249	6.23048	0	40.5302	44121	1	33	1	3	2
0.23	0.105	0.07	1.45	0	0	0	0	0	11.115	54.385	17.17	36.255	96.96	5.345	307.005	0.17	0.55	0.255	0.845	1.42	1.785	7.625	3.625	21.665	5.9	5.01	4.25	5.505	588.695	4.35407	2.52632	1.39474	2.73684	0.0280702	4.2753	5	5	7.138	0	6.55579	4.81274	8.54154	52.3634	44126	1	60	3	3	4
0	0	0	1.55	0	0.325	0	0	0.015	1.625	0.425	5.855	0.005	0.235	0	0	0	0.16	8.635	0.07	0.36	0.21	2.59	0.055	5.965	0	0	0	0	28.08	5	5	5	5	2.45505	6.54325	5	5	10	0	10	7.75862	10	76.7569	44128	2	29	1	4	1
0	0.025	0	9.675	0.005	0.005	0	0.06	0.19	2.475	0.9	6.56	0.27	0.28	0	0	0	0	0.135	0.27	1.825	0.895	1.27	0.415	9.705	0	0	0	0.03	34.99	3.5196	2.39125	2.17775	4.3555	2.89987	7.48034	5	5	5.05833	2.49247	2.96179	0.513494	10	53.8504	44129	2	51	2	2	3
0.005	0	0	2.155	0	0	0	0	0.02	4.025	0.39	14.26	0.01	0.185	0	0	0	0	0	0.02	0.195	0.06	0.7	0.065	8.17	0	0	0	0	30.26	1.54638	0	3.58518	5	0	5.74965	5	4.05078	2.10214	8.34092	4.82354	2.10169	5.09153	47.3918	44131	2	26	1	3	2
0	0.01	0.005	5.46	0.225	0.58	0.325	0.46	0.51	6.845	1.045	15.84	0.27	0.485	0	0	0	0	0.005	0	0.305	1.795	9.7	0.845	16.78	0	0	0	0.75	62.24	4.32994	5	5	5	0.732759	1.55836	5	5	6.01311	7.75144	10	8.31164	8.51105	72.2083	44133	2	47	2	3	3
0	0	0	0	0	0	0	0	0	0.225	0	0	0	0	0	0	0.045	15.315	2.565	0	2.25	0.255	0.11	0.15	2.8	0	0	0	0.095	23.81	5	5	2.28882	0	0	2.40385	5	5	10	6.47786	0	9.06201	10	60.2325	44141	2	77	3	1	1
3.605	4.78	0.76	1.52	0	0.005	0	0.005	0.02	4.415	18.895	12.08	12.695	31.3	2.175	111.46	0.265	1.09	0.045	0.26	0.41	0.94	3.74	1.01	11.895	2.395	2.07	1.71	2.11	231.655	3.57368	0	2.57316	5	7.34127	0.476954	5	5	10	0	0	10	10	58.9651	44142	1	28	1	5	3
0	0	0	0	0	0	0	0	0	6.035	34.68	9.475	23.645	57.93	4.05	207.725	0.59	1.865	0.155	0.105	0.095	0.47	4.31	1.66	9.035	4.465	3.855	3.185	3.93	377.26	2.38385	0	0.443612	0.492902	0	4.33754	5	0	3.22068	8.0354	0.733123	5.39718	2.67573	32.72	44148	2	32	1	1	2
0	0.005	0	0.395	0.795	0.91	11.55	0.005	1.18	2.485	0.465	3.72	0.12	0	0	0	0	0	0.07	0.025	2.745	0.41	0.605	0.645	5.78	0	0	0	0.005	31.915	4.98177	0	1.20881	2.41762	4.61636	5.91433	3.32856	2.74594	9.91165	4.70922	6.86571	7.21803	6.83859	60.7566	44149	2	80	4	3	2
0	0.01	0	0.005	0	0.005	0	0.005	0	6.85	28.14	11.2	16.41	63.66	0.07	160.21	0	0	0.16	0.155	0.155	0.45	9.39	4.195	19.645	0.06	0.04	0.06	1.69	322.565	3.66745	0	0	0	0	0.62991	4.83622	0	10	8.2477	7.7395	10	0.237142	45.3579	44150	1	48	2	3	1
4.165	5.13	0.305	15.035	1.335	2.85	15.125	0.135	2.05	17.285	41.59	34.46	27.715	67.975	4.74	243.19	0.06	20.395	3.34	0.52	1.315	1.61	7.895	3.275	27.275	5.23	4.51	3.73	4.795	567.035	4.63186	0	5	1.09068	3.07469	2.22931	5	3.83687	7.05984	1.80395	9.42811	4.23019	10	57.3855	44154	1	35	1	3	3
0.02	0.01	0.005	1.055	0.035	0.045	0.725	0	0.07	36.775	184.62	58.875	125.445	307.48	21.485	1102.03	0	0	0	0.44	0.375	0.055	22.545	8.895	38.725	23.69	20.44	16.9	20.86	1991.6	0.84154	0	1.68877	3.37753	3.00225	4.52262	2.81211	1.75131	0.971093	9.85739	7.83297	4.30854	0	40.9661	44157	1	25	1	1	4
0	0	0	2.83	0	0.015	0	0.04	0.53	6.86	31.615	18.015	21.34	52.36	3.655	187.46	0	0	0.135	0.095	0.31	0.14	3.935	1.98	13.655	4.03	3.48	2.875	3.55	358.905	1.54342	0	4.10448	5	7.23881	6.97474	3.80597	2.33209	0.362555	0.439469	0	4.04515	9.61653	45.4632	44158	2	76	3	1	3
0.115	0.1	0.02	2.1	1.44	1.625	3.065	1.22	1.075	6.89	0.315	8.725	0.02	0.175	0	0	0	0	0.055	0.46	1.27	2.045	1.21	0.28	17.35	0	0	0	0.01	49.565	4.73392	4.12655	4.47043	5	0.89081	7.61824	5	3.86864	3.31897	6.79679	8.00369	6.54598	3.35142	63.7254	44160	2	33	1	1	1
8.995	9.525	1.11	4.175	15.555	17.48	33.345	0	10.01	2.68	0.585	0.635	0	0	0	0	0.24	43.615	6.765	0.005	0.45	0.375	2.42	1.185	7.925	0	0	0	0.06	167.135	4.1176	5	5	4.72116	4.81951	3.74515	5	5	8.609	7.2096	10	10	9.93894	83.161	44162	2	72	3	3	3
0	0	0	0.005	0	0	0	0	0	3.5	0	0.73	0	0	0	0	0	0	0	0.105	0.05	0	11.115	0.29	3.43	0	0	0	0.72	19.945	3.02969	0	0.265904	0.531807	3.07942	9.13228	2.85656	0	3.60641	0	10	2.53629	10	45.0384	44163	2	45	2	3	1
0.005	0.02	0	0.4	0	0	0	0.2	0.29	3.64	0	0.045	0	0	0	0	0	0	0	0.005	0.865	0	4.66	0.21	4.795	0	0	0	0	15.135	3.63768	5	1.60179	3.20358	2.48227	5.22616	3.73791	5	9.70607	6.42059	3.2058	8.3186	4.20176	61.7422	44164	2	80	4	3	1
0	0.01	0	4.29	0	0	0	0	0.06	11.475	21.015	26.795	13.285	35.15	2.055	116.25	0	0	0.315	0.125	0.6	0.02	5.775	1.525	22.43	2.265	1.92	1.635	2.06	269.055	5	5	5	5	0	2.95556	5	5	10	7.5409	8.22346	7.60358	10	76.3235	44165	2	49	2	1	4
0	0	0	0	0	0	0	0	0	0.045	0	0.01	0	0	0	0	0.135	62.46	17.14	0.005	0.68	0.485	0.15	0.265	5.19	0	0	0	0	86.565	2.6333	0	3.07425	1.89335	3.88299	10	3.40725	0.653888	0	2.67888	6.9564	0	9.68433	44.8646	44169	1	32	1	3	2
6.825	9.51	1.625	0.085	0.005	0	0	0.045	0.065	5.485	0.045	2.43	0	0	0	0	0	8.925	5.195	0.025	0.13	1.085	0.735	0.255	5.085	0	0	0	0	47.555	4.36909	4.62963	3.47222	5	0.823045	7.05467	4.26808	5	1.4672	2.29277	0	6.34673	9.28142	54.0048	44171	2	27	1	3	3
0	0	0	0.11	0	0	0	0	0	0.09	0.495	0.405	0	0	0	0	0	0	0.35	0.13	0.36	0.66	1.715	0.67	6.29	0	0	0	0	11.275	5	3.85135	0.101351	0.202703	4.45045	5.11435	5	1.0473	10	0	5.47027	6.56598	10	56.8037	44173	1	33	1	3	4
0	0	0	0	0	0	0	0	0	2.555	0.01	0.885	0	0	0	0	0	0	0	0.02	0.015	0.12	5.115	0.135	2.005	0	0	0	0.48	11.34	1.33897	0.465116	0.116279	0.232558	0	1.86047	5	0.348837	7.01323	4.39276	5.6031	9.42116	3.4134	39.2059	44175	1	32	1	3	1
0	0.02	0	0	0	0	0	0	0	0	0.39	0.39	0	0	0	0	0	0	0.445	0.05	0.09	0	0.06	0.71	4.355	0	0	0	0	6.51	4.84389	0	0	0	0	2.8749	5	0	4.17845	0	0	9.93295	10	36.8302	44176	1	73	3	3	1
0	0	0	1.805	1.985	3.525	19.165	0.28	2.205	6.985	8.37	4.83	5.55	19.665	0.49	67.33	0.415	27.545	14.815	0.21	0.31	0.07	2.005	2.98	8.03	0.59	0.25	0.56	0.4	200.365	0.761343	0	5	5	9.09012	2.7983	4.45957	0	3.22501	6.00774	0.77498	9.42306	5.43957	51.9797	44177	2	26	1	4	3
0	0	0	0	0	0	0	0	0	2.93	12.345	3.47	8.27	22.12	1.22	70.04	0.215	71.085	11.11	0.035	0.19	0	1.54	0.945	4.605	1.345	1.145	0.97	1.255	214.835	1.9674	0	5	1.12423	9.21866	2.24845	5	0.0702642	5.39404	0	3.16965	10	10	53.1927	44182	1	59	2	2	1
0.005	0.03	0	0.265	0.16	0.325	1.94	0.06	0.28	1.565	0.135	1.735	0	0	0	0	2.195	6.505	1.14	0.085	1.905	2.35	1.335	0.36	23.175	0	0	0	0	45.55	2.80356	0.526929	0.100532	0.201065	0.0961414	4.42876	3.82162	1.56692	5.73999	6.80077	4.48493	7.32448	0	37.8957	44183	1	23	1	1	1
1.845	2.185	0.315	1.93	0	0	0	0.02	0.2	7.555	0.51	14.355	0.01	0.21	0	0	0.08	26.765	4.205	0.02	0.65	0.73	4.95	0.5	16.19	0	0	0	0	83.225	3.92586	2.86395	3.50753	4.53726	0	4.12884	5	0.426374	8.41353	0	8.03022	4.39148	10	55.225	44184	1	49	2	3	1
10.595	4.83	1.645	0.46	0	0	0	2.375	0.67	13.485	0.075	2.645	0	0	0	0	0	0	0	0.03	0.07	2.015	22.915	1.36	26.79	0	0	0	1.88	91.84	3.7189	4.87304	0	0	0	3.52161	5	5	1.3551	7.59312	10	7.75138	10	58.8132	44187	1	46	2	3	1
0.825	1.755	0.195	2.18	6.56	6.775	55.41	0.015	5.06	24.815	0.465	21	0.19	0.14	0	0	0	1.855	5.26	0.625	2.415	1.415	2.595	1.475	14.725	0	0	0	0.25	156	5	5	5	5	0	10	3.24877	3.9521	0.33937	6.13825	10	1.84026	10	65.5187	44189	2	55	2	3	2
0	0	0	1.3	0	0	0	0	0.015	1.075	0.22	6.23	0.01	0.155	0	0	0.005	0.02	0.21	0.025	0.15	0.3	0.43	0.055	4.555	0	0	0	0	14.755	5	5	5	5	10	0.0736811	5	4.19061	10	7.40741	7.39157	10	10	84.0633	44190	2	71	3	4	1
0	0	0	1.06	0	0.015	0	0.05	0.675	8.495	0.245	2.27	0	0.07	0	0	0	0	0	0.04	0.055	1.875	1.775	0.415	10.265	0	0	0	0.07	27.375	2.98589	0	5	5	0.488528	6.0395	5	0.768778	3.94078	1.23295	10	2.96071	9.44873	52.8659	44191	1	80	4	4	3
0	0.01	0.005	1.59	0	0	0	0.035	0.05	5.39	0.51	2.875	0.015	0.125	0	0	0	0	0.07	0.01	0.005	0.25	1.74	0.17	2.585	0	0	0	0	15.435	1.82843	1.60133	3.17064	5	2.64754	10	5	5	2.66109	4.30723	3.92816	5.64508	9.52403	60.3135	44195	1	69	3	2	1
0	0.035	0	1.97	0	0	0	0.28	0.425	11.485	11.885	12.515	7.735	27.64	0.685	93.77	0	35.7	20.07	0.06	0.435	0.075	8.82	2.745	11.365	0.825	0.345	0.78	1.135	250.78	2.96764	5	5	5	0	2.55576	5	5	10	10	9.45836	10	0.924602	70.9064	44196	1	40	2	1	1
20.15	24.55	1.47	5.145	3.405	5.68	46.44	0.055	4.385	11.285	0.64	11.425	0.235	0.26	0	0	0.12	87.92	20.765	0.205	1.38	0.16	0.93	2.165	9.01	0	0	0	0.01	257.79	3.65888	0.541796	5	5	4.04541	10	0.619195	1.93498	4.48591	8.82353	6.00495	10	9.43145	69.5461	44200	1	80	4	3	4
0	0	0	0.18	0.015	0	0	2.725	0.01	8.965	0.12	9.4	0.025	0.02	0	0	0	0	0.04	0	0.02	0	2.615	0.085	2.91	0	0	0	0	27.13	5	0	1.30173	2.60345	6.55887	10	0.137024	0	0	6.47971	9.34031	7.47948	5.46549	54.3661	44201	1	76	3	3	3
0.005	0	0	0	0	0	0	0	0	3.88	0	8.205	0.05	0	0	0	0	0	0	0.375	0.17	1.1	1.435	0.06	8.195	0	0	0	0	23.475	3.66526	0	0	0	2.86443	1.1998	5	5	5.32468	3.55111	10	5.66867	0	42.2739	44205	2	32	1	4	4
0.055	0.17	0	0	0	0	0	0	0	0.91	0.36	0.72	0	0	0	0	0	0	0	0.005	0.505	0	2.07	0.52	0.705	0	0	0	0.18	6.2	4.83979	5	0	0	0	2.17978	5	5	2.49586	0.565403	7.06133	1.76043	9.37572	43.2783	44209	1	59	2	5	3
0	0	0	7.23	0.025	0.08	0	5.665	0.03	21.38	3.13	18.28	0.05	0.985	0	0	0	0	0.475	0.095	0.145	0.18	1.655	0.155	10.12	0	0	0	0.005	69.685	3.89318	0	5	5	4.28249	10	1.14951	0	0	7.77193	9.53659	4.58894	10	61.2226	44210	1	71	3	3	4
5.395	10.04	1.505	1.8	0	0	0	0	0.02	3.82	0.39	11.145	0.445	1.8	0	0	0.005	0.01	0	0	0.135	0.05	0.24	0.145	6.36	0	0	0	0	43.305	1.85709	1.21595	5	5	0	10	4.61089	5	0	6.91742	4.14553	5.00565	4.32206	53.0746	44213	2	50	2	3	4
0	0	0	0.605	1.56	1.865	3.265	1.25	0.99	11.12	58.385	18.175	39.225	96.08	6.72	344.515	0	0	0.08	0.145	0.135	0.15	7.19	3.9	15.19	7.405	6.39	5.285	6.53	636.155	1.73082	0	0.793291	1.58658	10	8.50826	4.932	4.24977	4.73426	3.43508	8.89538	10	6.06179	64.9272	44215	1	73	3	3	3
1.085	1.025	0.12	2.88	0	0	0	0	0	14.58	1.56	3.53	0	0.45	0	0	0	0	0.225	0.15	0.06	0.345	3.6	0.07	5.225	0	0	0	0	34.905	5	5	5	5	4.63672	4.17253	2.50915	2.55824	7.92286	3.19837	10	4.8359	10	69.8338	44217	2	53	2	4	3
0	0	0	0	0	0	0	0	0	15.46	46.64	15.33	27.195	105.485	0.115	265.485	0.125	58.1	6.35	0.285	0.485	1.12	13.755	7.06	30.225	0.1	0.06	0.095	2.55	596.02	4.21271	0	4.99496	4.42131	0.298485	3.09965	5	0	2.34857	9.6162	10	6.23329	10	60.2252	44218	1	64	3	2	2
0.4	0.74	0.11	0.09	0	0	0	0.485	0.135	0.865	0.115	0.1	0	0	0	0	0	0	0.23	0.325	0.19	3.58	0.645	0.42	23.35	0	0	0	0	31.78	3.87154	3.39252	0	0	0	5.7634	5	4.1414	2.37662	0	3.57217	4.15873	3.52556	35.8019	44221	1	27	1	4	1
0	0	0	0	0	0	0	0	0	0	0.675	0.635	0	0	0	0	0.57	1.7	0.43	0.07	0.01	0	0.84	0.89	2.5	0	0	0	0	8.32	2.74685	0	0.144709	0	2.17643	2.93871	5	1.2445	4.17013	0	0	5.89856	9.85675	34.1766	44223	1	57	2	1	1
0	0	0	1.5	2.195	2.475	4.645	5.245	1.405	11.74	13.96	15.59	9.27	22.64	1.58	81.065	0.085	6.705	0.785	0.135	1.795	0.95	3.54	1.075	11.545	1.745	1.505	1.245	1.545	205.965	3.35214	5	5	5	0.556881	8.53681	5	5	3.06158	2.7075	7.558	4.81975	3.31485	58.9075	44229	2	72	3	3	2
0	0	0	0	0	0	0	0	0	2.735	0	0.575	0	0	0	0	0	0	0	0.015	0.02	0.03	6.445	0.165	2.155	0	0	0	0.575	12.715	1.02502	0	0	0	0	10	5	0	2.49561	4.94211	10	7.13832	6.00444	46.6055	44231	1	31	1	3	2
0	0.025	0	3.43	0.005	0.01	0	0.08	0.12	2.525	0.765	10.205	0.03	0.325	0	0	0	0	0	0.05	0.99	0.735	1.25	0.205	8.98	0	0	0	0	29.73	4.33951	4.38242	5	5	0.916936	6.32728	5	3.23625	2.07144	4.31799	4.23344	6.65928	9.34141	60.8259	44233	1	65	3	1	1
0	0	0	3.76	0.035	0.04	0.745	0.005	0.085	7.525	36.23	12.53	24.25	63.52	3.735	211.98	0.565	106.415	16.72	0.165	0.14	0.21	4.6	2.44	13.105	4.125	3.5	2.975	3.755	523.155	1.90233	0	5	0.953964	1.85459	4.18513	3.42196	0	0	7.09557	7.03752	2.85275	4.98479	39.2886	44237	2	29	1	4	2
0.07	0.045	0.01	0.665	3.555	3.71	33.3	0.005	3.035	16.56	0.3	7.28	0.155	0	0	0	0.26	20.43	35.46	0.61	1.29	2.045	2.97	1.145	15.53	0	0	0	0.125	148.555	5	5	5	5	5.32158	1.48798	5	0	10	4.84003	7.73869	10	10	74.3883	44238	1	61	3	3	4
0	0.075	0	5.685	7.92	5.52	98.165	26.875	5.465	27.525	2.13	28.44	0.125	0.995	0	9.47	0	18.5	12.2	0.7	0.675	1.37	3.095	1.885	27.685	0.005	0	0.005	0.17	284.68	5	5	5	5	10	4.69378	5	5	4.20119	1.49577	10	9.96818	8.35073	78.7096	44240	1	72	3	3	3
0	0.14	0	0.765	0.03	0	0	0.415	0.595	16.33	54.22	16.035	36.91	90.43	6.32	324.25	0	0	0.04	0.19	0.255	4.375	17.425	3.79	33.115	6.97	6.01	4.97	6.86	630.44	4.52892	5	0	0	1.22976	9.66285	5	5	2.62484	4.12084	3.87186	2.46663	10	53.5057	44241	1	46	2	3	3
0.03	0.03	0	4.65	3.55	4.045	15.205	1.69	2.37	18.84	26.05	35.795	16.58	44.535	2.44	140.085	0.385	5.37	1.71	0.17	2.5	0.915	5.37	2.465	23.155	2.69	2.285	1.94	2.575	367.425	4.67474	0.840689	2.53083	3.24016	0.822007	3.3412	5	5	4.60289	2.14687	9.58896	3.73077	7.68275	53.2019	44243	1	60	3	1	4
0	0	0	0	0	0	0	0	0	0	0	0	0	0	0	0	0	0	0	0.015	0.02	0	1.035	0.035	4.155	0	0	0	0	5.26	3.77442	0	0	0	1.89553	0.397664	5	5	10	1.09496	7.83005	8.70238	1.89387	45.5889	44245	2	40	2	3	3
0.42	0.38	0.04	0.1	0.005	0	0	0.755	0.02	4.105	12.955	9.795	7.505	29.105	0.03	73.24	0.015	0.05	0.15	0.1	0.125	0.06	2.855	2	8.095	0.03	0.015	0.025	0.58	152.555	0.987347	0.335211	1.22352	0.234647	1.93081	5.89971	3.4111	2.02802	3.61036	3.11671	0.0586752	2.47727	3.57035	28.8837	44247	2	37	1	3	4
0	0	0	0.085	0.065	0.135	0.805	0	0.085	0.14	0.105	0.035	0	0	0	0	0.99	28.08	4.225	0.01	0.465	0.325	0.845	0.175	2.695	0	0	0	0	39.265	2.48281	0	5	5	3.27516	6.51385	4.49257	4.04008	2.68604	1.80995	4.94402	5.87641	1.48178	47.6027	44248	2	40	2	3	2
0.005	0.05	0	0.435	0	0	0	0.135	0.2	12.025	7.34	2.74	4.865	17.33	0.43	59.075	0	0	0.02	0.04	0.035	0.005	2.73	1.55	4.83	0.52	0.22	0.49	0.35	115.42	5	5	5	5	0	1.47221	5	5	10	6.1186	1.99339	10	10	69.5842	44249	1	57	2	2	1
0	0.005	0	3.275	0.39	0.44	0.825	0.325	0.275	8.195	1.77	3.86	0.005	0.49	0	0	0.055	0.23	0.015	0.215	0.135	0.43	1.275	0.135	4.13	0	0	0	0.005	26.48	4.57619	1.40872	5	5	2.20386	6.29949	5	1.90177	5.54719	4.80007	0	8.73605	8.68828	59.1616	44250	2	33	1	1	3
0.005	0.045	0	2.625	0	0	0	0.13	0.185	6.41	0.74	4.415	0.025	0.195	0	0	0	0	0.155	0.265	0.12	1.09	0.89	0.33	5.16	0	0	0	0	22.785	5	5	3.29304	5	4.1381	0	5	5	8.93885	9.76783	10	8.63835	10	79.7762	44252	2	58	2	2	1
0	0	0	0.44	0	0.01	0	0.035	0.485	2.965	0	2.03	0	0	0	0	0.135	44.43	6.945	0.02	0.045	0	8.145	0.625	7.82	0	0	0	0.54	74.67	1.85291	0	2.89517	0	1.68187	1.39242	2.9504	0	4.96135	10	10	0.40454	8.60392	44.7426	44253	1	33	1	4	1
0.625	1.135	0.44	3.42	0	0	0	0.265	0.415	3.165	0.6	15.59	0.02	0.355	0	0	0	0	0	0.005	0.42	0.255	2.19	0.26	9.96	0	0	0	0	39.12	4.55347	5	5	5	10	3.71727	5	5	2.39107	3.5195	9.07302	7.51508	8.41894	74.1883	44255	2	60	3	3	4
0.045	0.035	0.01	0	0	0	0	0	0	3.08	0.135	0.145	0	0	0	0	0	0	0.3	0.02	0.045	0.03	0.12	0.295	1.89	0	0	0	0	6.15	2.80899	0	3.59902	5	4.27591	7.49064	5	0	1.60548	1.62817	3.60449	6.15607	10	51.1688	44260	2	77	3	2	3
0	0.05	0	1.695	0.01	0	0	0.14	0.2	14.3	25.7	17.54	16.725	43.815	2.6	147.175	0.18	10.605	1.91	0.11	0.78	2.495	5.675	1.86	19.47	2.875	2.435	2.07	2.6	323.015	3.60941	4.92486	1.92933	2.48781	0	4.62413	5	5	7.43386	5.2419	9.78327	7.76231	1.47389	59.2708	44261	1	45	2	3	2
0.005	0.02	0	1.95	3.26	3.695	20.08	2.225	3.33	4.585	0.605	5.755	0.18	0	0	0	0	0	0.02	0.25	0.605	0.95	1.805	0.74	5.445	0	0	0	0.03	55.535	2.52989	5	2.23624	4.47248	8.82773	8.23336	5	5	4.89795	6.05505	10	8.18062	7.64495	78.0783	44262	2	35	1	3	2
0.635	0.83	0.135	2.5	0.505	0.605	9.85	0.06	1.71	23.47	89.28	35.785	60.67	148.525	10.38	531.975	0.195	2.155	79.41	0.25	1.74	0.705	12.655	4.96	28.085	11.43	9.87	8.16	10.07	1086.6	1.88972	5	5	5	8.92004	1.86243	5	5	9.9787	6.1343	10	8.83655	1.6935	74.3152	44264	1	38	1	4	3
0.02	0.085	0.005	4.085	0.035	0.11	0.51	0.21	0.38	5.42	1.04	13.97	0.03	0.445	0	0	0	17.85	10.035	0	0.58	1.08	1.465	0.475	12.025	0	0	0	0	69.855	3.71058	5	5	5	1.23097	7.25125	5	5	6.80298	5.88129	3.59456	5.64942	10	69.121	44266	2	39	1	2	1
0	0.025	0	0.145	0	0	0	0.075	0.105	3.39	0.005	0.595	0	0	0	0	0	0	0	0.01	0.09	2.23	7.075	0.32	11.09	0	0	0	0.575	25.73	5	4.39002	1.96396	3.92791	0	0	5	4.40927	9.66744	2.15992	4.6923	10	8.53816	59.749	44267	1	37	1	1	1
0.915	0.865	0.105	2.33	0.57	1.08	6.18	0.36	0.605	5.845	25.155	14.43	16.555	44.42	2.44	140.085	0	0	0.005	0.095	0.7	0.56	3.275	2.17	12.685	2.69	2.285	1.94	2.51	290.855	3.2088	0	5	5	1.34892	4.94604	3.27338	3.79384	8.96684	4.54137	0	8.17587	9.09426	57.3493	44269	2	40	2	3	1
0	0	0	0	0	0	0	0	0	0.305	0	0.795	0	0	0	0	0	0	0.125	0.01	0	0	0.03	0.025	0.325	0	0	0	0	1.615	0.58498	0	0	0	0	10	4.2713	0	0	6.34589	2.71652	0	0	23.9187	44274	1	38	1	3	2
0	0	0	0.115	0.205	0.23	0.435	0.31	0.22	13.455	77.575	21.735	52.175	136.585	8.045	456.26	0	0	0	0.305	0.205	2.685	10.1	4.51	31.945	8.875	7.535	6.405	8.085	847.995	3.54627	3.95361	0.164734	0.329468	2.24917	6.48798	2.48814	3.92066	4.33192	7.32736	8.68129	5.68042	0	49.161	44275	1	62	3	4	3
0.01	0.02	0	0.315	0	0	0	0.425	0.27	0.935	0.34	1.665	0	0	0	0	0	0	0	0.025	0.02	1.535	4.82	0.61	4.375	0	0	0	0	15.365	4.4733	5	0	0	0	10	5	5	3.69928	4.33862	1.66561	2.80595	10	51.9828	44276	1	76	3	3	1
0	0	0	6.68	0	0	0	0.37	0.17	16.38	1.73	25.725	0.03	0.865	0	0	0.2	5.11	26.705	0.225	1.855	0.68	12.715	0.83	29.535	0	0	0	0	129.805	5	5	5	5	2.96491	0.62753	5	4.62171	10	5.64912	10	8.45276	6.95061	74.2666	44285	1	55	2	4	2
2.445	2.465	0.465	2.405	0	0	0.16	0	0	7.4	0.815	2.38	0	0.13	0	0	0.455	5.415	5.165	8.745	1.145	0.355	3.365	0.83	4.06	0	0	0	0	48.2	3.60362	5	1.68185	3.10495	2.23556	3.90109	5	5	10	3.57414	1.9485	10	10	65.0497	44287	2	51	2	1	3
0	0	0	0	0	0	0	0	0	15.495	0	3.305	0	0	0	0	0	0	0	0	0	0	16.17	0.41	1.92	0	0	0	1.58	38.88	1.00918	0	1.50167	3.00335	0	6.77288	3.92944	0	3.79409	10	7.58321	8.10094	8.32242	54.0172	44288	1	51	2	4	1
0	0	0	0.02	0	0	0	0.1	0.03	33.84	197.105	57.05	131.93	352.825	19.455	1117.17	0	0	0.52	0.77	1.11	0.67	24.66	12.09	52.21	21.47	18.225	15.485	20.035	2076.77	5	2.28036	0	0	10	4.54227	5	4.17067	0.806473	0	10	0	8.64581	50.4456	44291	2	39	1	3	3
0	0	0	0	0	0	0	0	0	0	0.375	0.355	0	0	0	0	0	0	0	0	0.065	0.41	0.11	0.47	2.28	0	0	0	0	4.065	1.43464	0	0	0	0.719137	1.0449	2.47703	0.824011	2.8934	0	0	4.48417	6.13131	20.0086	44295	2	65	3	3	1
0	0	0	3.735	6.165	6.985	13.1	9.705	3.97	19.085	44.355	19.69	29.08	77.775	4.275	245.59	0	0	0.495	0.48	0.39	1.3	7.285	3.415	22.18	4.72	4.005	3.4	4.44	535.62	5	0	5	5	6.63692	4.61195	4.14389	0.540296	3.05473	8.54558	10	7.10109	8.90815	68.5426	44296	2	73	3	3	2
0	0	0	3.37	3.01	3.2	33.675	0.01	3.12	18.29	0.54	18.905	0.235	0.315	0	0	0	1.265	2.63	0.405	0.99	0.7	4.51	0.795	12.98	0	0	0	0.45	109.395	1.76171	0	5	5	4.70755	5.49305	3.52535	5	5.47945	8.25886	5.49838	10	10	69.7243	44299	1	67	3	1	2
0	0	0	0.105	0	0	0	0	0	0.025	0	0.115	0	0.05	0	0	0	50.14	28.45	0.015	0.41	0.57	0.52	0.41	7.34	0	0	0	0	88.15	3.00683	0	3.70605	5	2.68176	4.99679	4.43981	5	10	1.36406	3.9938	10	2.98891	57.178	44302	2	72	3	1	1
0.03	0.02	0.005	0.03	0.28	0.335	0.19	0.015	0.025	1.23	0	0.01	0	0	0	0	0.08	35.96	10.08	0.13	0.665	0.415	1.905	0.35	5.79	0	0	0	0	57.545	5	1.17543	3.76506	2.71819	0	0	5	5	6.92466	5.55066	7.92583	7.81311	5.5598	56.4327	44303	1	32	1	2	1
0	0.005	0	5.86	0	0.005	0	0	0	2.33	0.335	6.91	0	0	0	0	0.17	81.265	8.7	0.15	0.6	1.39	1.03	0.805	12.305	0	0	0	0	121.86	3.76803	0	4.08168	0	0	9.15477	3.48054	0.725112	1.97945	3.21856	4.67006	1.58128	6.117	38.7765	44305	1	53	2	3	3
0	0	0	0.605	0.245	0.31	0.49	4.25	0.155	6.82	0.345	0.24	0.025	0.03	0	0	0.235	0.695	0.3	0.265	2.025	1.49	0.75	0.305	8.94	0	0	0	0.005	28.525	5	0	5	5	7.97448	4.07925	5	5	10	0.283537	10	10	10	77.3373	44307	2	57	2	2	2
0.09	0.12	0.01	1.655	0.005	0.02	0	0.14	0.91	30.07	0.14	15.16	0.005	0.095	0	0	0	0	0	0.02	0.265	0.435	5.545	0.77	9.3	0	0	0	0.43	65.185	4.2895	2.33973	2.95391	5	3.14044	5.47137	3.97754	3.10989	4.06516	8.3017	1.96993	10	9.06119	63.6803	44310	1	20	1	3	3
0	0	0	3.17	0	0	0	0	0.035	7.34	0.745	12.865	0.02	0.38	0	0	0	0	0	0	0.19	0.785	0.445	0.04	9.62	0	0	0	0	35.635	0.613954	0	5	5	0	8.64596	2.2383	5	0	10	1.474	3.84407	9.66814	51.4844	44313	1	62	3	5	2
0	0	0	3.22	0	0.025	0	0.08	1.12	37.095	64.905	29.375	43.42	116.13	6.4	367.72	0.055	0.805	34.77	0.22	0.8	0.145	8.52	4.62	24.73	7.07	6	5.1	6.6	768.925	4.14966	0	5	5	1.68693	2.55711	3.72116	5	8.58222	10	7.13798	7.42517	9.38445	69.6447	44316	1	66	3	2	2
2.545	1.835	0.33	0.155	0	0.015	0	0.08	0.1	5.735	0.485	2.955	0	0	0	0	0	0	0.65	0.49	2.47	1.15	3.685	1.02	7.94	0	0	0	0	31.64	2.38347	2.47341	4.86953	5	0.42048	6.37379	4.63517	1.40675	4.87478	6.59301	5.94103	4.64026	4.27684	53.8885	44320	1	48	2	3	3
0.055	0.025	0.01	0	0	0	0	0	0	0	0.165	0.2	0	0	0	0	0	0	0	0.06	0.025	0.29	0.11	0.245	1.84	0	0	0	0	3.025	2.16579	0	0.0372245	0.0744491	0.198531	7.97178	5	1.41453	4.57976	1.56839	3.59666	8.97513	4.83499	40.4173	44324	2	80	4	2	2
0	0	0	0	0	0	0	0	0	26.36	151.745	41.455	103.45	253.48	17.735	908.865	0	0	0	0.365	0.405	0.195	20.435	7.185	32.44	19.535	16.865	13.945	17.205	1631.66	5	0	0.153887	0.307773	1.61801	5.30317	3.22898	0	1.96085	8.61766	6.47893	4.31727	3.7198	40.7063	44326	2	40	2	3	1
0.005	0.06	0	2.28	0	0.115	0	0.13	0.185	1.91	0.675	3.995	0.02	0.185	0	0	0.01	0.035	0.205	0.04	0.09	0.38	1.49	0.385	2.83	0	0	0	0	15.025	2.60829	5	1.5447	3.0894	0	6.6293	5	5	2.1932	2.49779	2.59437	5.42843	4.16362	45.7491	44328	2	23	1	2	1
0.06	0.035	0.01	2.245	0.77	0.87	2.595	0.705	0.77	2.735	0.565	5.13	0.025	0.165	0	0	0.04	13.105	2.385	0.435	0.255	1.465	0.975	0.35	10.265	0	0	0	0.005	45.96	2.12398	3.22001	2.81751	4.47431	0	6.55522	5	5	2.89062	0	3.64301	7.76468	2.0327	45.522	44329	1	66	3	2	4
0.025	0.015	0	0	0	0	0	0	0	7.29	0.195	1.245	0.005	0.055	0	0	0.39	1.165	0.11	0.065	0.92	0.08	0.845	0.025	1.29	0	0	0	0	13.72	1.46827	2.17155	5	5	0	0	5	5	10	6.86754	0	10	10	60.5074	44331	1	41	2	5	3
0.015	0.025	0	3.64	0.21	0.405	2.08	0.265	0.415	11.48	22.925	17.57	12.465	48.535	0.05	121.3	0.1	9.105	1.455	0.1	0.645	1.305	5.89	3.465	18.195	0.05	0.03	0.045	0.96	282.725	3.70629	5	5	5	6.47863	5.99606	5	5	7.16545	10	10	6.04942	7.32676	81.7226	44332	2	78	3	3	4
0	0	0	0	0	0	0	0	0	0.125	0.31	0.58	0	0	0	0	0	3.495	4.445	0.245	0.11	0.455	0.2	0.345	2.37	0	0	0	0	12.68	2.55363	0	1.68539	3.37079	10	4.19188	5	3.86236	10	4.77528	4.41348	10	10	69.8528	44333	2	78	3	3	4
0	0	0	0	0	0	0	0	0	0	0	0	0	0	0	0	0	0	0	0.01	0.02	0.845	1.865	0.015	5.42	0	0	0	0	8.175	1.82237	0	0	0	0	1.38249	3.54839	2.70737	6.49293	10	10	10	10	55.9535	44336	2	44	2	3	1
0	0.02	0	0.23	0.005	0	0	0.11	0.155	0.535	0.735	1.055	0	0	0	0	0.12	40.62	6.505	0.025	0.67	1.67	1.81	1.33	12.09	0	0	0	0	67.685	5	5	4.10405	0	0	1.30676	5	5	8.18838	2.76598	5.03404	5.8458	9.08468	56.3297	44343	1	68	3	3	2
0	0.005	0	3.94	2.055	2.36	4.355	1.955	1.315	7.89	24.645	15.54	13.705	53.125	0.055	132.745	0.135	65.94	6.25	1.015	2.59	0.655	5.875	3.735	34.425	0.05	0.03	0.05	1.06	385.5	4.09986	2.86642	5	5	4.34423	4.01299	3.35945	4.41907	8.08515	6.24456	3.40294	6.98564	6.70871	64.529	44345	2	74	3	3	2
0	0	0	0	0	0	0	0	0	1.275	10.075	3.505	5.625	21.825	0.025	54.93	0	1.64	0.265	0.05	0.035	0.29	2.065	1.91	7.255	0.02	0.01	0.02	0.435	111.255	2.53058	0	0.579924	0.369043	0	10	4.00675	0	1.84384	6.60293	4.76643	1.23751	9.81734	41.7543	44346	2	46	2	3	2
0.35	0.64	0.25	2.385	1.525	1.66	19.92	0.01	1.96	12.55	27.38	17.595	18.38	63.815	1.595	218.025	0	0.23	0.87	0.33	0.985	0.015	8.715	5.365	18.785	1.91	0.8	1.81	1.515	429.37	2.35758	5	2.30205	4.60411	4.56026	6.72667	3.99399	0.156602	2.6343	8.36326	10	1.14843	3.3005	55.1478	44351	1	57	2	3	4
0	0	0	0.025	0	0	0	0	0	4.05	0.495	1.3	0	0	0	0	0	0	0.375	0.21	0.08	0.985	0.87	0.64	5.825	0	0	0	0	14.855	4.58088	0	1.39411	2.65386	0	5.29221	5	3.9136	4.95398	5.5033	3.28976	3.56339	9.33331	49.4784	44353	2	80	4	3	2
0	0	0	49.17	0.075	0.175	0.905	0.005	0.095	0.835	0.12	3.105	0	0	0	0	1.025	3.04	0.52	0.83	1.64	0.255	1.31	0.36	3.8	0	0	0	0	67.265	4.23045	0	5	5	0.76365	7.24733	5	5	3.82576	0	3.40848	3.82635	7.37451	50.6765	44354	2	46	2	3	3
0	0.025	0	0.58	0	0	0	0.07	0.095	0.9	0.47	0.125	0	0	0	0	0.06	20.395	3.39	0.15	1.455	1.62	2.32	0.39	9.265	0	0	0	0	41.31	5	5	2.30634	0.800549	0.589611	7.36622	5	5	5.02836	4.54068	3.63489	1.56427	10	55.8309	44358	2	25	1	1	4
0	0.07	0	0.35	0.015	0	0	0.19	0.27	5.645	27.855	7.785	18.47	48.35	2.85	161.505	0	9.215	5.835	0.445	0.59	1.775	7.065	2.24	18.18	3.145	2.665	2.265	2.86	329.635	5	5	0.442366	0.884732	2.62892	3.50004	5	5	9.62477	4.92454	6.78544	5.16494	6.3298	60.2855	44360	1	46	2	1	1
0.01	0.02	0	0.135	0.58	0.61	5.98	0	0.545	6.95	0.215	3.345	0.03	0	0	0	0.37	2.145	45.14	0.045	1.245	0.855	2.46	0.465	5.76	0	0	0	0.02	76.925	3.75205	4.94411	5	5	10	6.1953	3.54256	5	6.92237	6.52845	10	10	7.07542	83.9603	44361	2	75	3	3	4
0.005	0	0	0.675	4.43	4.615	25.73	0.84	2.805	16.405	0.99	14.225	0.025	0	0	0	0.095	1.615	3.69	0.33	6.385	1.42	2.19	1.75	14.965	0	0	0	0.145	103.33	5	2.78541	1.1214	2.20663	6.32808	8.51485	5	5	8.8666	4.58528	10	6.58937	6.05545	72.0531	44365	1	60	3	3	4
0	0	0	5.145	0.655	0.725	4.62	0	0.42	19.155	3.055	8.835	0	0.77	0	0	0.005	18.195	10.76	0.05	0.14	0.18	0.755	0.56	2.86	0	0	0	0.025	76.91	0.157246	0	5	5	2.8444	10	5	1.55673	0	10	10	8.98169	10	68.5401	44366	1	67	3	3	3
0	0	0	1.465	0.045	0.045	0.315	0	0.05	6.31	0.59	9.89	0.01	0.175	0	0	0	0.04	0.12	0.2	0.67	0.455	0.315	0.49	8.545	0	0	0	0.005	29.735	2.52582	0	3.50101	5	0.194189	4.03316	5	1.7365	2.85247	2.85558	6.27461	0	10	43.9733	44369	2	56	2	3	3
0	0	0	2.045	0	0	0	0	0	8.955	0.935	4.745	0	0.27	0	0	0	0	0	0.01	0.095	0.05	0.31	0.055	1.76	0	0	0	0	19.23	0.972363	0	4.2558	5	0	9.47922	4.97138	0	0.94545	5.04168	4.03941	5.72616	0	40.4315	44372	1	44	2	1	3
0.01	0	0	1.125	0	0.245	0	0.4	0.115	1.35	1.24	0.6	0.02	0.12	0	0	0.555	1.845	0.14	0.245	0.155	1.17	0.32	0.595	7.635	0	0	0	0	17.885	2.83749	4.69993	0.0903832	0	0.433839	5.46934	5	5	6.15525	0	10	2.22533	6.90608	48.8176	44379	1	53	2	3	3
0.005	0.035	0	0.625	4.225	5.065	2.905	0.355	0.51	2.89	0.175	0.225	0	0	0	0	0.285	0.85	0.08	0.07	0.6	3.27	1.83	0.87	18.215	0	0	0	0	43.085	5	5	0.0980854	0	5.31492	2.849	5	5	10	3.33403	0	10	9.36469	60.9607	44380	1	54	2	2	1
0.01	0.01	0	0	0	0	0	0	0	4.01	20.415	9.605	13.415	47.555	1.19	162.795	0.05	16.57	3.08	0.23	0.135	0.37	4.615	3.87	14.625	1.43	0.605	1.355	0.97	306.91	4.68121	0	1.7379	0	6.11054	7.3411	5	5	6.09736	4.8213	2.04037	8.21975	8.97022	60.0197	44381	1	75	3	3	2
0	0	0	0.41	0	0	0	0	0	2.825	13.56	5.345	9.225	22.61	1.58	81.065	0.11	0.37	0.13	0.22	0.475	0.02	3.305	0.735	5.865	1.745	1.505	1.245	1.535	153.88	2.89009	0.522388	0.671642	1.30597	1.17413	0.734788	5	5	10	10	4.84179	7.85134	4.99594	54.9881	44382	2	39	1	4	3
0	0	0	0.65	0.265	0.315	0.18	0.015	0.025	5.31	0.17	3.34	0.005	0.06	0	0	0.095	0.29	0.1	0.255	1.16	1.975	1.79	0.18	11.58	0	0	0	0	27.76	4.40363	5	1.40842	2.74461	1.56651	1.33341	5	4.39378	4.46498	2.37117	1.15223	4.80253	4.63198	43.2732	44384	1	32	1	4	2
0	0	0	1.43	0	0	0	0	0.02	5.815	0.235	14.15	0.01	0.175	0	0	0	0	0	0.045	0.24	0.135	0.195	0.115	7.935	0	0	0	0	30.5	2.51953	0	2.13785	4.27571	0.851707	10	3.79971	0	3.88686	2.49788	5.94098	1.29876	9.05578	46.2648	44386	2	51	2	3	2
0.01	0.025	0	0	0	0	0	0	0	0.005	0	0	0	0	0	0	0	0	0.155	0.335	0.15	0	0.2	0.06	0.825	0	0	0	0	1.765	5	5	0.104603	0.209205	0	2.31735	5	5	6.99792	0	4.58075	6.29006	5.12821	45.6281	44391	2	60	3	4	2
0.02	0.03	0.09	0.98	0.045	0.07	0.665	0.18	0.325	1.955	0.285	2.65	0.01	0.045	0	0	0.04	12.755	2.085	0.01	0.66	0.435	0.725	0.39	3.76	0	0	0	0.02	28.23	2.67981	5	1.1346	0.778008	0.714615	5.20002	5	5	0.57732	6.53335	0	3.04331	5.75806	41.4191	44393	1	24	1	3	4
0	0.025	0	1.14	0.485	0.54	1.35	0.075	14.825	3.48	0.315	7.92	0	0.33	0	0	0.055	0.225	0.31	0.105	0.42	0.925	2.765	0.425	7.335	0	0	0	0.145	43.195	2.76514	4.11034	1.80398	2.14651	1.6076	6.08471	5	2.8544	6.44732	10	3.93	6.34422	5.92563	59.0198	44398	1	39	1	1	4
3.335	4.81	0.375	0	0	0	0	0	0	4.28	0.01	0.355	0	0	0	0	0.12	40.75	6.37	0.045	0.235	1.22	0.38	0.16	8.33	0	0	0	0	70.775	2.24727	0	4.9679	3.10707	0	9.47618	5	5	6.32915	0	0	10	8.25472	54.3823	44400	1	60	3	3	4
0	0	0	0.815	0.07	0.01	0.01	11.805	0.035	15.25	25.41	18.4	16.64	44.32	2.44	140.08	0.025	13.17	1.5	0.17	0.095	0.535	3.82	1.935	10.165	2.69	2.29	1.94	2.51	316.13	1.43674	0	4.36745	4.84196	1.42547	7.6637	1.59281	1.76247	0	2.8234	0	3.29635	6.5737	35.7841	44407	2	41	2	3	4
0	0.13	0	2.525	0.03	0	0	0.38	0.54	5.47	19.155	8.49	12.705	31.235	2.175	111.46	0.1	33.005	5.6	0.705	1.595	3.695	4.715	1.87	22.325	2.395	2.07	1.71	2.11	276.19	5	5	2.50594	2.02331	0	1.9305	5	5	4.11504	3.77025	0	9.11253	4.68956	48.1471	44408	1	27	1	1	2
0	0	0	0.77	0	0	0	0	0	1.975	0.415	0.94	0	0.12	0	0	0	0	0.07	0.005	0.01	0	0.53	0.025	1.425	0	0	0	0	6.285	2.51834	0	0.790869	1.58174	2.37118	2.94644	5	0	1.93504	0	6.24241	5.74012	4.17973	33.3059	44409	2	24	1	3	2
0	0	0	0.105	0.12	0.135	2.31	0.505	0.215	17.36	90.54	26.025	61.735	151.19	10.57	542.11	0.085	0.44	9.735	0.245	0.355	0.185	14.55	4.355	22.88	11.655	10.055	8.315	10.26	996.035	5	5	1.56398	1.4254	5.8072	2.29039	4.52962	5	5.24376	3.60046	8.26747	0	10	57.7283	44410	2	65	3	4	1
3.96	3.63	0.66	1.39	0	0.04	0	0.11	1.54	5.18	0	4.54	0	0	0	0	0.155	0.455	0.045	0.04	0.275	0	0.135	0.865	8.51	0	0	0	0	31.53	1.20401	0	5	3.96669	8.49725	5.46713	5	5	0.523211	0	6.08015	5.93352	10	56.672	44411	1	50	2	4	1
0	0	0	0.29	0.865	1.055	5.405	0.145	0.535	3.075	0.29	1.825	0	0	0	0	0.635	2.27	0.99	0.08	0.125	0.045	0.17	0.495	7.465	0	0	0	0.03	25.79	2.69487	0	0.385538	0.214188	3.19854	8.17209	5	4.28376	5.51702	0	6.21988	5.57278	6.68319	47.9418	44412	2	34	1	3	2
0	0	0	0.09	0	0.02	0	0.02	0	3.28	0.03	8.265	0	0	0	0	0.965	39.665	20.24	0	0.43	1.28	0.39	0.45	7.08	0	0	0	0	82.205	1.19273	0	5	5	3.69039	7.21672	5	5	2.81196	10	8.45809	9.37761	4.17261	66.9201	44413	1	53	2	1	1
2.26	1.615	0.29	0.245	0.42	0.47	0.9	0.055	0.27	19.14	89.58	32.22	59.755	187.265	7.045	637.685	0.105	25.46	4.015	0.47	1.485	0.325	21.505	11.565	42.6	8.07	5.32	6.635	6.495	1173.27	5	5	2.68002	2.22492	0.458468	7.81056	3.87136	5	3.51641	5.98031	4.63528	4.63752	2.9093	53.7241	44415	2	48	2	3	4
0.06	0.045	0	0.195	0.17	0.18	0.34	1.645	0.105	1.015	0.16	0.235	0.015	0.01	0	0	0.115	9.14	1.445	0	0.025	3.875	3.35	0.195	13.625	0	0	0	0.135	36.08	3.31961	0	0.836614	0.565945	4.26509	10	4.96063	5	3.43537	5.48994	9.82992	8.13701	2.77327	58.6134	44418	1	43	2	3	4
0	0	0	0	0	0	0	0	0	3.09	0.055	0.07	0	0	0	0	0	0	0	0	0	0.15	0.7	0.12	1.945	0	0	0	0	6.13	3.39367	5	2.06448	4.12896	0	9.91994	5	0	0	0	5.2	0	10	44.707	44420	1	80	4	3	1
0	0.01	0	0.565	0	0	0	0	0	13.485	55.235	20.44	37.485	91.865	6.42	329.32	0.21	0.62	0.48	0.145	1.975	0.77	7.335	2.685	14.815	7.08	6.11	5.05	6.315	608.415	2.74186	5	0.0674946	0.0578525	0	5.57758	5	5	5.58022	5.84696	0	3.94315	9.50039	48.3155	44423	1	30	1	3	4
0	0.035	0	5.04	2.61	4.94	28.26	6.11	2.845	16.72	0.4	20.945	0.045	0.135	0	0	0.12	40.62	6.41	0.255	0.19	0.23	4.38	2.115	9.995	0	0	0	0.01	152.41	2.79586	5	5	5	7.25613	5.35985	5	5	7.1689	4.93353	10	10	6.2401	78.7544	44424	2	62	3	4	2
0	0	0	0.17	1.745	1.775	12.26	0	1.105	7.085	0.055	4.115	0.01	0	0	0	0.87	2.38	1.935	0.115	0.23	0.29	2.87	0.485	5.29	0	0	0	0.07	42.855	4.0685	0	0.151194	0.113396	5.92682	7.30385	3.06018	2.17342	4.2116	2.49303	9.66447	5.7373	7.9964	52.9002	44425	2	25	1	3	3
0.165	0.09	0.03	0.315	0.97	1.095	2.065	0.76	0.62	6.1	0.77	2.17	0.01	0	0	0	4.665	6.095	0.13	0.045	5.97	0.07	12.93	1.015	3.645	0	0	0	1.165	50.89	3.15239	0	0.273216	0.546432	0	3.37175	5	4.60037	3.55029	5.0252	8.68866	3.57864	9.93069	47.7176	44427	1	24	1	3	4
0.465	0.86	0.13	0.19	0	0	0	0.995	0.28	1.465	0.12	0.135	0	0	0	0	0	0	0.09	0.255	0.175	1	0.635	0.41	10.12	0	0	0	0	17.325	5	5	0	0	0.328061	10	5	5	0	0	6.58489	2.32346	10	49.2364	44431	2	47	2	2	1
0	0	0	0	0	0	0	0	0	4.005	0.665	1.145	0	0	0	0	0	0	0.23	0.24	0.18	2.105	4.47	0.93	13.895	0	0	0	0	27.865	5	5	1.19263	2.38527	10	3.3259	5	5	7.96014	2.66774	9.5285	6.1144	10	73.1746	44433	1	66	3	3	2
0	0	0	2.77	1.135	2.145	12.495	0.365	1.71	7.6	0.25	7.535	0.01	0.175	0	0	0.915	39.32	9.615	0.015	0.285	0.185	1.09	1.24	6.275	0	0	0	0	95.13	5	5	5	5	5.5506	7.75407	5	5	3.4685	10	10	10	7.83885	84.612	44440	2	40	2	2	2
0	0	0	0.5	0	0.015	0	0.04	0.55	0.255	0	1.335	0	0	0	0	0	0	0	0.14	0.12	0.245	3.27	0.32	6.725	0	0	0	0	13.515	5	5	0.408163	0	0	2.1978	5	0	7.50952	0	10	5.51872	10	50.6342	44442	2	45	2	4	2
0	0	0	3.41	0.35	0.39	0.745	0.235	0.33	10.04	11.24	18.585	7.25	19.205	1.125	63.64	0	0	0.285	0.195	0.335	1.485	4.945	0.87	19.565	1.24	1.055	0.895	1.415	168.83	2.73013	2.57732	5	5	4.64665	4.34438	5	2.49328	5.18809	2.84875	3.78001	8.85236	4.83582	57.2968	44443	1	35	1	2	1
4.505	8.135	1.24	0	0	0	0	0	0	0	0.045	0.045	0	0	0	0	0	0	0.345	0.325	0.17	1.56	1.105	0.135	8.335	0	0	0	0	25.945	5	5	0	0	0	0	5	5	5.07005	0	0.445572	7.24695	10	42.7626	44444	1	58	2	5	3
0	0	0	0	0	0	0	0	0	0	0	0	0	0	0	0	0	0	0	0	0.005	0.18	0.24	0	0.96	0	0	0	0	1.385	2.58959	0	0	0	0	5.63765	5	0	0.608695	3.56268	10	6.75734	0	34.156	44445	2	30	1	3	2
0.08	0.055	0	0	0	0	0	0	0	0	0.095	0.095	0	0	0	0	0.43	29.06	4.49	0.005	0.005	0.115	0.015	0.21	1.315	0	0	0	0	35.97	0.14373	0	3.55731	0	0	4.34783	5	5	9.94065	2.51208	2.30672	10	9.74318	52.5515	44446	1	48	2	4	3
1.33	2.35	0.36	5.375	0.42	0.69	5.64	0.01	44.745	10.22	32.105	32.49	20.285	50.94	3.46	177.325	0.005	0	0.005	0.375	1.825	1.25	4.78	2.285	25.465	3.81	3.29	2.72	3.36	436.915	5	1.37633	5	5	4.6664	4.18948	5	5	10	1.71713	10	7.41597	7.07704	71.4424	44451	2	38	1	3	4
0.01	0.025	0	0.645	0	0	0	0.32	0.46	7.54	0	0.945	0	0	0	0	0.7	2.87	0.21	0.265	0.245	1.565	1.625	0.56	10.015	0	0	0	0	28	4.82946	5	3.31126	5	4.31903	6.71111	5	5	4.37576	5.87708	9.89796	9.87792	2.86488	72.0645	44452	1	27	1	1	2
0.005	0.01	0	0	0	0	0	0	0	4.15	0.12	0.135	0	0	0	0	0	0	0.155	0.155	0.205	0.885	0.66	0.23	5.08	0	0	0	0	11.79	5	0	2.94068	5	0	3.88156	4.00273	1.49165	4.86276	9.50108	3.11204	10	10	59.7925	44453	2	42	2	5	1
0	0	0	0	0	0	0	0	0	4.76	0.07	1.865	0	0	0	0	0	0	0	0.06	0.015	0	0.23	0.125	2.51	0	0	0	0	9.635	3.92964	0	1.4324	2.86481	0	8.45774	5	0	4.83556	1.65684	1.05843	4.05255	10	43.288	44454	1	29	1	3	4
0	0	0	0.295	0	0.015	0	1.48	0.41	3.8	0.245	2.9	0	0	0	0	0	0	0	1.16	2.425	4.65	2.37	1.13	38.745	0	0	0	0	59.625	5	5	0.102352	0.111657	2.97752	7.54687	5	5	3.8507	6.56543	10	4.50776	6.2618	61.9241	44456	1	43	2	3	4
5.595	10.4	1.55	0	0	0	0	0	0	5.775	34.305	9.975	22.84	61.09	3.365	193.43	0	0	0.115	0.15	0.09	1.63	5.115	2.385	14	3.72	3.155	2.68	3.47	384.835	5	0	0	0	0	1.5899	5	5	10	0	4.77447	6.60122	10	47.9656	44457	1	61	3	3	4
0.08	0.065	0.005	0.065	0	0	0	0	0	4.57	0	3.715	0	0.025	0	0	1.145	3.4	0.725	0.795	0.52	1.79	0.6	0.125	8.805	0	0	0	0	26.43	4.37629	0	2.69687	2.66316	2.82273	6.11982	5	5	8.09852	0	10	9.94782	6.23019	62.9554	44458	2	33	1	1	3
0.095	0.065	0	6.145	0	0	0	0.02	0.12	0.87	1.08	7.205	0.035	0.305	0	0	0	0.28	0.155	0	0	0.535	0.02	0	1.7	0	0	0	0	18.63	1.02041	0	5	5	0.0340136	7.73155	4.85714	0	2.46892	0	0	7.63591	7.50602	41.254	44460	2	75	3	1	3
0	0	0	0	0	0	0	0	0	0.57	0	0.12	0	0	0	0	0	0	0.05	0.01	0.01	0	2.89	0.05	2.13	0	0	0	0.12	5.95	3.17737	0.111309	0	0	0	5.34283	4.22974	0	4.09254	3.50252	10	5.41457	0.667626	36.5385	44461	2	22	1	3	3
0	0.005	0	0.125	0	0	0	0.04	0.055	3.205	8.79	5.24	5.765	14.13	0.99	50.665	0.005	0	0.08	0.03	0.025	0.175	1.225	0.815	2.88	1.09	0.94	0.775	0.96	98.01	1.20725	0.84929	0	0	5.33251	10	2.75479	1.8723	1.60883	10	10	5.39341	0.513771	49.5322	44462	1	75	3	3	4
0	0.005	0	0.195	0.245	0.295	4.875	0.015	0.455	10.755	0.155	6.955	0.055	0	0	0	0	0	0.01	0.08	0.67	0.745	0.535	0.3	6.25	0	0	0	0.005	32.6	4.4523	0	4.05909	5	7.09786	5.65099	5	0	7.85197	8.53814	7.12813	7.72561	8.09402	70.5981	44465	2	63	3	2	4
0	0	0	0.31	0.11	0.145	2.19	0.02	0.465	6.055	0.17	1.32	0.025	0	0	0	0	0	0	0.375	0.505	0.565	0.305	0.435	4.565	0	0	0	0	17.56	1.33337	0	2.67674	5	4.04811	9.38692	4.42358	0	2.76002	6.03305	4.95007	4.84732	9.09959	54.5588	44466	2	80	4	3	2
0	0	0	0.6	4.085	4.135	28.485	2.405	2.695	28.28	18.055	13.18	11.975	31.95	1.76	101.11	0.075	3.985	3.935	0.525	1.62	0.71	5.325	2.23	14.105	1.945	1.65	1.4	1.98	288.2	3.59962	5	4.09612	5	1.00127	0.987271	5	5	2.88905	0	0.662589	0	10	43.2359	44469	2	34	1	3	3
0	0	0	0	0	0	0	0	0	0	0	0	0	0	0	0	0	0	0	0	0	0	0.285	0	0.915	0	0	0	0	1.2	1.35419	0	0	0	3.63256	1.5077	5	0	10	0	9.17178	10	0	40.6662	44473	2	29	1	4	3
0	0	0	1.2	2.17	2.445	4.78	1.685	1.4	7.255	0.28	1.27	0.02	0.02	0	0	0	0	0.015	0.11	0.06	0.265	0.38	0.25	2.07	0	0	0	0.015	25.69	2.54364	0	1.14987	2.29973	10	8.01958	5	4.71924	5.57814	7.15472	7.44914	9.19155	10	73.1056	44474	2	73	3	2	3
0	0.04	0	0.235	0	0	0	0.12	0.17	7.28	0.01	0.195	0	0	0	0	0	0	0	0.535	0.33	0.585	1.705	0.305	7.415	0	0	0	0	18.925	5	4.42934	1.73826	3.47651	0	2.78914	5	4.46796	4.455	1.8839	0	9.56652	4.16807	46.9747	44475	1	44	2	1	1
0	0	0	0	0	0	0	0	0	16.575	98.76	27.68	66.18	176.96	9.76	560.34	0.035	10.705	1.7	0.325	0.535	0.125	12.36	5.95	23.62	10.76	9.14	7.76	10.04	1049.31	2.86437	0	1.81986	0.814863	5.59177	6.6192	5	2.25445	4.92118	0	0.0596262	4.48859	10	44.4339	44479	2	65	3	1	1
3.72	6.13	0.775	3.495	0.385	0.435	6.55	0.05	0.74	14.5	21.04	22.11	13.93	34.295	2.37	121.595	0.095	15.935	2.485	0.055	0.92	0.435	5.295	1.33	16.215	2.615	2.255	1.865	2.305	303.925	2.88509	5	5	5	5.18385	10	2.74503	5	0	6.0659	1.47486	4.45954	8.63727	61.4515	44481	2	51	2	2	1
0.05	0.05	0.01	4.245	0.01	0.01	0.08	0	0.015	19.48	95.095	35.22	63.685	158.225	10.705	556.72	0	0.005	0.85	1.475	0.665	0.98	12.31	4.835	28.195	11.81	10.165	8.435	10.47	1033.8	5	1.74677	3.8376	5	4.79921	1.7427	5	5	10	7.6905	10	6.78822	10	76.605	44487	1	62	3	3	4
0.72	0.685	0.08	0.585	0	0	0	0	0	0.425	0.04	1.69	0	0.01	0	0	0	0	0.13	0.05	0.2	0.005	5.01	0.125	4.815	0	0	0	0	14.57	4.64518	5	0.956264	1.91253	0	1.55445	5	2.58011	7.04959	0	6.77275	1.39463	6.67022	43.5357	44488	2	27	1	4	4
0	0	0	0.375	0.03	0.005	0.005	5.18	0.015	5.785	0.265	7.535	0.045	0.035	0	0	0.815	9.07	1.03	0.065	0.66	1.925	0.585	0.465	12.35	0	0	0	0	46.24	3.08946	0	3.43956	3.41016	1.64628	6.69368	4.59548	1.4258	2.22191	1.15501	8.82747	5.25514	6.0699	47.8299	44495	1	36	1	5	3
0	0	0	0.03	0	0	0	0	0	0.095	0.03	0.085	0.015	0	0	0	0	0	0.005	0.005	0.01	0.18	0.01	0.015	0.68	0	0	0	0	1.16	3.66221	0	0	0	3.79147	7.25078	4.74987	4.77225	4.8098	2.31116	2.98199	3.81694	10	48.1465	44498	2	69	3	4	2
0	0.005	0	1.775	0	0.3	0	0.13	0.195	9.88	0.655	7.38	0.005	0.235	0	0	0.085	27.99	5.565	0.43	2.2	1.46	0.945	0.475	12.18	0	0	0	0	71.89	3.00701	2.62055	5	5	1.84797	10	5	5	2.99066	1.95926	8.97265	7.50314	7.51157	66.4128	44503	1	80	4	3	4
0	0	0	0.145	0	0	0	0	0	2.9	11.09	4.375	7.495	18.37	1.285	65.865	0	0	0	0.025	0.09	0.015	1.96	0.675	4.14	1.415	1.22	1.01	1.245	123.32	0.283248	1.11276	0.482196	0.964392	0.573689	4.13148	5	0.129822	1.19935	4.91592	0	4.69466	5.75637	29.2439	44511	2	80	4	3	2
8.665	10.81	1.535	0.675	3.495	3.55	24.41	0.225	2.27	20.555	0.475	7.935	0.05	0.075	0	0	0	1.36	16.675	0.24	0.37	1.415	2.145	1.145	10.055	0	0	0	0.14	118.27	5	5	4.54846	5	2.73459	5.649	5	5	10	0	10	10	10	77.9321	44514	2	58	2	3	4
0	0	0	2.025	0	0.005	0	0.215	0.02	5.11	1.045	7.2	0.01	0.175	0	0	0.05	16.5	2.805	0.045	0.165	0.62	0.45	0.365	5.37	0	0	0	0	42.175	3.01847	0	5	5	7.00231	8.68056	5	5	5.28506	10	10	7.61377	10	81.6002	44515	2	80	4	3	2
0.015	0.01	0.005	0	0	0	0	0	0	19.9	92.93	26.02	62.49	161.455	9.82	537.17	0	0	0	0.405	0.63	0.24	11.59	5.555	22.33	10.83	9.26	7.78	9.855	988.29	1.44683	0	1.16048	2.32095	3.28407	8.74457	5	0	2.64736	1.69888	7.96923	1.44965	10	45.722	44517	1	61	3	3	4
0.05	0.085	0.01	0.455	1.115	1.335	0.765	0.24	0.34	2.315	0.02	0.055	0	0	0	0	0	0	0	0.02	1.715	1.525	1.51	0.435	10.195	0	0	0	0.065	22.25	4.6747	5	0	0	2.95759	10	5	5	0.929099	7.59338	7.16572	3.91243	10	62.2329	44524	2	33	1	1	3
0	0	0	0.955	0	0	0	0.08	0.125	0.665	0.18	3.9	0.005	0.095	0	0	0	0	0	0.04	0.125	1.035	1.31	0.195	6.37	0	0	0	0	15.08	5	4.43841	2.10598	4.21196	0	0.557414	5	4.43841	10	3.27697	10	10	0	59.0291	44527	2	41	2	3	1
0	0	0	2.97	0	0	0	0.365	0.105	4.435	0.005	3.46	0	0	0	0	0.575	1.7	0.16	0.02	0.055	0.98	0.67	0.08	7.51	0	0	0	0	23.09	1.82686	1.56996	3.09282	5	0	1.81632	4.26526	1.58566	4.35782	5.66022	0	7.29635	3.25881	39.7301	44528	1	61	3	1	1
0	0	0	0	0	0	0	0	0	0.36	0.08	0.875	0	0	0	0	0.195	0.625	0.05	0	0	0.21	0.03	0.115	1.025	0	0	0	0	3.565	0.550437	0	0.119503	0	0	6.37349	5	5	1.21222	0	0	0.588193	7.64884	26.4927	44531	1	79	3	4	1
0	0	0	0.63	0.555	0.85	1.38	0	20.935	2.965	6.645	6.97	3.49	14.085	0.015	6.915	0.01	0	0.33	0.115	0.175	0.435	1.075	1.09	5.05	0.01	0.005	0.005	0.29	74.025	4.55213	0	0.749878	1.49976	5.4032	6.06494	5	2.21903	5.00666	4.31494	10	3.56079	8.22421	56.5955	44532	1	63	3	3	4
0.09	0.07	0.015	0	0	0	0	0	0	3.37	18.64	5.3	12.6	30.87	2.16	110.685	1.26	2.63	0.14	0.045	0.85	1.425	6.44	0.965	13.43	2.38	2.055	1.695	2.095	219.21	5	5	1.19161	2.23427	0	1.4666	5	5	10	2.51827	8.91592	10	9.10757	65.4342	44533	2	41	2	4	3
0	0	0	0	0	0	0	0	0	16.025	44.315	14.455	29.47	78.805	4.345	249.52	0	0	0.36	0.2	0.11	0.45	25.665	3.815	14.585	4.795	4.065	3.465	6.27	500.715	3.1704	0	0	0	1.16912	2.56001	5	0	3.24763	10	10	8.4025	10	53.5497	44536	2	37	1	3	1
0	0.005	0	3.895	6.115	6.91	16.385	4.78	4.255	6.06	0.5	1.64	0.32	0.15	0	0	0	0	0.49	0.05	0.575	0.185	0.835	0.58	4.63	0	0	0	0.06	58.42	5	0	5	5	1.77696	10	4.74265	0.172335	2.89577	2.0578	3.98309	8.70295	10	59.3316	44550	2	66	3	2	3
3.57	4.74	0.68	0	0	0	0	0	0	4.58	0	9.94	0	0	0	0	0.12	0.5	0.02	0.09	1.135	1.34	1.395	0.065	9.115	0	0	0	0	37.29	1.80428	1.58614	1.02692	2.05385	0	2.03977	5	5	4.75408	0	2.66283	6.14477	10	42.0726	44554	1	26	1	5	4
0	0	0	0.01	0	0	0	0	0	20.715	152.89	49.915	89.08	345.575	0.365	869.7	0	20.165	11.335	0.765	1.205	1.235	27.01	22.035	77.805	0.33	0.2	0.305	6.885	1697.53	1.21337	0	2.05339	4.10678	5.69473	10	5	0	1.09138	3.07552	0	6.3577	9.48855	48.0814	44556	1	64	3	1	1
0	0	0	0.685	0	0	0	0	0	11.17	53.665	18.675	36.16	94.245	5.625	318.21	0.105	1.18	0.445	0.285	0.51	0.2	10.6	3.255	16.135	6.21	5.27	4.475	5.915	593.02	3.00422	1.19121	0.345835	0.672456	0	8.43009	3.45835	0	6.38774	3.02968	7.17233	2.7968	7.15742	43.6461	44558	1	21	1	4	3
0.025	0.02	0	2.4	5.845	6.575	12.505	1.74	3.76	12.455	36.95	18.205	24.23	85.835	2.14	293.8	0.045	15.01	2.365	0.455	0.27	0.515	7.305	6.79	22.835	2.58	1.08	2.44	1.76	569.935	1.15452	0	5	5	2.97692	6.64923	5	5	10	10	4.38558	9.34453	10	74.5108	44559	2	45	2	2	1
0.465	0.9	0.135	1.645	0.725	0.81	1.53	0.67	0.625	3.935	0.45	7.905	0.445	1.73	0	0	0.005	0	0.09	0.015	0.1	0.435	3.27	0.525	6.79	0	0	0	0.15	33.35	5	5	3.29933	5	0	10	3.95358	5	0	7.08432	1.64028	1.63651	9.79447	57.4085	44564	2	40	2	3	3
0.04	0.02	0.01	0.24	0.72	0.81	1.53	0.665	0.46	0.265	0.04	0.03	0.005	0	0	0	1.305	7.515	1.41	0.15	0.16	0.745	1.47	0.31	5.375	0	0	0	0.005	23.28	3.28513	2.02634	1.68862	1.30868	0	6.39077	2.35056	1.26646	9.11111	0	10	10	6.75205	54.1797	44567	2	31	1	1	1
0.025	0.015	0	5.75	0	0	0	0	0.02	15.855	2.575	12.125	0.01	0.85	0	0	0.175	57.335	9.06	0.095	0.16	0.34	2.155	0.205	10.47	0	0	0	0	117.22	5	0	5	5	1.73877	3.80013	5	0	1.10554	7.54833	10	9.24294	4.19163	57.6273	44568	2	35	1	3	3
2.205	2.77	0.39	1.195	1.48	1.72	29.445	0.63	2.91	8.945	0.24	4.61	0.32	0	0	0	0.005	0	0.425	0.575	2.26	2.015	4.435	0.54	16.63	0	0	0	0.02	83.765	5	5	5	5	10	2.47321	4.1756	5	10	9.83787	10	10	7.65806	89.1447	44569	1	66	3	3	2
0	0.03	0	1.605	0	0	0	0.09	0.145	2.35	0.245	7.43	0.01	0.175	0	0	0	0	0.075	0.145	1.35	0.135	1.26	0.28	7.45	0	0	0	0	22.775	1.68318	3.03836	2.06513	4.13027	3.2156	2.01583	5	3.03836	4.48958	5.23062	6.67968	1.91925	8.81163	51.3175	44570	2	38	1	1	4
0	0	0	0.365	0	0.25	0	0	0	1.315	0.54	2.73	0	0.08	0	0	0	0	0.18	0.135	0.05	0.275	0.16	0.475	2.085	0	0	0	0	8.64	1.14784	0	0	0	6.91531	2.74939	4.64646	5	5.7429	7.71821	7.67397	4.83217	0.866256	47.2925	44572	2	60	3	4	1
0	0	0	0.165	1.58	1.9	1.09	0.1	0.14	5.005	0.01	1.425	0	0	0	0	0.17	55.86	8.73	0.005	0.1	0.24	0.51	0.34	2.81	0	0	0	0	80.18	1.15822	4.56731	5	2.3738	0	1.18343	5	5	5.08645	10	0	9.99047	5.24458	54.6043	44573	1	30	1	1	1
0.05	0.05	0	31.85	0.37	0.78	7.36	0.01	0.685	2.25	0.565	4.25	0.08	0.11	0	0	0.065	26.925	3.135	0.055	1.02	0.25	0.625	0.625	5.97	0	0	0	0.005	87.085	5	0	5	5	3.55404	10	5	0.988924	5.15816	3.22136	9.75112	6.47426	8.94914	68.097	44574	1	80	4	3	2
0	0	0	0.13	0.405	0.46	0.865	0.315	0.26	3.19	0.335	0.42	0.005	0	0	0	0	17.85	10.04	0	0.23	0.08	0.29	0.6	1.615	0	0	0	0.005	37.095	1.34045	0	2.35786	4.71573	0	2.32976	5	0	7.4977	2.91062	0	4.58535	10	40.7375	44576	2	45	2	1	1
0	0	0	0	0	0	0	0	0	3.875	0	0.435	0	0	0	0	0	0	0.62	0	0.01	1.27	0.81	0.135	6.85	0	0	0	0	14.005	3.24334	0	0.7417	1.4834	0	10	3.9988	0	0.989273	10	10	5.79766	10	56.2542	44578	1	53	2	3	2
0	0.02	0	0	0	0	0	0	0	3.465	0	1.7	0	0	0	0	0.08	26.765	4.185	0.035	0.025	2.085	9.26	0.325	14.32	0	0	0	0.58	62.845	5	0	2.17233	0	0	0.0816377	4.97745	0.81255	10	4.34539	10	9.58994	10	56.9793	44579	1	59	2	4	2
0	0	0	0.025	0	0	0	0.01	0.015	4.59	7.635	3.035	4.585	17.86	0.02	9.075	0.06	20.395	3.525	0.045	0.045	0.095	1.685	0.735	2.705	0.01	0.005	0.01	0.38	76.545	3.68989	5	5	5	3.65745	5.4896	1.30241	1.97926	6.30071	3.90524	0	9.38175	8.36707	59.0734	44582	2	80	4	3	2
0.045	0.09	0	0.36	0.01	0	0	0.165	0.235	4.815	0.01	14.79	0	0	0	0	0.525	17.31	11.17	0.21	0.545	1.325	1.31	0.45	8.765	0	0	0	0	62.13	5	5	5	0	0	7.42222	5	5	2.87837	2.78746	6.13594	7.48389	7.33398	59.0419	44586	2	30	1	1	1
0	0	0	0	0	0	0	0	0	0.485	0.155	1.425	0	0	0	0	0	0	0	0	1.315	0.325	1.665	0.195	1.995	0	0	0	0	7.56	2.95771	0	5	5	3.78977	8.41561	3.5109	1.4301	0.0769109	0.162873	5.28724	0	8.97995	44.6111	44587	2	75	3	4	1
0	0	0	0	0	0	0	0	0	0	0	0	0	0	0	0	0	0	0.11	0.02	0.015	0.515	0.695	0.04	3.68	0	0	0	0	5.075	2.3022	0	0	0	0	7.28388	5	0	3.77474	0.225648	0	3.79664	6.75237	29.1355	44592	2	24	1	3	2
0	0	0	2.125	0.395	0.46	7.805	0	0.745	2.535	0.445	9.69	0.09	0.225	0	0	0	17.85	10.03	0.015	0.775	0.19	0.765	0.37	8.63	0	0	0	0	63.14	5	1.99631	5	5	6.96151	2.50425	5	5	10	1.911	8.60049	8.25591	10	75.2295	44594	2	80	4	3	2
0.08	0.05	0.01	2.1	0.805	1.045	1.54	19.445	0.505	4.555	0.87	6.115	0.125	0.155	0	0	0.305	0.395	0.215	0.355	0.26	0.02	0.795	0.305	4.455	0	0	0	0.03	44.535	1.96072	0	2.25056	4.50113	0.100025	10	3.63466	0.926013	3.12251	2.14845	3.96669	8.40735	0.979476	41.9976	44595	2	40	2	2	4
0	0	0	7.24	18.66	20.975	40	0	12.03	5.025	1.155	10.29	0.02	0.245	0	0	0.16	26.13	17.365	0.45	0.57	0.44	1.3	1.31	11.46	0	0	0	0.07	174.895	2.00142	0	5	5	3.54425	4.5913	5	1.40656	6.97121	6.06654	3.08389	10	3.86238	56.5275	44599	2	80	4	3	3
0.005	0.005	0	0.005	0	0.005	0	0.005	0	5.45	19.455	5.885	13.11	34.165	2.04	115.35	0	0	0	0.055	0.07	0	7.265	1.28	5.15	2.25	1.91	1.62	2.49	217.57	1.31391	0	0	0	0	0.42219	5	0	8.84709	3.94357	6.45723	10	10	45.984	44600	1	62	3	4	4
0.005	0.005	0	4.25	0.94	1.295	13.06	22.375	1.355	8.125	1.195	3.125	0.52	0.29	0	0	0.28	16.3	25.495	0.04	1.355	0.345	2.385	0.31	5.315	0	0	0	0.07	108.435	3.66597	4.87505	5	5	2.57478	2.81071	5	5	9.11083	3.96525	6.31019	9.80684	5.74491	68.8645	44604	2	41	2	4	4
3.435	2.43	0.445	1.325	0	0	0	0	0	6.905	0.745	1.575	0	0.195	0	0	0.045	12.745	2	0	0	0.175	0.23	0.045	1.29	0	0	0	0	33.585	0.478082	0	5	5	5.63646	10	3.1068	5	0	1.12819	0.88932	10	4.1955	50.4344	44608	2	20	1	1	2
0.005	0.015	0	0.165	0	0	0	0	0	8.935	28.71	17.06	19.19	50.125	2.97	168.32	0	0	0.145	0.305	0.19	0.185	3.61	1.73	8.155	3.28	2.785	2.365	2.98	321.225	1.29612	0	0.642407	1.28481	1.56941	4.18282	5	5	7.0353	8.12703	0	7.57166	5.35945	47.069	44609	2	34	1	1	3
0	0	0	0	0	0	0	0	0	4.705	27.28	7.575	18.455	45.215	3.16	162.125	0	0	0	0.07	0.055	0	3.43	1.495	6.305	3.485	3.005	2.485	3.07	291.915	2.17746	0	0.172731	0.287886	0	7.29901	3.56518	4.49102	4.15196	10	10	6.43212	0	48.5774	44614	2	62	3	4	1
0	0	0	0.965	2.995	3.37	6.37	2.34	1.91	0.805	0.23	0.18	0.02	0	0	0	0.055	0.23	0.165	0.01	0.46	0.385	2.14	0.27	6.76	0	0	0	0.02	29.68	2.969	0	0.876084	0.361272	0.645472	6.90307	2.68786	0	4.28079	6.28613	6.40809	7.21841	5.6179	44.2541	44617	2	53	2	4	4
0	0.015	0	0.065	0	0	0	0.03	0.045	0.605	0.005	0.46	0	0	0	0	0.06	20.31	3.575	0.365	0.52	2.03	1.33	0.2	10.365	0	0	0	0	39.98	5	1.87519	1.85644	0	0.20002	3.80807	4.09841	1.91269	3.5232	1.74351	3.2426	3.45511	7.93464	38.6499	44618	2	38	1	2	1
0	0	0	0.015	0	0	0	0	0	2.015	10.195	2.83	6.92	16.96	1.185	60.795	0.97	3.23	0.665	0.13	0.955	0.515	5.235	0.885	8.965	1.305	1.13	0.93	1.15	126.98	4.55293	5	0.128548	0	1.01467	4.65146	5	5	2.99573	0	5.06508	4.42285	5.0472	42.8785	44620	2	31	1	1	4
0	0	0	0.765	2.04	2.31	8.685	2	1.6	3.74	0.135	1.685	0.105	0.005	0	0	0.94	19.52	2.93	0.005	0.265	0	0.285	0.26	1.645	0	0	0	0.015	48.935	1.68859	1.05708	3.24675	3.05799	1.97322	4.87884	4.86862	5	9.44112	9.29561	4.29755	10	0	58.8054	44621	2	55	2	4	4
0	0.01	0	0.065	0	0	0	0	0	2.235	12.94	3.585	8.765	21.475	1.5	77	0	0	0.605	0.045	1.01	2	2.15	0.93	12.66	1.655	1.43	1.18	1.46	152.7	3.22627	1.46462	0.408405	0.816809	4.37134	9.67172	5	2.40818	2.80181	0.403084	6.9251	4.74152	6.69232	48.9312	44623	2	25	1	1	4
0	0	0	0.905	0.06	0.165	0.005	13.42	0.025	2.41	0.465	1.39	0.08	0.06	0	0	0.07	21.595	3.515	0.08	0.14	0.11	0.29	0.145	2.53	0	0	0	0.015	47.475	1.29777	0	4.01499	3.34582	3.09303	7.19266	5	2.74358	4.9753	1.65755	2.53904	4.34997	7.14874	47.3585	44624	1	52	2	3	1
0	0	0	0.21	0.12	0.305	0.17	0.145	0.06	2.915	13.095	5.24	8.765	21.475	1.5	77	0.06	20.395	3.185	0.035	0.025	2.15	2.805	0.905	10.635	1.655	1.43	1.18	1.46	176.92	1.84706	0	3.18618	1.75471	5.78746	2.67114	5	2.44736	3.20254	4.09227	10	7.62126	1.98801	49.598	44627	1	60	3	3	4
0	0	0	1.45	0	0	0	0	0	5.4	18.645	7	12.46	33.32	1.835	105.505	0.09	0.275	0.025	0.08	0.35	0	7.135	1.335	8.615	2.03	1.72	1.46	1.89	210.62	5	5	2.331	4.56488	4.6361	10	4.85625	5	4.89131	0	8.65299	7.97159	9.80774	72.7119	44628	2	80	4	3	3
0	0	0	0	0	0	0	0	0	67.17	372.835	103.2	254.16	622.76	43.525	2232.93	0	0	0.145	1.285	0.835	0.835	50.385	17.87	78.77	48	41.4	34.24	42.71	4013.05	5	0	0	0	0	0.381122	4.40407	0	1.7733	10	10	10	0	41.5585	44629	1	57	2	4	1
0.565	1.055	0.155	0.04	0	0	0	0	0	0.015	0.07	0.01	0	0	0	0	0	0	0.09	0.015	0.405	0.465	0.15	0.03	2.92	0	0	0	0	5.985	1.57814	0	0.0583839	0.116768	0.934143	7.23362	2.98303	1.44987	5.91553	1.35451	0	3.28789	10	34.9119	44633	1	60	3	3	4
0	0	0	0.075	0	0	0	0	0	16.08	65.885	35.51	44.915	110.055	7.695	394.615	0.745	2.205	0.48	0.165	0.12	0	8.075	3.205	15.375	8.485	7.32	6.05	7.47	734.525	1.00367	0	5	0	1.84006	4.93222	5	0	7.62029	4.82189	3.66285	8.45812	5.61947	47.9586	44634	1	74	3	4	1
0.255	0.445	0	5.045	0	0	0	0	0.07	9.085	0.945	28.735	0.035	0.61	0	0	0	78.62	44.2	0.22	1.04	0.7	3.01	0.62	23.42	0	0	0	0	197.055	5	0	5	5	4.95706	4.54873	5	5	10	0.774135	10	10	10	75.2799	44636	1	48	2	4	4
0	0	0	0.995	0.015	0.075	0	3.595	0.685	0.79	0.235	1.835	0.02	0.015	0	0	0.04	12.745	2.025	0.24	0.23	0.175	1.43	0.595	6.06	0	0	0	0.005	31.805	3.61053	2.09881	3.26929	3.22893	2.43246	1.58963	5	0	10	1.63958	3.9743	9.61963	7.78023	54.2434	44637	1	63	3	4	1
0	0.005	0	0.005	0	0.005	0	0.005	0	1.37	0	0.29	0	0	0	0	0	1.655	0.265	0.005	0.07	0.425	3.095	0.09	3.455	0	0	0	0.29	11.03	0.840166	0	0.160448	0	1.40339	4.91054	5	0	3.13575	1.82745	2.94705	1.85386	10	32.0787	44638	1	27	1	4	1
0.69	1.29	0.19	0	0	0	0	0	0	0	0.045	0.045	0	0	0	0	0	46.18	33.3	0.41	0.495	1.86	1.51	0.43	17.865	0	0	0	0	104.31	4.96653	0	3.83287	5	0	0.514925	5	0.701792	7.83743	0	0	7.87837	10	45.7319	44639	1	80	4	1	1
0	0	0	0	0	0	0	0	0	2.46	12.855	4.39	8.765	21.475	1.5	77	0	0	0.27	0.05	0.77	0	1.675	0.67	4.18	1.655	1.43	1.18	1.46	141.785	2.44142	0	0	0	0	7.43278	5	0.0168691	3.49607	0	5.96113	3.8999	6.3706	34.6188	44642	2	21	1	4	2
8.335	10.17	0.615	41.825	0.265	1.125	0.11	0.835	0.1	13.285	46.92	19.945	31.14	81.405	4.815	266.37	0.145	0.425	0.04	0.72	1.03	0.56	6.235	3.09	17.485	5.315	4.54	3.815	4.86	575.52	1.99198	0	5	5	10	10	4.66471	5	10	5.0719	10	8.63783	4.31735	79.6838	44643	2	56	2	3	4
0	0	0	36.06	0	0	0	0.39	1.885	6.155	0.405	7.44	0.06	0	0	0	0	0	0	0.315	0.7	0.63	1.575	0.175	6.205	0	0	0	0	61.995	4.57848	3.46764	3.19931	5	0.990753	9.17082	4.2074	3.61212	0.162223	4.01438	6.32814	4.84557	2.99563	52.5725	44644	2	42	2	3	2
0	0	0	1.13	1.29	2.43	14.13	0.025	1.34	4.715	0.005	0.735	0	0	0	0	0.765	83.275	12.95	0.02	0.04	0.015	0.77	1.185	3.975	0	0	0	0	128.795	1.21786	0	5	3.95805	3.33784	7.14063	4.60622	3.23072	2.00407	6.11637	10	6.14225	6.13192	58.8859	44647	1	42	2	4	2
0	0	0	0	0	0	0	0	0	0.78	0.085	1.25	0	0	0	0	0	0	0.17	0	1.555	0.635	1.37	0.14	3.905	0	0	0	0	9.89	3.05645	0	5	5	1.53422	3.87243	3.95541	0.0449479	6.30849	3.72768	6.74333	5.93447	4.426	49.6034	44648	1	80	4	3	1
3.965	4.865	0.29	0.375	0.075	0.195	0.11	0.19	0.18	3.905	14.59	4.92	9.7	25.425	1.495	84.79	0.2	1.305	34.695	0.05	0.635	1.265	6.89	1.085	8.455	1.65	1.4	1.19	1.505	215.395	3.07942	5	3.80875	5	1.90167	5.61027	5	5	5.1936	8.79885	5.10276	8.31203	1.62274	63.4301	44659	1	48	2	4	3
0	0	0	2.365	2.88	3.24	6.12	2.26	1.865	2.01	0.375	7.065	0.03	0.175	0	0	0.06	20.395	3.515	0.025	0.135	0	0.655	0.245	5.76	0	0	0	0.02	59.195	3.48193	0.260552	5	5	7.01754	6.57394	4.55446	0.260552	4.45458	9.54201	5.15206	10	3.96521	65.2628	44661	2	60	3	3	3
0	0	0	0	0	0	0	0	0	3.755	0	1.145	0	0	0	0	0	0	0	0.125	0.095	0.32	7.8	0.25	2.71	0	0	0	0.75	16.95	1.34385	0	0	0	0	2.68769	5	1.66861	3.52966	1.59669	3.95506	4.88456	7.16295	31.8291	44664	1	23	1	5	2
0	0	0	0	0	0	0	0	0	5.47	0.19	1.33	0	0	0	0	0	0	0	0	0	0.03	12.68	0.695	1.31	0	0	0	1.14	22.845	0.402847	0	0	0	0	2.22197	5	3.96972	5.07229	8.49791	10	2.77216	8.24166	46.1786	44667	1	34	1	3	2
3.405	4.115	0.56	0.11	1.09	1.115	7.63	0.005	0.69	13.3	49.98	16.67	34.025	83.365	5.83	298.925	0.115	0.495	0.98	0.39	1.09	0.95	7.52	2.865	16.77	6.43	5.545	4.585	5.72	574.27	4.42804	5	0.0615006	0.123001	0.0820008	5.01467	5	4.48954	3.54995	0.546672	2.43985	6.07269	7.26376	44.0717	44668	1	46	2	3	4
0	0	0	0	0	0	0	17.045	0	6.18	0	13.675	0	0	0	0	0	0	0	0.01	0.035	0.005	0.235	0.04	1.625	0	0	0	0	38.85	0.441481	0	0	0	0	9.63635	3.00496	0	0	10	7.36848	0	3.13751	33.5888	44669	2	76	3	3	3
0	0	0	6.605	0	0	0	0	0.225	11.995	12.81	23.89	8.78	22.56	1.22	70.04	0	0	0	0.51	0.31	0.525	1.99	0.825	10.84	1.345	1.145	0.97	1.315	177.9	1.54083	0	5	5	1.94417	5.98205	5	5	0.142414	4.81888	10	2.89422	3.19145	50.514	44671	1	48	2	4	4
0.005	0.005	0	1.35	2.22	2.56	3.065	5.375	0.81	15.945	42.41	22.985	28.205	71.595	4.55	243.64	0.01	5.52	0.68	0.155	0.105	0.385	7.725	2.905	13.765	5.02	4.305	3.595	4.525	493.415	4.90631	5	3.09917	5	5.40947	8.36079	5	5	2.49327	2.11203	10	4.01813	8.67492	69.0741	44672	2	59	2	3	2
0.075	0.05	0	1.43	0	0	0	0	0.02	5.57	16.725	14.92	10.91	29.33	1.605	92.32	0.055	0.165	0.085	1.005	0.555	0.68	4.095	1.32	11.99	1.775	1.505	1.28	1.655	199.12	4.49727	3.53357	2.82006	5	0	2.61359	5	0	8.20861	2.25907	8.91514	3.07577	10	55.9231	44673	2	64	3	3	2
0	0.035	0	6.7	0.005	0	0	0.095	0.175	3.69	1.67	21.265	0.055	0.65	0	0	0.18	2.915	1.345	0.045	4.505	2.36	1.05	0.41	18.815	0	0	0	0	65.965	5	4.83642	5	5	2.50356	6.19324	5	5	6.36467	0	0	6.68723	10	61.5851	44674	1	45	2	1	4
0	0	0	0.33	0	0	0	0.22	0.17	2.04	0.14	1.375	0	0	0	0	0.01	0	0.02	0.09	0.05	1.065	4.46	0.325	7.505	0	0	0	0.27	18.07	1.76478	3.5871	0	0	0.855278	7.33652	5	4.77929	2.28774	0	10	4.66228	5.26256	45.5355	44677	1	24	1	2	4
0	0.005	0	0.165	0.13	0.26	1.24	0.095	0.145	0.59	0.155	0.36	0.01	0	0	0	0.03	10.155	1.665	0.005	0.24	0	0.02	0.255	0.88	0	0	0	0	16.405	1.50229	0	1.92608	1.06074	3.00729	5.90923	4.74319	0	3.48624	1.60786	5.71273	2.32509	5.28212	36.5629	44679	2	80	4	3	2
0	0.005	0	0	0	0	0	0	0	10.175	58.655	16.015	39.99	97.98	6.85	351.3	0	0	0	0.155	0.125	0.235	7.755	2.79	12.705	7.55	6.515	5.385	6.65	630.835	2.11497	0	0	0	0	6.36625	1.24333	0	9.63213	8.59395	10	10	0	47.9506	44680	2	65	3	4	1
0.54	0.665	0.12	1.69	0	0.01	0	0.005	0.01	15.305	0.92	8.375	0.015	0.13	0	0	0	0	0.33	0.095	0.385	0.88	3.4	0.38	7.475	0	0	0	0.18	40.91	4.89204	5	5	5	5.03466	0.86998	5	5	10	10	9.56775	10	10	85.3644	44681	2	53	2	1	4
0	0	0	0.055	0.055	0.11	0.67	0	0.07	0.055	0.03	0.03	0	0	0	0	0.755	2.245	0.215	0.055	0.35	0.02	0.17	0.015	0.505	0	0	0	0	5.405	1.07705	0	0	0	0	0.132079	5	1.3307	7.84368	6.44078	6.45824	6.85774	0.800225	35.9405	44684	1	61	3	4	1
0	0	0	3.71	0	2.605	0	0.03	0.185	2.905	0.04	5.285	0.005	0	0	0	0	0	0	0.145	0.355	1.19	1.735	0.035	7.29	0	0	0	0	25.515	2.83009	0	0.107102	0.214204	0	4.86262	5	0.273705	2.56943	5.62325	8.50236	0.217179	4.02523	34.2252	44685	1	57	2	3	3
0	0	0	0	0	0	0	0	0	0	0	0	0	0	0	0	0	0	0	0	0	0.345	0.5	0	1.79	0	0	0	0	2.635	3.85277	0	0	0	0	7.83797	5	5	4.70152	7.32392	6.8844	9.58183	10	60.1824	44688	1	80	4	2	2
0.01	0.015	0	1.025	0.09	0.205	1.07	0.075	1.145	13.8	33.245	12.52	22.605	55.385	3.87	198.595	1.21	3.59	0.34	0.105	0.135	0.225	12.44	2.505	15.29	4.27	3.685	3.045	4.575	395.07	2.46599	0	2.07635	3.00975	0	0.164115	5	0.552423	6.42894	9.5838	10	10	4.09287	53.3742	44691	1	60	3	4	2
0	0	0	1.96	0	0.005	0	0	0	14.46	67.125	22.87	45.19	117.81	7.025	397.76	0.01	0.035	0.005	0.395	0.235	0.235	8.39	3.85	16.72	7.76	6.595	5.595	7.025	731.055	2.03435	0	0	0	0	10	5	0.448411	0.673268	7.0569	10	2.62342	0	37.8364	44692	2	49	2	3	2
0	0.015	0	3.175	0.725	0.81	1.525	0.605	0.565	10.015	0.575	13.82	0.025	0.35	0	0	0	35.7	20.185	0.09	1.25	0.76	0.985	0.51	13.19	0	0	0	0.005	104.88	2.20334	2.67548	5	5	1.30102	3.41396	5	2.5181	3.38184	4.14437	0	6.20361	9.37411	50.2158	44694	1	37	1	1	1
0.695	0.685	0.08	1.415	0.005	0.035	0	0.175	1.525	2.625	12.065	7.275	7.035	27.28	0.03	68.66	0	0	0	0.13	0.155	0.18	2.875	2.66	15.62	0.025	0.015	0.025	0.545	151.815	2.0974	3.00409	2.53845	0	1.63422	6.59974	5	3.07919	0.934244	5.23378	0.396347	0	10	40.5175	44695	2	41	2	4	4
0	0	0	1.41	0.045	0.13	0.005	10.315	0.03	18.31	98.745	31.135	65.66	176.66	9.495	552.785	0.06	39.865	13.73	0.32	0.42	0	13.805	5.855	26.31	10.47	8.935	7.515	9.925	1101.93	2.80181	0	5	5	0	1.17387	3.59066	1.64572	9.76632	7.35089	5.05159	10	0	51.3809	44698	1	74	3	3	1
0	0	0	0	0	0	0	0	0	0.275	0.43	0.85	0	0	0	0	0	0	0	0.005	0.01	0	0.375	0.535	0.97	0	0	0	0	3.45	1.38066	0	0.0737246	0.147449	4.04994	5.71649	5	0	4.32235	3.76159	5.34509	6.09525	3.28683	39.1794	44701	1	44	2	3	2
0	0	0	0.295	0	0	0	0	0	1.81	0.185	1.915	0	0	0	0	0.065	20.9	3.355	0.11	1.33	1.17	3.135	0.435	8.675	0	0	0	0.29	43.67	2.56257	0	1.96702	0.444718	0	7.11549	4.11056	1.146	0	6.84486	6.067	0	7.10651	37.3647	44703	1	80	4	3	3
0.01	0.025	0	5.03	2.635	4.87	28.27	9.615	3.23	7.645	0.65	9.16	0.09	0.26	0	0	0.005	0.01	0.21	0.035	0.255	1.29	7.67	2.435	11.615	0	0	0	0.58	95.595	1.55413	4.48544	4.91918	5	0	5.32524	5	4.32676	2.08261	3.90619	5.71049	1.33943	10	53.6495	44710	1	29	1	1	1
0.005	0.005	0	0.245	0.245	0.29	4.875	0.5	0.595	1.08	0.07	0.4	0.055	0	0	0	0	0	0	0	0.195	0	0.04	0.21	2.625	0	0	0	0.005	11.44	1.77536	4.88225	1.22056	2.44113	0	4.02068	5	4.84635	7.37195	3.72072	0.588857	8.80686	6.38183	51.0566	44711	2	44	2	2	1
1.875	1.365	0.24	1.055	0.055	0.135	0.005	10.42	0.37	2.105	0.325	1.265	0.06	0.045	0	0	0.05	17.805	2.895	0.135	0.245	1.135	2.86	0.425	9.51	0	0	0	0.01	54.39	5	5	5	3.45538	0.90527	5.74498	5	5	2.3814	6.30456	4.00892	0.413434	10	58.214	44719	2	76	3	2	1
0	0.01	0	0.005	0.045	0.045	0.42	0	0.03	4.13	0.38	6.995	0	0	0	0	0.09	31.275	5.79	0.035	2.935	0	3.215	0.745	3.08	0	0	0	0.005	59.23	2.20329	0	5	5	0.917893	7.47178	5	5	2.78047	3.91886	6.2381	4.27801	10	57.8084	44720	1	58	2	3	3
0	0.005	0	1.46	0	0	0	0.165	0.065	6.025	0.405	7.915	0.01	0.175	0	0	0	0	0.145	0.36	2.83	0.85	8.655	0.385	12.635	0	0	0	0	42.085	5	5	4.87537	5	4.08602	4.39883	5	2.30938	2.88653	0	10	1.60576	8.13354	58.2954	44724	2	51	2	3	3
0	0	0	0.225	0.2	0.24	3.9	0.765	0.36	9.695	39.915	16.16	27.155	66.415	4.645	238.125	0	8.925	6.34	0.16	2.11	0.045	7.53	2.49	13.82	5.115	4.42	3.65	4.505	466.91	5	5	3.64407	5	2.21469	7.30117	4.91525	0.381356	0.854042	1.74388	6.40678	2.38059	9.17792	54.0198	44725	1	80	4	3	3
0.05	0.03	0.01	2.565	2.545	4.79	27.88	0.05	2.645	2.78	0.18	1.99	0	0.15	0	0	0	2.25	0.63	0.055	0.23	0.2	3.285	1.995	5.285	0	0	0	0.145	59.74	3.2153	0.456955	2.54752	0	1.49881	2.53083	5	5	10	5.15851	3.0673	9.75368	7.37333	55.6022	44726	1	34	1	1	2
0	0	0	0.2	0.015	0.035	0	2.98	0.005	0.86	0.22	1.475	0.02	0.015	0	0	0.04	12.695	2.015	0	0.03	0.15	0.08	0.235	1.465	0	0	0	0.005	22.54	0.289803	0	2.42153	1.04218	0	7.73381	0.823933	1.96175	5.13549	8.41916	0	7.53451	4.76604	40.1282	44727	2	37	1	1	3
4.665	5.165	0.47	0.235	0.37	0.43	7.315	0.005	0.68	12.225	35.62	18.985	24.3	59.345	4.15	212.79	0.04	12.695	2.02	0.085	0.625	0.835	4.57	1.825	13.015	4.575	3.945	3.265	4.03	438.275	3.25839	1.12007	3.22021	2.80018	10	6.13455	4.12186	5	10	4.69932	5.99928	10	5.48111	71.835	44731	2	60	3	2	3
0	0	0	0	0	0	0	0	0	39.845	207.335	62.625	141.07	345.655	24.17	1239.39	0	0	0	0.5	0.39	0	25.805	10.3	41.94	26.64	22.99	19.005	23.46	2231.12	2.29266	0	0	0	0	1.30133	4.3609	0	4.71515	6.07421	3.79148	8.96111	0	31.4968	44733	2	44	2	3	2
0	0	0	0.195	0.09	0.18	1.07	0.055	0.185	4.065	23.165	6.775	15.51	41.475	2.285	131.33	1.24	13.78	1.93	0.075	0.06	2.515	4.42	1.535	16.795	2.525	2.14	1.82	2.355	277.57	1.82472	1.59776	0.624126	0	0.0399441	2.15083	5	1.95976	4.48237	6.84153	5.5603	4.73262	9.92477	44.7387	44735	1	33	1	3	2
0	0	0	2.455	0.225	0.03	0.03	37.415	0.13	20.7	16.44	14.97	10.27	26.175	1.545	87.51	0.895	20.5	10.835	0.355	0.39	0.345	7.56	1.725	8.555	1.71	1.45	1.23	1.98	275.425	0.706106	0	2.95733	5	1.34512	8.46078	4.68172	3.86126	0	8.43377	9.30071	1.98423	0	46.731	44736	1	48	2	3	2
0	0	0	1.43	0	0	0	0	0.02	1.335	0.345	6.96	0.01	0.175	0	0	0.235	0.695	0.295	0.07	1.99	0.01	4.935	0.35	8.17	0	0	0	0	27.025	5	5	5	5	2.1419	2.86461	5	5	10	8.17005	9.12406	10	10	82.3006	44738	1	52	2	2	2
0.01	0	0	0.065	0	0	0.07	0	0	1.78	0.185	1.65	0.145	0	0	0	0.19	41.65	22.975	0.365	1.32	0.615	0.165	0.37	5.535	0	0	0	0	77.09	2.6437	0	4.95846	5	0	1.17519	5	5	10	8.69293	5.88936	9.27375	7.0063	64.6397	44746	2	53	2	4	2
0	0	0	0	0	0	0	1.415	0	2.33	0.14	0.745	0	0	0	0	0	0	0	0.215	0.14	0.07	6.195	0.305	1.46	0	0	0	0.48	13.495	4.25193	3.92275	0	0	0	0.185692	5	4.07363	9.31594	0	10	10	2.13237	48.8823	44749	2	59	2	4	2
0	0	0	0.595	0	0.01	0	1.295	0.415	5.155	3.045	4.01	1.455	5.66	0.005	7.505	0.005	0.015	0.725	0.145	1.15	3.735	1.95	1.17	22.83	0.005	0	0.005	0.12	61.005	5	3.30579	5	5	5.28926	3.30579	5	5	9.52669	8.60882	4.9686	9.8155	10	79.8204	44758	2	59	2	2	1
0.715	0.715	0.085	3.425	0.01	0	0	0.87	0.43	6.945	0.9	17.805	0.03	0.445	0	0	0	0	0.09	0.095	1.38	1.93	2.205	0.605	22.44	0	0	0	0	61.12	3.69421	4.86246	5	5	4.28823	10	5	5	0.0209149	4.85011	10	5.43377	5.41888	68.5686	44760	1	46	2	2	2
0.005	0.005	0	4.12	0	0.045	0	0.015	0.135	14.295	69.785	32.21	46.755	114.845	8	410.38	0	0.625	34.025	0.32	0.96	0.88	10.725	3.725	24.305	8.82	7.61	6.29	7.77	806.65	4.39883	5	5	5	5.38766	10	5	5	0.209656	2.7127	9.75688	4.01927	6.91411	68.3991	44763	2	68	3	3	4
0.005	0.005	0	0.415	0.03	0.065	0.335	0.01	0.04	1.21	0.15	2.385	0	0.045	0	0	0.38	1.12	0.125	0.075	1.91	0.6	1.425	0.155	5.425	0	0	0	0	15.91	2.23817	0	5	5	2.37501	8.30846	3.20399	1.23383	5.71866	7.31412	0.272385	4.38325	7.08872	52.1366	44765	2	39	1	1	2
0	0.01	0	0.245	0.115	0.29	0.16	0.165	0.095	0.885	0.18	0.3	0	0	0	0	0.04	12.745	1.99	0.03	0.14	0.675	1.905	0.335	5.965	0	0	0	0.145	26.415	3.25147	1.30852	1.29035	0.32713	0	10	4.71649	3.14408	0.625175	0	0.113638	1.5973	10	36.3742	44767	1	38	1	3	3
0	0	0	1.935	0.09	0.23	1.07	0.15	2.155	5.3	22.675	11.41	15.275	39.82	2.375	134.445	1.21	3.59	0.645	0.355	0.37	0.925	6.07	2.59	21.61	2.625	2.225	1.89	2.465	283.5	5	5	4.9617	0	0	2.34167	5	0	2.22332	0	3.161	5.37836	8.54837	41.6144	44768	1	34	1	2	2
0.34	0.465	0.08	0	0	0	0	0	0	0.195	0.065	0.365	0	0	0	0	0	0	0	0.22	0.155	0.085	2.335	0.08	2.535	0	0	0	0	6.92	4.77114	0	0	0	0	3.69108	5	0	4.98232	5.08349	10	6.84114	0	40.3692	44769	1	27	1	1	1
0	0.015	0.01	0.3	2.605	1.85	35.325	0.58	1.53	6.14	0.315	6.12	0.005	0.01	0	0	0	3.895	5.27	0.03	2.895	1.345	3.925	0.25	10.43	0	0	0	0.035	82.88	4.61227	5	5	5	2.29177	10	5	5	1.34118	7.27833	5.5926	0.870999	10	66.9871	44770	2	67	3	3	4
0	0.015	0	2.95	0	0.36	0	0.26	1.42	11.035	1.08	12.845	0.005	0.25	0	0	0.095	3.135	3.21	1.295	2.385	1.705	3.055	1.635	23.535	0	0	0	0	70.27	5	5	5	5	5.63582	5.22595	5	5	5.33732	4.00314	10	9.37561	10	79.5778	44771	2	78	3	3	2
0.01	0.02	0	1.97	0.13	0.36	0.01	29.075	0.055	25.07	105.82	33.41	70.48	219.03	8.52	760.415	0.23	1.27	32.14	0.5	1.425	0.835	20.22	13.625	47.695	9.77	6.41	8.025	7.705	1404.22	5	5	5	5	5.13241	0.976501	5	5	9.84295	0.600601	10	10	10	76.5525	44774	2	68	3	3	2
0.005	0.005	0	0.675	0.075	0.195	0.11	0.1	0.055	3.205	0.57	6.345	0.005	0	0	0	0.065	21.665	4.03	0.1	0.16	0.18	2.385	0.64	5.015	0	0	0	0	45.585	5	5	1.92953	0.894855	1.05891	5.26588	5	5	3.21014	4.55382	4.91365	0.427768	8.3607	50.6152	44780	2	49	2	3	2
0.05	0.025	0.01	0	0	0	0	0	0	0.095	0.045	0.29	0	0	0	0	0.125	40.62	6.41	0.02	0.07	0.2	0.275	0.23	2.635	0	0	0	0	51.1	1.21212	0	3.92857	0	3.91534	5.17705	5	0	3.38122	5.68959	6.99048	6.9525	4.08889	46.3358	44781	2	58	2	1	2
3.13	3.825	0.23	1.295	11.615	9.885	119.71	0.105	7.445	31.54	0.43	20.26	0.085	0.05	0	0	0.065	31.88	14.31	0.515	0.845	2.275	0.79	1.925	18.895	0	0	0	0.34	281.445	4.5332	0	2.39218	2.42588	1.01827	6.51047	5	0.887242	1.35781	3.26245	9.85409	4.87567	9.08996	51.2072	44782	1	53	2	2	4
0.005	0	0	1.655	0	0	0	1.16	0.345	6.27	0.25	7.695	0.01	0.175	0	0	0	0	0.34	0.01	0.75	2.055	8.73	0.515	19.62	0	0	0	0.815	50.4	2.60417	4.37973	2.4562	4.91241	3.04609	4.80769	5	5	3.27661	3.66162	7.46515	8.13157	10	64.7412	44783	1	34	1	4	4
0	0.005	0	13.39	0.135	0.205	2.51	0.09	0.25	16.555	1.19	10.345	0.025	0.285	0	0	1.47	8.255	0.845	0.01	0.125	0.255	1.51	0.985	5.24	0	0	0	0	63.68	1.28546	0.411049	2.74375	4.17215	3.2007	4.86935	1.92042	1.88055	2.96174	7.10293	10	9.17599	0.645199	50.3693	44784	2	52	2	3	1
0.005	0.015	0	3.61	0.06	0.08	1.235	0.115	0.145	32.745	131.185	53.255	87.505	217.25	14.7	764.815	1	56.69	16.36	0.59	4.685	3.1	17.43	6.82	38.66	16.215	13.96	11.58	14.38	1508.19	4.21441	0.739049	5	5	0.24187	1.98458	5	5	10	8.6088	8.78828	7.573	6.26162	68.4116	44785	1	46	2	4	4
0.005	0.015	0	0.07	0	0.015	0	0.015	0	8.36	0.095	0.96	0	0	0	0	0.095	30.59	5.04	0.48	0.605	0.02	0.32	0.255	4.54	0	0	0	0	51.48	5	0	5	5	10	8.34986	5	0.169607	0.948575	10	10	10	10	79.468	44786	1	28	1	2	3
0.005	0.01	0	1.75	0	0.01	0	2.85	0.02	3.915	0.33	8.635	0.01	0.18	0	0	0	4.765	6.235	0.05	0.32	0.26	1.79	0.29	7.735	0	0	0	0	39.16	5	5	5	5	0	10	5	0	4.83532	0	0.12787	8.72503	8.69322	57.3814	44788	1	80	4	3	2
0	0	0	0.085	0.32	0.36	0.685	0	0.205	3.955	0.355	1.165	0	0	0	0	0	0	0.155	0.08	1.875	0.13	1.535	0.535	3.11	0	0	0	0	14.55	2.38668	0	4.28099	5	1.61863	2.67242	4.96644	3.34337	3.29336	7.32772	6.24856	7.33564	0.095964	48.5698	44789	2	36	1	3	4
0	0	0	0	0	0	0	0	0	1.36	0.555	2.65	0	0	0	0	0	0.64	34.925	0.02	0.4	0	0.65	0.79	2.095	0	0	0	0	44.085	2.59653	0	2.66717	5	4.83871	3.23098	5	0	0.633541	4.19654	3.50376	0.614163	8.1169	40.3983	44790	2	50	2	3	3
1.395	1.32	0.155	0.085	0	0	0	0.045	0.065	0.3	0.15	0.615	0	0	0	0	0	0	0	0	0	0.29	1.01	0.26	2.035	0	0	0	0	7.725	3.66308	2.89403	0	0	0	1.36996	3.15227	2.89403	1.1679	10	9.8447	9.13018	0	44.1162	44792	2	53	2	3	2
4.505	3.22	0.585	0	0	0	0	0	0	0.37	0.105	1.515	0	0	0	0	0.04	0.115	0.86	0.115	0.175	1.395	0.435	0.49	8.46	0	0	0	0	22.385	4.48465	0	0.0174192	0	0	8.25401	2.22408	3.76254	5.25155	0	0	8.50324	2.38402	34.8815	44795	1	61	3	3	4
0	0	0	0	0	0	0	0	0	5.32	0	2.105	0	0	0	0	0	0	0.31	0.065	0.025	0.03	11.04	0.52	1.765	0	0	0	1.05	22.23	2.57595	0	0	0	0	0	5	0	10	7.94473	10	10	8.94912	54.4698	44796	2	22	1	2	2
0.005	0.04	0	53.695	0	0.025	0	0.4	0.305	4.405	0.055	11.935	0	0.025	0	0	0.06	0.185	0.02	0.035	0.03	0.09	0.695	0.335	2.705	0	0	0	0	75.045	2.24047	5	3.96768	1.94189	10	6.53566	2.23629	5	5.53786	6.11814	0.859379	9.86896	7.55009	66.8564	44797	1	80	4	2	2
0.01	0.025	0.01	0.655	1.09	1.24	8.845	0.565	1.14	4.65	0.83	0.89	0.085	0	0	0	0.075	0.22	0.25	0.025	1.45	2.065	2.6	0.605	11.46	0	0	0	0.01	38.795	4.30082	5	5	5	5.35301	4.08988	5	5	10	8.0271	10	6.24121	6.00071	79.0127	44799	2	49	2	3	4
0	0	0	1.575	0.025	0.075	0.07	5.965	0.025	3.225	0.525	7.315	0.04	0.165	0	0	0	0.47	0.775	0.595	0.665	0.045	2.775	0.105	5.57	0	0	0	0.005	30.01	3.726	5	3.13707	5	6.23701	9.36693	5	4.28794	7.57607	1.5873	8.12367	10	1.736	70.778	44802	2	31	1	3	4
0	0	0	3.215	1.125	1.265	2.39	0.875	0.75	4.9	1	13.355	0.025	0.365	0	0	0	0	0.015	0	0.185	1.31	3.98	0.165	8.545	0	0	0	0.01	43.475	3.60902	1.2242	5	5	2.68159	6.32281	5	4.9624	1.25166	0	6.23113	4.29565	7.79437	53.3728	44804	2	80	4	3	2
0.005	0.015	0	0	0	0	0	0	0	1.54	0.1	0.105	0	0	0	0	0	0	0	0	0	1.2	0.99	0.14	6.56	0	0	0	0	10.655	3.61853	4.2544	0.612922	1.22584	0	1.9081	4.9899	4.27243	10	0	0.966945	5.57553	8.35156	45.7762	44811	2	67	3	3	1
1.145	2.17	0.545	4.44	2.68	3.12	53.37	0.025	4.99	29.355	90.275	42.68	61.725	150.115	10.47	537.045	0.38	26.86	5.195	0.32	3.4	0.005	14.875	4.895	30.825	11.545	9.965	8.235	10.48	1121.13	2.65734	1.53846	5	5	2.69822	5.24351	5	0.872781	4.06022	0	5.55503	10	9.95224	57.5778	44815	2	21	1	3	2
0	0	0	1.365	2.035	2.07	14.24	0	1.3	8.445	0.45	10.175	0.015	0.14	0	0	0	0.65	2.345	0.28	0.215	0.24	0.56	0.81	7.04	0	0	0	0.08	52.455	5	1.12423	4.77797	5	8.05696	0.86479	5	5	10	5.1652	8.40854	10	7.45276	75.8504	44817	2	70	3	2	4
0	0	0	0.44	1.095	1.225	2.595	0.84	0.715	2.43	0.12	5.24	0.01	0.01	0	0	0	3.1	0.505	0.01	0.105	0.205	2.615	0.16	4.425	0	0	0	0.1	25.945	2.94024	0	2.47669	0.619172	0.27195	1.92756	5	2.36742	9.76991	6.56566	10	5.56152	6.37141	53.8715	44818	2	41	2	4	1
0	0	0	0.045	0	0	0	0.23	0.065	0.665	0.155	0.475	0	0	0	0	0	0	0	0.32	0.245	1.145	0.705	0.3	7.805	0	0	0	0	12.155	5	3.53038	0.595238	1.19048	4.9699	5.96185	4.37438	3.79721	7.89234	0.0255428	6.16552	7.21305	5.57551	56.2914	44821	1	67	3	3	2
0.42	0.37	0.035	0.5	0	0.015	0	0.04	0.55	1.19	0.27	2.285	0	0	0	0	0	0	2.2	0.19	1.905	0.63	2.065	0.875	9.055	0	0	0	0.12	22.715	5	0	0.52104	0.148869	0.555776	5.61884	5	5	5.01069	1.66292	7.29131	3.79893	6.7764	46.3848	44823	1	79	3	3	2
0	0.02	0	4.015	0.705	0.795	1.5	0.665	0.55	1.205	1.325	6.96	0.045	0.3	0	0	0	0	0.005	0.04	0.375	0.69	0.335	0.435	3.37	0	0	0	0.005	23.34	2.41171	3.89688	4.17791	5	0.19984	4.45029	5	5	1.77154	6.59472	1.27674	6.87601	4.78387	51.4395	44824	2	26	1	2	1
0	0	0	0.09	0	0	0	0.4	0.115	0.77	0.3	0.275	0	0	0	0	0	0	0	0.245	0.115	0.735	1.585	0.555	8.785	0	0	0	0	13.97	5	5	0.0388923	0	8.04812	8.56828	5	5	1.24817	0	10	2.52365	10	60.4271	44825	2	50	2	3	2
0.015	0.08	0	1.495	0.04	0.05	0.835	0.275	0.48	4.91	0.36	7.51	0.015	0.07	0	0	0	17.9	10.035	0.005	0.19	0.975	2.9	0.605	6.78	0	0	0	0	55.525	4.2175	5	0.997891	1.99578	0.682834	6.25673	5	5	0	3.89282	9.8736	2.96707	3.27312	49.1574	44826	1	66	3	4	1
0.16	0.09	0.025	1.385	0.005	0.015	0	0.38	0.05	1.965	8.285	4.185	5.54	14.52	0.855	48.45	0.475	25.985	4.035	0.04	0.035	0.305	2.325	0.62	7.245	0.945	0.8	0.68	0.86	130.26	1.97557	0.727405	1.84124	0.863793	0.545554	0.503588	5	0.727405	6.52944	2.86921	0.85521	6.27803	8.03633	36.7528	44827	1	32	1	1	3
0	0	0	0	0	0	0	0	0	3.205	0	5.95	0	0	0	0	1.225	50.19	7.75	0.015	0.015	0.155	4.99	0.24	5.19	0	0	0	0.29	79.215	1.356	0	2.24721	0	2.20861	3.59916	4.56273	1.27571	7.61438	8.48555	9.88959	9.73033	0.733843	51.7031	44830	1	30	1	4	3
0.11	0.095	0	0.55	0	0	0	0	0	10.005	0.29	15.99	0.005	0.04	0	0	0.445	1.475	0.38	0.185	0.075	0.635	1	0.33	7.915	0	0	0	0	39.525	5	0	4.17341	2.73169	1.1871	8.63867	5	0.227641	0.239551	5.44764	10	3.25749	6.56435	52.4675	44831	1	48	2	3	4
5.595	10.4	1.55	0.935	0	0.025	0	0.075	1.035	11.045	0	13.45	0	0	0	0	0.335	1.38	0.06	0.17	0.265	1.555	0.32	0.715	13.76	0	0	0	0	62.67	0.492687	0	1.01236	1.38534	0	10	5	0.70028	0	4.98789	6.59959	0	8.52278	38.7009	44836	1	20	1	3	1
0.015	0.005	0	0	0	0	0	0	0	9.82	27.08	9.085	18.45	45.21	3.16	162.13	0.035	0.11	0.01	0.19	0.68	0.405	4.1	1.295	7.995	3.49	3.01	2.49	3.07	301.835	5	1.53767	5	5	0	2.24737	5	1.18529	3.86226	5.37047	10	2.65505	6.93661	53.7947	44838	2	71	3	3	2
0.04	0.02	0.01	1.05	0.015	0.01	0.35	0.15	0.24	4.97	7.22	8.78	4.62	11.445	0.79	40.53	0.045	0.13	0.015	0.495	0.39	4.305	2.375	0.575	22.405	0.87	0.75	0.62	0.765	113.98	5	5	1.83469	0	4.88537	3.49426	5	5	6.92433	0	2.62104	10	10	59.7597	44839	2	75	3	5	1
3.88	2.9	0.52	0.125	0	0	0	0	0	7.24	42.355	12.44	28.415	74.755	4.345	246.735	0	0	0.065	1.46	0.575	0.32	5.385	2.515	11.16	4.795	4.065	3.455	4.385	461.89	2.54885	0	0	0	10	5.82315	4.03738	0.525701	1.93519	4.28349	1.40561	0	8.78984	39.3492	44842	2	73	3	3	1
0	0	0	0	0	0	0	0	0	0	0.14	0.14	0	0	0	0	0	17.85	10.035	0.005	0.335	0.115	2.51	0.29	2.85	0	0	0	0	34.27	3.76027	2.77338	1.4065	2.813	0	3.68158	5	0	3.91165	3.66614	10	0.211767	10	47.2243	44844	1	70	3	4	2
1.675	2.035	0.12	0.42	3.995	4.795	2.75	0.245	0.35	15.135	28.78	8.08	19.61	48.04	3.36	172.26	0	2.485	0.4	0.08	0.105	0.13	6.545	1.83	8.27	3.7	3.2	2.64	3.405	344.44	5	5	3.61052	5	7.8646	1.68393	5	5	10	9.72264	8.78407	10	5.90905	82.5748	44848	1	40	2	1	1
0.005	0.015	0	1.105	0	0.03	0	0.09	1.155	6.38	24.215	13.45	16.16	42.305	2.49	141.32	0	0	0.095	0.105	0.14	0	3.02	2.2	15.06	2.75	2.335	1.985	2.505	278.915	1.96583	0	3.14781	0	1.41119	2.56878	5	4.56204	8.59155	2.8163	6.54307	7.99411	3.32098	47.9217	44849	2	34	1	4	4
0.015	0	0	0.47	0	0	0	2.425	0.685	6.94	21.5	7.775	14.46	37.7	2.25	127.28	0	0	0	0.17	0.34	0	2.785	1.72	15.005	2.48	2.11	1.79	2.25	250.15	3.6526	5	0	0	3.66541	2.13274	5	5	5.4249	7.75898	10	8.27896	3.84037	59.754	44850	1	72	3	3	1
0.005	0	0	0.15	0	0	0	0.775	0.22	4.34	15.93	5.11	10.62	27.8	1.635	92.865	0	0	0.01	0.045	0.19	0.305	4.16	1.23	7.995	1.81	1.535	1.305	1.79	179.825	3.36525	4.25791	0	0	4.49542	9.3313	5	4.77928	1.89638	6.57707	10	0.949687	8.69602	59.3483	44852	2	42	2	3	3
0	0.005	0.005	0.6	0	0	0	0.18	0.255	12.145	67.67	19.82	46.135	113.15	7.9	405.315	0.06	20.395	3.61	0.375	0.215	2.975	9.95	3.68	27.985	8.715	7.515	6.215	7.67	772.54	5	5	1.95251	0	9.30959	2.06666	4.98594	5	10	7.04294	5.47866	8.96931	7.1609	71.9665	44853	1	52	2	5	1
0	0.015	0	0.065	0	0	0	0.035	0.05	6.66	35.625	11.015	21.12	82.185	0.08	131.71	0	0.43	23.41	0.195	0.47	0.26	5.545	3.95	14.47	0.055	0.04	0.05	1.7	339.135	3.70608	2.64434	3.22279	5	0	7.22107	4.01058	4.8755	5.22551	5.59228	2.58563	6.38894	3.43583	53.9085	44854	2	80	4	1	1
0	0	0	0.485	0.08	0.215	0.115	0.13	0.43	8.47	17.825	10.315	11.94	31.935	1.76	101.11	0	0	0.175	0.155	0.105	2.54	3.215	1.315	14.83	1.945	1.65	1.4	1.815	213.955	3.34162	0	2.73916	4.88926	2.76469	3.26252	5	4.8009	3.68241	3.71243	4.32535	3.67213	7.72276	49.9132	44855	2	64	3	3	3
0	0.01	0	1.665	0.295	0.52	3.915	22.905	0.41	3.325	0.925	0.85	0.18	0.1	0	0	0	0	1.035	0.09	0.89	0.915	1.22	0.58	8.43	0	0	0	0.025	48.285	4.59411	0	3.18957	5	1.46046	3.2171	5	0	3.28054	6.43377	3.7173	4.7415	5.99018	46.6245	44862	1	70	3	3	3
0.175	0.33	0.05	0.43	0.645	0.755	12.885	0.03	1.23	1.63	0.095	0.945	0.14	0	0	0	0.24	0.985	0.175	0.05	0.565	1.16	1.815	0.305	7.72	0	0	0	0.005	32.36	3.00896	1.12676	1.72535	3.1338	0	2.49187	5	1.35563	7.30108	1.72144	3.6	5.57655	4.47179	40.5133	44863	2	32	1	1	1
16.1	20.92	2.455	4.24	0	0	0	0	0.045	14.69	1.795	23.495	0.455	2.015	0	0	0.06	97.765	46.695	0.01	0.985	1.44	3.03	1.265	18.785	0	0	0	0	256.245	1.24773	0.320677	5	5	0.73542	7.51865	5	5	4.52389	10	7.47193	5.85178	5.46605	63.1361	44864	1	35	1	3	4
0.095	0.065	0	1.19	0	0	0	0.11	0.045	1.44	0.195	6.335	0.005	0.14	0	0	0	0	0	0.08	0.145	0.59	0.255	0.095	9.32	0	0	0	0	20.105	2.24961	1.51224	2.33709	4.67418	0	3.61667	5	1.92466	1.76736	5.95729	5.27809	7.14153	2.30142	43.7601	44865	2	49	2	3	1
0	0	0	0.32	0	0.215	0	0	0	3.815	0.165	0.035	0	0.07	0	0	0	0	0	0	0	0	0.43	0.005	0.65	0	0	0	0	5.705	2.54403	0	1.01972	2.03945	0.371747	10	5	0.529223	0.221468	5.06907	8.47633	4.32644	1.38997	40.9875	44866	1	59	2	3	2
42.59	47.16	4.485	0.025	0	1.265	0.02	13.73	0	2.415	0.02	15.89	0	0	0	0	2.475	5.93	1.675	0.145	3.48	1.205	3.75	0.175	8.17	0	0	0	0	154.605	3.81818	5	0.2	0.4	0.096	8.03692	5	5	8.3794	1.91822	10	4.24172	7.12763	59.2181	44867	2	29	1	3	3
0	0	0	0.095	0.35	0.39	0.745	0	0.225	8.98	51.43	14.045	35.055	85.895	6.005	307.99	0	0	0.12	0.14	0.095	0.34	6.79	2.48	12.165	6.62	5.71	4.72	5.83	556.215	1.44211	0	0.206016	0.412031	5.16413	4.53234	4.75484	0	7.24578	8.54278	9.14067	10	0	51.4407	44869	2	45	2	3	2
0	0	0	1.01	0.065	0.185	0.005	14.91	0.03	10.325	0.87	0.93	0.09	0.065	0	0	0	0	0.155	0.255	0.15	1.025	1.58	0.545	5.705	0	0	0	0.02	37.92	2.48166	0	3.57413	5	3.88433	8.10066	4.27277	5	0	5.81931	10	0	8.94924	57.0821	44870	2	62	3	3	2
0	0	0	0.12	0.205	0.24	4.11	0	0.38	1.755	0.28	0.555	0.045	0	0	0	0	0	0	0.36	0.3	0.14	0.41	0.365	1.475	0	0	0	0	10.74	1.27137	0	0.969261	1.93852	0	8.64879	3.43949	0.0519247	1.9917	5.7971	3.46419	2.05951	3.46264	33.0945	44871	2	52	2	2	3
0.495	0.465	0.055	0.015	0	0	0	0	0	4.515	23.535	7.87	15.82	41.235	2.46	139.22	0.9	22.415	111.525	0.085	0.335	0.485	4.15	1.45	9.55	2.715	2.305	1.96	2.46	396.02	3.03825	5	5	2.62123	3.16295	3.22613	5	1.17955	1.85172	8.98791	10	4.1055	4.45932	57.6326	44875	2	31	1	4	3
0.005	0.015	0	0.03	0	0.01	0	0.02	0.015	0.055	0	0	0	0	0	0	0	0	0.035	0.005	0.575	1.205	0.18	0.09	8.745	0	0	0	0	10.985	3.23807	0.585284	0	0	0.57971	1.80087	5	5	1.02646	0	2.51104	4.65824	5.22151	29.6212	44877	2	57	2	4	4
0	0.04	0	1.605	0.7	0.78	1.49	0.245	0.8	11.385	0.745	1.79	0	0.145	0	0	0	0	0.16	0.03	0.73	0.875	2.465	0.845	5.12	0	0	0	0.08	30.03	3.29349	5	3.15626	5	3.31788	7.75048	4.49866	5	2.67643	9.99431	9.14926	4.83048	4.39757	68.0648	44878	1	71	3	3	4
0.65	1.22	0.18	0	0	0	0	0	0	8.5	49.01	13.38	33.41	81.875	5.725	293.555	0	0	0.16	0.225	0.13	0.515	6.395	2.355	12.125	6.31	5.445	4.5	5.56	531.225	3.20346	0	0	0	5.13016	2.1685	3.58857	1.14286	5.16687	0	0	3.61957	9.4949	33.5149	44882	1	47	2	3	1
0	0	0	0.175	1.745	1.775	12.205	0	1.105	6.32	0.055	3.345	0.01	0	0	0	0	4.05	5.97	0.115	0.1	0.485	1.16	0.405	4.5	0	0	0	0.07	43.59	2.80878	0	1.23687	2.42326	1.13086	0.217472	5	0	8.66592	3.23551	5.95606	7.57275	10	48.2475	44883	1	50	2	4	1
0.005	0.01	0	8.825	0.72	0.81	1.53	0.6	0.805	11.39	28.35	18.025	19.18	46.975	3.285	168.435	0.1	33.14	5.275	0.08	0.295	0.19	5.45	1.535	9.05	3.62	3.125	2.58	3.195	376.58	3.34793	4.32798	4.28864	2.20334	2.72794	6.94898	5	5	10	6.42815	7.82008	10	3.38491	71.4779	44885	2	65	3	3	2
0	0	0	0	0	0	0	0	0	1.52	0	0.42	0	0	0	0	0	0	0.02	0.025	0.27	0.08	4.415	0.155	2.535	0	0	0	0.29	9.73	2.63285	0.887705	0	0	0	7.56257	5	0	0.0724759	4.42866	7.23107	0	10	37.8153	44888	1	22	1	5	2
0	0	0	0.165	0	0	0	0	0	0.81	0	1.975	0	0.075	0	0	1.05	47.6	7.48	0.06	0.46	0.535	0.775	0.32	7.19	0	0	0	0	68.495	2.37752	0	2.66539	0	1.33649	0.252345	5	5	8.43336	3.728	0	10	4.4523	43.2454	44889	1	23	1	3	4
0.565	1.06	0.155	0.74	0	0	0	0	0	3.98	1.105	0.52	0	0	0	0	0.27	36.495	20.46	0.005	0.605	0.955	3.995	0.72	3	0	0	0	0	74.63	3.59738	5	5	5	0.935673	2.0093	5	5	1.0672	6.24215	10	0.0302632	5.93752	54.8195	44891	2	50	2	3	4
0.325	0.36	0.035	0.26	0.01	0	0	0.14	0.2	3.99	19.15	5.375	12.89	33.72	1.99	112.815	0	0	0.31	0.52	0.26	1.745	7.295	1.4	15.64	2.195	1.865	1.585	1.995	226.07	4.60023	3.14241	0	0	0.112306	2.39232	4.42659	3.10192	5.8106	6.56127	3.27231	8.87246	0	42.2924	44892	1	45	2	1	2
0.01	0.015	0	1.515	0.06	0.07	1.24	0.01	0.14	6.93	28.315	10.02	19.05	46.735	3.26	167.195	0.05	16.57	2.84	0.09	1.23	0.32	6.875	1.47	11.245	3.595	3.105	2.565	3.165	337.685	4.65087	0	5	5	4.38078	8.39542	3.45612	0.113688	8.36141	3.97655	7.68658	9.54553	7.24199	67.8089	44893	2	44	2	3	3
0	0.025	0	0.15	0.005	0	0	0.07	0.1	0.45	0.16	0.165	0	0	0	0	0	0	0	0.015	1.105	1.05	0.56	0.45	9.36	0	0	0	0	13.665	2.06174	1.81433	0.028349	0	0.26207	6.89679	1.41518	1.81433	4.841	5.92514	0	8.06741	6.52633	39.6527	44896	2	26	1	3	4
0	0	0	0.63	1.725	10.165	4.015	0.13	0.83	5.74	7.905	4	5.225	18.415	0.46	63.04	0.16	27.42	26.89	0.085	0.63	0.285	3.47	2.155	10.56	0.555	0.23	0.525	0.375	195.62	4.97135	5	5	5	9.3809	4.48868	5	5	10	5.69449	5.12931	10	10	84.6647	44898	2	53	2	4	1
0	0.01	0	0.095	0	0.005	0	0.41	0.035	2.28	0.105	7.02	0.005	0.005	0	0	0.06	20.395	3.265	0.02	0.305	0.55	0.215	0.275	4.605	0	0	0	0	39.66	1.66129	0.865052	2.86548	0.108131	5.19031	5.24022	5	0.865052	3.45692	1.62678	5.88512	2.59802	8.61503	43.9774	44903	2	28	1	4	4
0.005	0.035	0	1.97	5.295	5.995	28.515	3.38	4.555	19.705	72.685	22.52	49.26	133.34	7.4	471.155	0.97	3.23	0.315	0.5	2.985	2.225	10.715	6.29	32.59	8.26	6.555	6.195	7.145	913.79	5	5	5	5	0	6.5645	5	5	7.62325	1.42587	10	10	3.5672	69.1808	44905	2	74	3	3	3
2.09	2.615	0.155	0.325	0	0	0	0	0	0.2	0.555	0.36	0	0	0	0	0	25.07	14.095	0.015	0.265	1.045	4.07	0.495	2.82	0	0	0	0	54.175	5	5	2.2228	4.44561	4.32357	10	5	5	10	2.38759	10	10	10	83.3796	44906	1	70	3	3	2
0.005	0.085	0	0.84	0.07	0.05	1.41	0.215	0.435	10.115	0.085	27.14	0.015	0.03	0	0	0	0	0.16	0.025	0.04	1.965	1.225	0.49	14.59	0	0	0	0	58.99	2.60043	5	3.69564	0	0	0.780945	5	5	10	6.6752	8.99037	10	0.224715	57.9673	44909	2	22	1	3	2
0.01	0.02	0	1.765	0	0	0	0.45	0.305	2.51	6.695	9.465	4.295	15.37	0.38	52.03	0	0	0	0.035	0.135	0	2.415	1.335	9.145	0.455	0.19	0.435	0.31	107.75	3.50161	5	3.78788	5	0	0.533603	5	5	8.07738	8.85562	1.77831	10	0	56.5344	44910	1	62	3	1	1
0.015	0.025	0	0.955	0	0.115	0	0	0	5.79	0.79	0.245	0.015	0.08	0	0	0.06	20.345	3.175	0	0.065	0.24	0.665	0.175	2.495	0	0	0	0	35.25	3.30971	0	5	5	3.29772	8.21893	5	5	10	10	10	8.06262	10	82.889	44915	1	69	3	4	3
0.025	0.05	0.005	0.775	1.675	1.895	5.665	1.32	1.355	3.035	5.005	1.91	3.3	11.57	0.29	39.62	0	0	0.01	0.04	0.18	0.56	3.97	1.135	7.37	0.345	0.145	0.33	0.245	91.825	5	5	2.12619	4.25237	0	7.66796	5	5	2.74005	3.50738	10	6.6433	8.65303	65.5903	44916	2	71	3	4	1
0	0	0	0.275	0	0	0	0	0	6.82	7.31	6.775	4.36	16.99	0.015	22.52	0.065	21.665	3.57	0.175	0.125	0.805	1.955	0.855	6.7	0.01	0.005	0.01	0.355	101.36	5	0	3.58607	3.48361	5.93807	5.42245	2.28962	0	1.4076	9.64177	6.90492	3.18924	6.971	53.8343	44920	2	80	4	4	2
0	0	0	0.03	0	0	0	0	0	14.9	40.545	23.72	27.235	72	4.115	234.71	0.275	0.92	0.07	0.115	0.9	0.005	7.915	2.55	12.085	4.545	3.855	3.275	4.18	457.945	2.61159	5	5	5	2.78569	0.620937	4.14055	0	1.21161	10	10	8.42895	0	54.7993	44928	1	77	3	4	2
14.485	10.31	1.875	0.045	0	0	0	0.025	0.035	0.21	0	0.005	0	0	0	0	0	0	0.25	0.57	1.165	0.515	3.36	0.27	8.685	0	0	0	0	41.805	5	5	0	0	0	4.04093	5	1.15741	5.7149	0	1.07755	2.65072	7.50199	37.1435	44930	1	36	1	1	3
0	0	0	93.62	0.37	0.475	7.395	0.015	0.685	5.15	0.02	7.555	0.08	0	0	0	0.98	72.2	11.905	0.145	1.395	2.22	5.29	0.645	17.33	0	0	0	0.39	227.865	5	0.566077	5	3.80815	0.329354	4.75029	5	5	5.63043	5.42061	6.15842	8.41514	10	65.0785	44931	1	28	1	1	2
0	0	0	0.425	0.49	0.735	7.53	0.15	0.745	1.28	0.365	1.64	0.085	0	0	0	0	0	0	0	0.25	0.71	0.64	0.485	4.325	0	0	0	0.005	19.86	2.99739	0	1.55159	3.10318	2.71528	2.53625	4.75562	1.38189	6.52191	8.40876	4.30628	10	0	48.2782	44934	2	50	2	3	3
0.055	0.025	0.01	1.945	0	0.03	0	0.1	1.395	1.665	0	7.01	0	0	0	0	0	0	0	0.05	0.16	1.415	0.485	0.8	15.95	0	0	0	0	31.095	2.80052	2.99327	1.15365	1.02893	0.432361	0.805879	3.2427	0	3.54883	9.58399	10	10	0	45.5901	44937	2	49	2	3	2
0.695	0.66	0.08	1.77	0.03	0.005	0.005	4.685	0.035	15.645	19.11	16.07	12.455	33.385	1.83	105.065	0.01	5.225	0.965	0.065	0.16	0	2.755	1.55	10.055	2.02	1.715	1.455	1.885	239.385	2.32841	0	5	5	6.58253	1.85598	1.29176	0	6.3687	5.40708	6.59866	4.83964	8.79219	54.0649	44938	2	56	2	3	2
0	0.005	0	8.615	3.305	6.235	36.21	0.075	3.55	6.105	0.92	16.64	0.265	0.355	0	0	0.05	16.57	2.59	0.18	0.59	0.2	1.325	3.335	15.3	0	0	0	0.03	122.45	1.47437	0	3.58006	2.7482	1.1305	7.49285	4.69881	2.46475	2.61206	6.21447	4.60412	2.8852	5.97598	45.8814	44939	1	56	2	3	3
0	0.015	0	2.21	0	0	0	0.045	0.065	11.895	0.805	14.105	0	0.16	0	0	0	0	0.31	0.04	0.08	0.37	1.1	0.53	5.69	0	0	0	0	37.42	3.42732	2.20588	3.00802	5	2.38859	4.05183	3.18717	3.17513	3.71754	7.68865	10	9.05231	0	56.9024	44941	2	64	3	3	4
0	0	0	1.43	0	0	0	0	0.02	12.525	24.975	13.79	16.555	44.415	2.44	140.085	0	0	0	0.085	0.19	0.02	3.315	1.5	9.77	2.69	2.285	1.94	2.51	280.54	1.54225	0	5	5	2.23139	10	3.77808	2.80834	0.570953	10	4.27015	5.1795	10	60.3807	44951	1	60	3	4	3
0.005	0.02	0	1.48	2.37	3.11	5.475	0.5	34.685	4.19	1.15	5.085	0.005	0.795	0	0	0.195	1.08	0.865	0.22	2.51	0.34	7.16	0.975	8.155	0	0	0	0.155	80.525	5	5	0.920873	1.84175	0.636653	3.4841	3.41064	5	8.60621	7.72776	10	3.85617	8.2916	63.7757	44954	2	38	1	3	4
0.705	0.65	0.085	0.075	0	0	0	0.04	0.055	5.345	21.465	8.655	14.465	37.7	2.25	127.285	0	0	0	0.06	0.76	0.61	3.5	1.235	9.86	2.485	2.11	1.79	2.25	243.435	3.60283	0.685444	0	0	1.64506	4.71662	5	2.33674	4.44388	0.977623	5.59482	7.6393	0	36.6423	44958	1	43	2	3	4
0	0	0	0.04	0	0.005	0	0.005	0	0.15	0.695	0.695	0	0	0	0	0	0	0	0.04	0.065	0.59	0.55	1.005	4.59	0	0	0	0	8.43	3.26354	4.73866	0.107697	0	0	0.640657	5	3.32065	10	0	5.86169	2.02552	10	44.9584	44959	1	62	3	3	1
0	0	0	0.335	0.03	0.005	0.005	4.96	0.015	7.115	19.68	7.53	13.155	34.2	2.04	115.35	1.78	51.47	7.44	0.065	0.26	0.13	4.27	1.375	8.345	2.25	1.91	1.62	2.04	287.375	1.99169	0	5	3.56183	0	1.63358	2.82796	3.44422	5.47119	10	10	9.82117	0	53.7516	44960	2	26	1	4	3
2.29	4.48	0.605	0.68	2.115	2.38	4.495	1.65	1.35	1.005	0.15	1.055	0.015	0	0	0	0.105	0.315	0.045	0.03	0.09	0.28	1.565	0.18	2.95	0	0	0	0.015	27.845	2.82122	3.85948	0.531664	1.06333	1.34426	9.30638	5	5	0	7.62795	8.46654	0.805529	5.50046	51.3268	44965	2	22	1	3	3
0.015	0.005	0.005	0.015	0.01	0.015	0.075	0.005	0.005	18.54	101.245	28.35	69.025	169.11	11.82	606.36	0.795	2.105	0.195	0.355	0.235	0.335	14.41	4.845	21.11	13.025	11.245	9.3	11.63	1094.18	1.20479	2.73696	0.378133	0	0.0576203	0.332425	5	5	7.72566	0.0736259	4.3161	7.76891	5.02892	39.6231	44967	2	43	2	5	2
0	0	0	0	0	0	0	0	0	5.005	28.31	8.535	18.93	49.555	2.92	165.545	0.58	1.715	0.185	0.135	0.3	0.33	3.725	1.755	8.295	3.22	2.735	2.325	2.935	307.035	1.21971	0	0.33542	0.268336	5.34287	4.43099	3.79964	2.23614	4.94672	2.59988	0	6.49316	5.77111	37.444	44970	2	56	2	3	4
0	0.005	0	2.9	0.66	0.8	12.71	0.01	1.2	14.375	0.665	7.555	0.155	0.23	0	0	0.585	17.195	10.945	0.105	2.015	3.635	1.395	0.35	22.47	0	0	0	0.01	99.97	5	0	5	5	0	10	2.71005	0	0.282916	8.34706	5.61845	8.96916	10	60.9276	44971	2	74	3	4	1
1.035	1.935	0.285	0.275	2.33	2.365	16.275	0	1.47	11.495	0.52	16.585	0.01	0	0	0	0.29	1.71	2.155	0.215	0.25	0.065	2.73	1.11	4.36	0	0	0	0.095	67.56	2.56573	3.21743	2.83642	0	4.16949	0.62525	5	1.1007	4.94665	0	1.1422	4.79053	8.76855	39.1629	44972	1	44	2	4	3
0.005	0.01	0	0.01	0	0.01	0	0.01	0	4.445	6.115	2.115	4.035	14.305	0.36	48.97	0	13.02	16.435	0.035	0.4	0.585	1.44	1.205	8.36	0.43	0.18	0.405	0.29	123.175	2.32669	0	5	5	0.883955	8.11215	5	5	5.80328	7.65752	3.55831	6.80111	6.87398	62.017	44973	2	47	2	1	1
0	0	0	0.465	1.44	1.625	3.065	1.125	0.92	6.865	0.07	1.395	0.01	0	0	0	0.225	73.63	11.515	0.005	0.015	0	14.53	0.82	5.93	0	0	0	1.36	125.01	1.59381	0	2.63263	0.142304	0	5.63962	3.19672	0.0498065	3.68652	6.43847	6.98142	9.29419	5.69614	45.3516	44976	1	23	1	3	4
0.01	0.045	0	1.3	0.685	0.9	13.595	0.14	1.45	5.965	0.635	11.56	0.16	0.065	0	0	0.03	10.425	1.635	0.03	0.475	1.665	1.88	0.495	10.86	0	0	0	0.01	64.015	3.67722	5	5	3.86236	1.92884	1.94468	5	5	10	7.18477	9.09888	8.18845	9.39902	75.2842	44980	1	76	3	3	3
0	0	0	0.165	0	0	0	0	0	6.55	11.17	3.255	7.495	18.41	1.285	65.865	0	0	0.36	0.08	0.06	0.425	1.61	0.78	4.66	1.415	1.22	1.01	1.245	127.06	5	0	3.39638	5	10	5.53256	4.95471	2.33085	6.26457	1.10697	3.135	7.46677	10	64.1878	44984	2	80	4	2	2
0.005	0.015	0	3.845	1.805	2.22	34.505	1.275	3.27	8.315	1.255	14.745	0.395	0.27	0	0	0.045	16.465	3.065	0.425	1.64	0.2	2.245	0.65	8.42	0	0	0	0.02	105.095	2.46193	3.44784	5	5	4.83116	9.08495	5	5	5.13634	9.88243	9.28626	7.76718	5.96353	77.8616	44986	1	71	3	3	4
0	0	0	3.8	0.065	0.135	0.805	0	0.29	6.07	0.47	9.56	0.5	0.265	0	0	1.09	8.65	4.1	0	0.225	0.255	5.045	0.675	3.73	0	0	0	0.51	46.24	2.19846	0	4.20752	3.30882	0.784314	2.41327	5	1.12337	0.726005	8.89615	7.72288	5.69154	7.8123	49.8846	44988	1	79	3	3	3
0	0	0	0	0	0	0	0	0	0.15	0.03	0.185	0.025	0	0	0	0	0	0.425	0.045	0.09	0.99	0.87	0.25	8.64	0	0	0	0	11.7	2.92409	0	0	0	0	7.90617	5	2.11661	3.72344	0.236616	6.30973	8.53239	5.65968	42.4087	44990	1	27	1	3	3
0	0	0	0.025	0	0	0	0	0	0.1	0	0	0	0	0	0	0	0	0	0.025	0.035	0.18	0.3	0.15	4.305	0	0	0	0	5.12	3.51461	0	0.0862962	0	0	1.009	5	0.388333	8.46785	0	0	8.54962	10	37.0157	44991	1	30	1	4	2
0	0	0	1	1.675	1.885	3.56	1.155	1.245	15.585	80.52	25.505	53.78	143.78	7.93	455.275	0	0	0.09	0.255	0.245	0.1	10.46	5.185	23.59	8.745	7.425	6.305	8.17	863.465	1.26503	2.08135	1.23394	1.60561	3.15572	10	4.78592	2.97336	3.98529	3.69489	2.93739	4.92891	6.11579	48.7632	44996	2	41	2	2	2
0	0	0	0	0	0	0	0	0	0.08	0	0	0	0	0	0	1.49	4.415	0.42	0.105	0.135	0	1.835	0.11	3.015	0	0	0	0	11.605	4.76854	3.29755	0.479294	0	0.327198	1.65172	5	5	0.970172	7.38582	1.0773	10	0	39.9576	44998	2	46	2	2	3
10.595	12.815	0.795	0.21	0.02	0.015	0.45	0	0.04	11.86	0.14	27.365	0.005	0.01	0	0	0.035	10.445	1.885	8.94	3.875	0.045	3.535	0.75	13.79	0	0	0	0	107.62	5	5	5	2.83807	0	9.30831	3.73253	2.04279	5.39816	0	6.78084	9.8169	9.81217	64.7298	45002	1	37	1	3	1
0.1	0.08	0.015	0.205	0.09	0.185	1.07	0.005	0.11	0.335	0	1.04	0	0.02	0	0	1.345	44.4	6.715	0.065	1.55	1.62	0.555	0.25	12.615	0	0	0	0	72.37	3.57526	1.40781	2.25931	0	0.653951	1.32746	5	5	9.76707	0	4.61508	6.19183	7.79767	47.5954	45006	1	49	2	4	3
0.005	0.095	0	0.505	0	0	0	0.26	0.37	2.455	0.045	0.25	0	0	0	0	0	0	0.14	0.07	0.03	0.425	2.205	0.475	2.94	0	0	0	0	10.27	5	5	0	0	0	3.66653	5	5	5.62007	4.68625	7.01223	4.98176	10	55.9668	45009	2	60	3	3	1
0.04	0.02	0.01	0.035	0	0	0	0.195	0.055	1.595	0	1.94	0	0	0	0	0	0	0.045	0.135	0.1	1.705	0.485	0.11	10.185	0	0	0	0	16.655	3.29279	5	0	0	4.91536	10	5	5	4.48384	4.15342	8.70296	7.6163	5.10282	63.2675	45010	1	31	1	3	4
0.055	0.04	0.01	4.04	0	0	0	0	0.04	3.115	0.955	17.635	0.02	0.35	0	0	0.055	0.17	0.48	0.345	1.37	1.16	1.7	0.93	16.42	0	0	0	0.025	48.915	5	5	5	5	10	4.35448	4.59972	5	7.59658	5.69767	7.17631	10	8.94509	83.3698	45012	2	44	2	3	4
0	0	0	2.28	0.5	0.695	5.06	0.13	11.975	6.155	9.395	11.295	5.82	14.465	0.99	50.665	0.155	0.455	0.045	0.37	0.66	0.38	1.76	0.995	7.175	1.09	0.94	0.775	0.96	135.185	2.08329	0.0593683	2.52315	4.60104	5.19275	10	4.58323	2.98326	1.12685	7.47249	10	1.6177	5.99724	58.2404	45013	2	67	3	3	2
0.01	0	0	0.285	0	0	0	1.465	0.415	1.53	0.015	0.04	0	0	0	0	0	0	0	0	0	0	0.09	0.265	5.525	0	0	0	0	9.64	2.46175	5	0	0	0	2.78976	5	5	6.4592	4.71201	2.20967	9.96857	3.32689	46.9279	45014	2	35	1	2	3
0	0	0	0	0	0	0	0	0	6.85	20.075	5.945	13.51	37.8	1.96	133.095	0.09	6.485	1.16	0.075	0.105	0.07	3.055	1.915	8.045	2.2	1.695	1.68	1.845	247.655	3.67133	1.60256	4.88782	5	10	0.641026	5	3.36538	9.77338	10	3.73846	10	10	77.68	45018	1	71	3	4	1
0	0	0	0	0	0	0	0	0	3.88	0	6.055	0	0	0	0	0	0	0.07	0.04	0.025	1.07	3.58	0.12	6.825	0	0	0	0.265	21.93	1.58888	0	0	0	1.20326	2.67131	5	0	3.78716	1.76173	0	5.37808	8.61309	30.0035	45019	2	40	2	4	1
0	0	0	1.085	2.805	3.185	17.475	1.685	2.575	5.045	0.135	5.69	0.16	0	0	0	0.115	41.73	10.405	0.12	1.155	1.61	0.4	0.315	11.305	0	0	0	0.025	107.02	2.75482	0	4.9734	4.36618	8.48176	10	5	2.41441	2.15223	2.98918	10	8.33414	10	71.4661	45020	2	59	2	3	4
0	0.01	0	0	0	0	0	0	0	5.15	29.74	8.16	20.24	49.6	3.47	177.86	2.975	8.825	1.14	0.125	0.16	0.67	4.5	1.65	11.685	3.82	3.3	2.73	3.37	339.18	4.80457	0	0.706785	0	1.35395	2.11259	5	5	10	4.06185	10	10	7.55585	60.5956	45022	1	36	1	3	3
0	0.005	0	15.005	1.455	1.475	10.17	0.135	1.655	14.605	37.425	17.31	25.03	64.08	3.995	219.9	0.775	66.305	11.825	0.29	0.385	6.875	9.14	3.105	40.965	4.41	3.765	3.17	4.02	567.275	5	5	5	1.63733	1.95115	5.60471	5	5	2.90328	1.68963	9.31625	4.43512	7.03759	59.5751	45023	2	52	2	3	2
4.205	5.11	0.305	3.51	0	0	0	0	0.045	3.455	0.8	17.885	0.015	0.42	0	0	0	0	0	0.21	0.705	0.48	1.22	0.28	12.545	0	0	0	0	51.19	2.48657	0	5	5	0.714807	8.11311	5	0	5.73628	1.17919	3.54573	2.58589	10	49.3616	45025	1	67	3	3	1
2.215	2.78	0.39	0.375	0	0.015	0	0	0	10.36	0.395	10.46	0.01	0.005	0	0	0	0	0.175	0.045	0.495	0.77	2.315	0.1	6.305	0	0	0	0	37.21	2.29941	1.1497	1.0665	2.133	1.50873	5.98591	5	5	4.80876	1.18467	6.24514	2.39946	8.31771	47.099	45028	1	61	3	3	4
0	0	0	0	0	0	0	0	0	0.125	0	0.185	0	0	0	0	0	0	0	0	0	0.48	0.165	0	2.45	0	0	0	0	3.405	0.568182	0	0	0	2.01149	10	5	5	1.69154	5.10536	0	3.83006	7.13351	40.3402	45029	2	68	3	1	1
0	0	0	0.92	0.02	0.015	0.005	3.51	0.045	4.86	0.255	5.865	0.035	0.095	0	0	0.005	4	0.415	0.14	0.12	0.635	0.565	0.185	6.445	0	0	0	0	28.135	3.98494	2.28805	5	5	5.74823	7.04017	3.94027	3.0407	6.01372	2.51552	10	3.04317	8.50353	66.1183	45031	2	50	2	1	3
0	0	0	0	0	0	0	0	0	0.275	0	0.72	0	0	0	0	0	0	0.09	0.02	0.045	0.63	0.055	0.08	1.52	0	0	0	0	3.435	1.91028	0	0	0	10	6.04705	5	0	4.42375	0.298103	8.22439	1.72181	10	47.6254	45033	1	36	1	3	3
0.355	0.65	0.25	0.03	0	0.005	0	0.005	0	30.05	168.07	46.785	114.505	280.51	19.61	1005.78	0	0	1	0.4	0.58	0.315	24.255	8.45	39.37	21.62	18.65	15.42	19.13	1815.8	5	0	0.042633	0	1.02319	3.90912	5	1.89717	5.74648	5.3206	9.83302	7.98356	0.938888	46.6947	45034	2	47	2	3	1
0	0	0	0	0	0	0	0	0	0.215	0	0.555	0	0	0	0	0	0	0	0.005	0.055	0.34	1.96	0.005	2.245	0	0	0	0	5.38	0.993542	2.16972	0	0	1.28576	3.28858	5	0	3.72183	4.92518	10	4.85065	0	36.2353	45035	2	45	2	4	3
11.465	13.805	0.87	0.075	0	0.015	0	0	0	5.345	8.79	10.675	5.765	14.135	0.99	50.665	0	13.08	7.695	0.055	1.865	1.04	3.545	1.03	14.055	1.09	0.94	0.775	1.03	168.795	4.56679	0	0.651834	1.30367	2.42192	9.21258	4.03268	2.87893	6.13138	0	2.56416	3.93067	8.84925	46.5439	45036	2	42	2	3	4
0.005	0.005	0	0	0	0	0	0	0	0	0	0	0	0	0	0	0	0	0	0	0.055	0	0.16	0.04	0.725	0	0	0	0	0.99	2.32069	0	0	0	0	0	5	1.27638	10	2.01195	10	10	0	40.609	45037	2	34	1	4	1
0	0	0	1.24	0	0	0	0.035	0.05	0.64	0.41	4.295	0	0	0	0	0	0	0.07	0.245	1.59	0.35	0.905	0.745	4.71	0	0	0	0	15.285	4.39883	1.8104	1.1315	2.263	3.13803	6.15283	4.2528	2.38644	0.0461441	0.460829	9.14207	1.28308	4.83111	41.2971	45044	2	42	2	3	1
0.02	0.125	0	1.505	0.005	0	0	0.76	1.085	10.475	0.235	2.445	0	0	0	0	0.04	48.395	22.055	0	0.255	0.215	3.32	1.41	2.58	0	0	0	0	94.925	5	5	5	5	0.534814	3.8687	5	5	5.56932	10	10	10	5.35352	75.3264	45045	2	45	2	2	2
0.04	0.025	0	6.21	6.915	8.015	14.8	1.705	5.105	11.525	1.185	5.355	0.43	0.33	0	0	0.085	27.98	5.23	0.305	0.345	0.945	1.82	1.535	16.01	0	0	0	0.06	115.955	4.81679	5	5	5	4.52395	7.2092	5	3.986	8.87085	2.55363	7.20583	10	9.61446	78.7807	45049	1	76	3	3	3
0	0	0	0.99	0.065	0.185	0.005	14.665	0.03	6.66	0.46	1.255	0.09	0.065	0	0	0.085	0.255	0.18	0.02	0.03	0.505	11.595	0.475	6.275	0	0	0	1.025	44.915	3.41305	0	1.37436	2.74873	0	5.54902	5	0	0	10	10	7.60479	8.97883	54.6688	45050	1	28	1	3	2
0.04	0.02	0.01	0	0	0	0	0	0	2.34	0	5.115	0	0	0	0	0	0	0	0.59	0.415	1.15	1.11	0.19	9.45	0	0	0	0	20.43	3.84441	0	0.0989371	0.197874	0.376903	5.17517	3.4645	2.49463	5.35474	6.40233	4.02949	6.3616	0	37.8006	45052	2	40	2	3	3
0.045	0.03	0.01	0	0	0	0	0	0	0.18	0	0.675	0	0	0	0	0.11	36.815	5.755	0	0.735	1.465	2.99	0.14	8.935	0	0	0	0	57.885	2.62631	1.01169	2.52923	0	0	2.92266	5	0	4.57471	5.55556	4.51115	5.80193	4.90315	39.4364	45054	1	24	1	1	3
0.7	0.75	0.08	1.275	2.52	2.835	5.355	2.2	1.945	2.85	0.45	0.45	0.02	0	0	0	0	0	0.02	0	0.095	0.025	2.105	0.895	2.415	0	0	0	0.02	27.005	4.83656	5	0.333556	0.667111	1.71225	6.38887	5	5	5.48845	6.07442	6.65964	4.56071	6.96738	58.689	45056	2	60	3	3	1
0.04	0.025	0	2.255	0	0	0	0	0.03	10.45	14.775	16.155	9.82	24.33	1.68	86.13	0.145	47.105	7.57	0.06	0.305	0.25	2.65	0.91	12.115	1.85	1.6	1.32	1.63	243.2	5	1.54762	5	5	0	2.96703	4.81905	2.20238	4.70882	7.09524	9.00952	8.16232	10	65.512	45057	1	79	3	1	4
0.005	0.01	0	0.75	0	0.015	0	0.05	0.715	1.63	0.235	4.645	0	0	0	0	0.24	0.685	0.085	0.04	0.125	0.96	2.41	0.6	12.015	0	0	0	0	25.215	4.21743	0	0.389595	0	1.10285	2.19464	5	2.05287	4.83381	0.860438	1.84637	5.6609	6.29081	34.4497	45058	1	38	1	3	3
0.1	0.075	0	0.27	0	0	0	0	0.005	15.28	89.565	26.39	60.025	159.655	8.955	512.79	0.22	71.375	11.225	0.46	0.375	0.555	12.4	5.565	26.155	9.89	8.395	7.13	9.165	1036.02	4.17362	0	4.95618	0.808639	0	8.29909	5	0	3.18402	0	7.60067	3.21515	9.6263	46.8637	45060	1	66	3	3	2
0	0	0	0	0	0	0	0	0	4.6	0.445	6.325	0	0	0	0	0	0	0.135	0.04	1.375	1.085	6.695	0.78	16.28	0	0	0	0.36	38.12	4.06011	0	0	0	0	1.00896	5	0.359079	7.33655	0.888889	6.54634	5.97915	4.67726	35.8563	45061	1	43	2	3	2
0.005	0.005	0	7.19	0.04	0.155	0.01	0.125	0.01	9.82	0.96	4.81	0	0.255	0	0	0	0	0.135	0.01	0.245	0.2	3.315	0.175	4.84	0	0	0	0	32.305	4.78592	2.63225	4.52619	5	3.8692	8.15851	3.15871	5	5.08721	10	8.60216	8.58648	3.68272	73.0893	45062	1	80	4	3	3
0.005	0.015	0	0.345	0	0	0	0.17	0.245	7.06	0	0.75	0	0	0	0	0	3.015	3.945	0.01	0.035	0.195	10.305	0.5	3.24	0	0	0	0.72	30.555	1.94896	2.18761	1.31257	2.62513	0	0.551951	5	2.20949	10	6.72811	10	8.7059	7.12707	58.3968	45063	1	29	1	1	3
0.04	0.085	0.005	0.345	0.015	0	0	0.19	0.27	9.31	0.08	0.13	0	0	0	0	0.14	0.41	0.455	0.02	0.715	3.95	2.815	0.58	19.925	0	0	0	0	39.48	5	5	2.49744	4.91803	0	3.37327	5	5	6.05749	0.685337	8.88033	8.00077	9.86633	64.279	45064	1	44	2	2	4
0	0.02	0	0.08	0.08	0.155	0.94	0	0.1	0.08	0	0.04	0	0	0	0	1.06	3.145	0.875	0.085	0.11	0.395	2.52	0.27	6.025	0	0	0	0	15.98	3.91364	0	0.359672	0	0	1.92393	4.69677	0	5.4866	4.2177	2.57406	5.98282	6.69731	35.8525	45070	1	23	1	4	1
0	0	0	0.01	0	0	0.045	0	0	13.5	44.975	13.07	30.11	80.53	4.44	254.975	0.03	0.375	1.28	0.365	1.585	0	5.96	3.08	13.98	4.9	4.16	3.53	4.57	485.47	5	0	2.47669	4.95338	5.30581	10	5	5	10	1.3098	4.21299	10	10	73.2587	45072	2	56	2	2	4
0	0	0	0	0	0	0	0	0	34.12	196.05	53.695	133.65	327.48	22.895	1174.22	0	0	0	0.47	0.365	0	24.625	9.285	39.155	25.24	21.775	18.005	22.225	2103.26	0.967867	0	0	0	0	4.28839	1.40147	0.0241967	2.62166	10	10	10	0	39.3036	45073	2	32	1	3	2
0.05	0.04	0.005	0.36	1.125	1.265	2.61	0.845	0.72	14.03	20.38	6.835	13.85	33.91	2.37	121.595	0.29	0.88	0.14	0.255	0.345	0.705	8.54	1.295	9.985	2.615	2.255	1.865	2.835	251.995	4.09253	2.19599	3.48271	5	0	8.23497	5	3.43124	5.32586	6.01763	10	10	9.56073	72.3417	45074	2	23	1	3	3
0	0	0	1.995	0	0	0	0.07	0.1	15.175	15.465	7.39	9.805	24.31	1.68	86.13	0	0	0	0.035	0.025	0.46	3.06	0.91	5.985	1.85	1.6	1.32	1.63	178.995	2.04963	3.64204	5	5	0	5.12287	5	3.59868	0.758855	7.63479	9.65231	6.54722	0	54.0064	45078	1	78	3	3	3
0	0	0	0.1	0	0.025	0	0	0	1.205	0.085	1.785	0	0.01	0	0	0.28	0.745	0.295	0.045	0.035	2.095	1.46	0.09	8.275	0	0	0	0	16.53	4.62065	0	0.0667022	0	0	1.78557	5	1.68423	4.72732	3.1602	8.21387	7.257	0	36.5156	45081	2	35	1	3	3
0.72	0.685	0.08	0.02	0	0	0	0	0	5.065	0.415	5.55	0	0.005	0	0	0	25.075	14.385	0.045	0.32	0.17	6.135	0.75	2.745	0	0	0	0.58	62.745	0.864068	0	1.12556	2.20944	0	10	3.2016	2.4283	2.37026	6.34762	7.0616	4.70885	2.49578	42.8131	45084	1	43	2	1	3
1.7	2.125	0.325	6.405	4.79	4.92	30.21	17.15	2.645	39.735	111.745	41.165	75.715	185.245	12.94	663.705	0.265	38.9	59.04	1.57	2.065	0.2	17.405	6.755	28.57	14.27	12.31	10.175	12.73	1404.78	3.75898	5	5	5	10	4.81209	5	5	10	10	10	10	10	93.5711	45087	2	63	3	5	4
0	0.03	0	0.45	0.935	0.995	9	0.09	0.945	4.62	0.455	4.54	0.045	0.01	0	0	0	0.23	0.67	0.05	0.4	0.34	0.635	0.78	3.21	0	0	0	0.03	28.46	2.72475	5	0.669909	1.33982	1.34974	4.18359	5	5	1.91496	1.94963	2.47987	3.20896	5.74058	40.5618	45088	2	73	3	3	3
0.005	0	0	1.5	2.77	3.325	1.905	0.17	0.26	13.44	57.31	22.845	38.905	95.435	6.665	341.685	0.125	0.37	0.035	0.135	0.195	0	7.78	3.09	14.65	7.35	6.34	5.245	6.465	638	1.69889	5	2.4032	4.67195	0	4.30223	5	5	5.62181	4.55021	7.12202	4.89342	2.11223	52.376	45089	1	79	3	3	1
0.13	0.07	0.02	0	0	0	0	0	0	6.75	0	1.41	0	0	0	0	0.09	29.195	4.635	0.16	0.145	0.38	15.585	0.6	4.565	0	0	0	1.41	65.145	1.72639	0.964953	1.37988	0	0	4.60802	5	5	3.77457	7.16553	7.65855	5.69164	10	52.9695	45092	1	27	1	1	1
0.035	0.03	0.01	1.275	0.105	0.125	2.085	0.005	0.21	6.495	26.25	13.115	17.56	43.09	3	154	0	0	0.35	0.08	0.36	1.35	3.87	1.945	16.56	3.31	2.86	2.36	2.92	303.355	3.5551	1.67598	2.98534	5	0	1.61152	2.92737	0	10	7.06704	0	10	5.1305	49.9528	45096	2	58	2	3	3
0	0.01	0	1.505	0	0	0	0.19	0.1	1.605	0.235	6.86	0.01	0.175	0	0	0.06	38.245	13.295	0.125	0.385	0.885	1.14	0.365	11.655	0	0	0	0	76.845	5	4.34468	5	5	4.07917	1.97739	5	4.29942	10	8.34741	8.59754	10	4.50138	76.147	45097	1	22	1	4	2
0	0.055	0	0	0	0	0	0	0	0.015	0.02	0.025	0	0	0	0	0	0	0.065	0.015	1.885	0.475	0.5	0.27	6.29	0	0	0	0	9.615	5	0	5	5	1.33419	0.546258	3.67979	0	10	0	0	10	10	50.5602	45099	2	70	3	4	2
0.005	0.005	0	1.44	0.115	0.13	0.25	0	0.095	1.92	0.275	8.435	0.015	0.17	0	0	0.2	66.13	10.78	0.36	0.39	0.075	0.835	0.45	11.915	0	0	0	0	103.99	3.24895	0	5	4.98479	2.20795	10	5	1.37293	2.00846	2.20232	6.20304	5.40313	8.61795	56.2495	45100	2	31	1	2	2
0	0	0	0	0	0	0	0	0	1.355	0.1	3.655	0	0	0	0	0.255	0.755	0.07	0.035	0.47	0.13	2.805	0.15	4.955	0	0	0	0	14.735	3.04474	0	0.31484	0.544588	0	5.98	4.37577	0	3.61198	2.27214	6.4226	3.66475	2.11761	32.349	45103	1	40	2	3	2
1.915	2.45	0.395	0.68	1.485	1.8	10.32	2.445	1.13	13.205	25.335	10.04	16.615	44.445	2.45	140.675	0.005	18.34	11.845	0.34	1.85	3.99	10.185	2.685	33.83	2.705	2.295	1.95	2.58	367.985	5	5	0.95825	1.9165	3.56174	2.16825	5	5	9.80678	0	6.42986	5.97591	10	60.8173	45104	1	35	1	1	4
0	0	0	0	0	0	0	0	0	3.76	0.07	0.33	0	0	0	0	0	0	0	0.005	0.255	0.225	1.61	0.16	4.325	0	0	0	0	10.74	3.11365	0	1.28114	2.56227	0	7.844	5	0	6.80858	0	2.86684	6.67281	7.21036	43.3596	45110	1	52	2	1	3
0	0.01	0	21.97	1.29	2.44	14.185	0.195	2.335	13.535	0.92	5.74	0.025	0.14	0	0	0.03	0.45	1.52	0.495	0.45	0.975	1.605	1.455	10.355	0	0	0	0	80.12	4.71291	0	4.88986	5	2.74718	4.03167	3.25484	1.18686	8.38698	6.29405	6.51257	8.64959	8.08398	63.7505	45113	2	78	3	3	3
0	0	0	0	0	0	0	0	0	5.06	0.07	2.25	0	0	0	0	0.04	20.615	1.98	0.005	0.01	0.595	1.385	0.07	4.085	0	0	0	0	36.165	4.2936	0	2.40765	2.73747	0.897098	5.13497	4.40633	2.19327	1.36731	4.67898	7.58522	0.218404	6.35356	42.2739	45114	1	80	4	3	4
0	0.01	0	1.87	0.12	0.34	0.16	0.62	1.385	6.97	15.84	8.53	10.34	36.655	0.915	125.48	0.37	1.105	0.11	0.14	0.685	0.49	3.24	3.77	20.075	1.1	0.46	1.045	0.745	242.57	2.68191	1.72319	5	3.58423	7.03979	6.82912	4.71464	5	3.45707	7.72601	4.01004	7.54373	8.48762	67.7973	45116	2	43	2	1	4
0	0.005	0	2.5	0.115	0.29	0.16	0.14	0.09	7.505	0.39	19.14	0.015	0.275	0	0	0.005	0.005	0.21	0	0.175	0.55	0.48	0.05	9.435	0	0	0	0	41.535	2.05747	1.14112	5	5	4.94485	8.98265	2.82997	0	5.39357	5.60416	3.61308	7.20607	6.82603	58.599	45119	2	72	3	3	3
0.02	0.035	0	0.01	0	0	0	0	0	7.435	0.36	0.4	0.025	0	0	0	0.075	0.22	0.25	0.05	1.62	0.9	3.5	0.32	7.415	0	0	0	0.18	22.815	5	3.24254	5	5	10	10	5	5	9.14688	4.98391	10	10	9.83737	92.2107	45123	1	80	4	3	4
0	0	0	0	0	0	0	0	0	0.43	0.035	0.845	0	0	0	0	0	0	0	0.005	0.015	0	0.955	0.01	1.31	0	0	0	0	3.605	2.07549	0	0	0	0	4.00534	5	1.18491	0.979348	6.15339	8.09987	2.89549	0	30.3938	45125	2	26	1	1	3
0.04	0.02	0.01	0.365	0	0	0	0	0	3.505	0.23	10.02	0	0.05	0	0	0	0	0	0	0.02	0	2.15	0.02	2.53	0	0	0	0	18.96	1.98843	4.42878	3.90907	1.0846	0	3.5319	5	2.66631	10	6.06572	5.05249	10	4.57645	58.3037	45129	1	21	1	4	3
0	0	0	0.21	0	0	0	0.105	0.15	1.87	0	0.615	0	0	0	0	0	2.97	0.475	0	0.2	0.76	1.98	0.295	4.965	0	0	0	0	14.595	1.90201	3.94638	0.939614	1.03358	3.17381	6.05208	5	3.8994	5.03461	5.99126	6.2654	9.36592	5.8231	58.4271	45131	1	41	2	3	2
0.005	0.015	0	0.015	0	0.015	0	0.015	0	0.61	0.15	1.725	0	0	0	0	0	0	0	0.05	0.115	0.515	0.445	0.24	4.645	0	0	0	0	8.56	2.36478	0	0	0	1.88547	1.34293	5	5	8.5892	0	2.63296	5.95007	9.68629	42.4517	45137	2	51	2	4	1
0	0.005	0	0.52	0.22	0.305	3.9	5.965	0.37	4.81	0.195	0.375	0.075	0.025	0	0	0	0	0.15	0.03	0.15	0.025	0.57	0.07	1.47	0	0	0	0.005	19.235	2.14746	0	3.7816	5	1.0775	10	5	0	1.94973	1.92015	6.57422	4.90691	3.69324	46.0508	45138	2	32	1	3	3
0	0.015	0	2.035	0.35	0.39	0.745	0	0.225	8.095	46.545	13.455	31.385	80.625	5	274.875	0	0	0.6	0.305	0.495	0.565	6.455	2.82	15.155	5.515	4.705	3.965	4.965	509.285	5	0	0.263528	0.527056	1.19466	1.21628	4.2305	5	10	4.92309	5.84371	9.66984	3.52812	51.3968	45141	2	31	1	3	3
0	0.005	0	0.185	0	0	0	0	0	5.19	0.255	3.43	0	0.025	0	0	0	0	1.035	0.385	1.17	3	0.745	0.64	23.62	0	0	0	0	39.685	5	0	1.04488	2.08976	0.551858	4.10772	3.20403	1.88687	9.75436	0	5.18896	8.04918	2.75097	43.6286	45142	2	61	3	3	1
0	0.005	0	2.155	2.26	2.545	4.81	1.765	1.46	5.065	0.395	7.26	0.025	0.175	0	0	0	0	0.125	0.19	0.24	0.33	1.18	0.245	6.88	0	0	0	0.015	37.125	5	5	5	5	0	10	5	0	0.203775	2.33345	6.9062	7.47688	10	61.9203	45144	2	46	2	2	3
0	0	0	0.36	0.37	0.43	7.36	0.02	0.825	6.4	28.14	10.39	19.25	46.975	3.285	168.435	0	0	0	0.07	0.705	0.52	3.515	1.465	9.305	3.62	3.125	2.58	3.195	320.34	1.7886	0	1.65532	2.41203	0	1.77537	5	0	3.69959	0	0	6.1599	2.626	25.1168	45145	1	53	2	3	2
0	0	0	6.195	0	0	0	0.055	0.31	11.715	0.07	17.125	0.01	0	0	0	0	0	0	0	0	0.3	1.36	0.045	3.95	0	0	0	0.09	41.225	2.457	0	0.592313	1.18463	0	10	4.6683	5	3.3413	1.3143	10	3.16844	7.22485	48.9511	45146	1	80	4	3	1
0.35	0.695	0.095	0.495	0	0.04	0	0.185	0.205	6.41	0.025	0.04	0	0	0	0	0.055	0.225	0.01	0.025	0.17	0.195	1.07	0.395	1.315	0	0	0	0	12	2.42536	5	4.13983	5	5.38178	3.06065	4.78381	5	0.952877	10	6.97001	10	0	62.7143	45152	2	64	3	2	1
3.625	7.44	1.935	0.415	0	0	0	0	0	5.425	0.17	3.53	0	0.005	0	0	0	0	0.135	0.01	0.115	0.98	0.855	0.08	6.045	0	0	0	0	30.765	4.62758	0	1.82822	3.65644	0	5.62529	5	5	3.07475	1.28732	9.9961	1.72319	8.12836	49.9472	45153	2	63	3	3	3
0.075	0.135	0	1.9	0	0.005	0	0.24	0.355	10.25	24.58	14.93	14.545	56.79	0.05	75.065	0.71	46.13	7.29	0.405	0.92	1.105	4.28	2.855	17.76	0.035	0.02	0.025	1.18	281.635	4.84964	5	5	5	0	4.83632	5	5	5.94138	5.48279	4.04449	9.67915	7.44377	67.2775	45157	2	49	2	1	1
0	0.01	0.005	1.755	0	0	0	0.14	0.205	6.725	27.905	12.365	18.13	51.64	2.27	141.23	0.125	40.785	6.375	0.095	0.08	1.82	8.375	2.14	16.36	2.495	2.145	1.78	2.88	347.835	3.41763	3.84891	3.70346	2.95381	0	1.41838	5	5	5.53769	1.21335	3.26516	7.65722	8.48752	51.5031	45158	1	38	1	4	3
0	0	0	0	0	0	0	0	0	5.53	0.05	8.87	0	0	0	0	0.145	0.425	0.305	0.14	0.05	0.495	2.125	0.06	4.125	0	0	0	0	22.32	4.47072	5	0.0373692	0	0	5.51914	5	5	9.84589	5.1719	6.36592	9.32309	0.923843	56.6579	45159	2	21	1	1	3
0	0.025	0	0.135	0	0	0	0.07	0.095	2.445	0.005	0.4	0	0	0	0	0.53	8.17	0.725	0.11	1.305	1.955	5.205	0.43	11.61	0	0	0	0.385	33.6	1.60522	1.81965	0.151638	0.303275	1.68037	7.50671	3.45599	1.66801	5.90198	9.19561	0.340585	7.6021	7.08244	48.3136	45162	1	26	1	1	3
0	0.07	0	0.62	0.795	0.875	1.655	0.805	0.78	1.53	0.06	0.72	0.005	0	0	0	0	0	0.005	0	0.005	0.58	1.885	0.385	3.485	0	0	0	0.005	14.265	4.42729	5	0.108319	0.216638	0	6.87908	5	5	2.25666	5.15694	1.00589	4.27691	6.50189	45.8296	45163	2	25	1	1	1
0	0.005	0	0	0	0	0	0	0	5.015	0.14	1.195	0	0	0	0	0	0	0.13	0.095	0.06	0.125	13.385	0.51	2.165	0	0	0	1.055	23.88	1.97721	5	0	0	1.69292	0.542603	5	0	9.15241	0	7.63499	9.49356	10	50.4937	45165	1	59	2	4	1
0.095	0.065	0	0.055	0.215	0.24	0.455	0	0.135	0.9	0.175	0.32	0	0	0	0	0	0	0.115	0.03	0.04	0.86	3.94	0.295	6.57	0	0	0	0.18	14.685	3.05978	0	0	0	0	3.90602	3.85992	0.924125	3.08075	9.07047	5.88482	5.65428	1.68333	37.1235	45169	1	60	3	3	3
0	0	0	1.085	2.265	2.555	4.92	1.705	12.705	7.86	37.52	15.12	24.835	66.585	3.66	210.125	0	0	0.2	0.14	0.135	0.01	4.82	2.785	14.83	4.035	3.43	2.91	3.785	428.02	5	0	1.62432	1.84251	5.37885	8.95148	4.17378	0	10	0	5.82684	10	7.67759	60.4754	45171	1	61	3	3	3
0.04	0.02	0.02	0.205	0	0	0	0	0	1.685	0.265	0.15	0.005	0	0	0	0	0	0	0	1.025	1.23	1.205	0.105	7.08	0	0	0	0	13.035	4.89203	3.21619	1.4316	2.86319	5.41784	5.0928	5	5	6.21159	0	10	3.82499	10	62.9503	45172	1	73	3	3	2
0	0	0	0	0	0	0	0	0	0.175	0.02	0.27	0	0	0	0	0	0	0	0.085	0.035	0	0.01	0.005	0.48	0	0	0	0	1.08	1.23058	0	0	0	3.10209	0.553169	5	1.42766	10	0	3.71438	10	0.987461	36.0153	45175	1	20	1	1	1
0.01	0.015	0	2.805	1.575	2.195	11.06	0	1.025	12.56	9.51	19.26	5.785	20.88	0.51	70.095	1.38	53.24	24.155	0.19	0.91	0.83	3.105	2.15	16.605	0.615	0.26	0.585	0.48	261.79	4.7739	0	5	5	3.6512	5.76593	3.27749	2.12092	6.07417	6.40034	6.06598	6.84311	8.21042	63.1835	45179	2	63	3	3	3
0	0	0	46.79	0	0.04	0	0.025	0	3.005	0	2.535	0	0	0	0	0	0	0	0.22	0.485	0.35	0.21	0.115	2.295	0	0	0	0.01	56.08	5	2.94985	3.31858	5	0	10	5	2.94985	0.968656	8.02547	7.37278	2.52908	7.13367	60.2479	45180	2	30	1	2	1
0	0.01	0	8.045	17.635	20.01	37.7	0.17	11.33	10.99	2.22	4.385	0	0.49	0	0	0.325	0.965	0.89	0.05	0.78	0.1	2.285	1.18	8.15	0	0	0	0.065	127.775	5	0	5	5	7.63037	0.943315	5	5	8.48564	0	4.04504	10	10	66.1044	45181	1	80	4	3	4
0	0	0	0.27	0.105	0.12	2.07	0.105	0.34	6.91	0.67	10.985	0.02	0	0	0	0	0	0.12	0.21	2.17	1.095	6.065	1.42	9.93	0	0	0	0.29	42.895	5	3.54251	4.23133	5	1.51447	1.92048	5	3.75337	2.89542	0	10	4.71432	5.00825	52.5802	45185	1	69	3	3	3
0	0	0	0	0	0	0	0	0	0.045	0	0.07	0	0	0	0	0	0	0	0	0.05	0.335	0.275	0.015	2.115	0	0	0	0	2.905	1.02896	0	0	0	0.326721	0.897585	3.77596	1.73571	10	7.18009	2.52555	10	0	37.4706	45186	2	63	3	4	3
0	0.01	0	0.675	0	0	0	0	0.02	5.96	0	4.725	0	0	0	0	0.005	0.02	0.48	0.635	0.5	0.505	9.03	0.365	4.225	0	0	0	0.865	28.02	1.75142	0	0.0188879	0.0377758	0.0201471	2.2433	5	1.05772	3.93095	2.85585	4.47108	5.49841	7.67604	34.5616	45188	2	38	1	4	3
0.02	0.01	0.005	0.395	0.37	0.43	7.36	0	0.68	1.01	0.07	1.045	0.08	0	0	0	0	0	0.14	0.19	0.6	0.5	1.255	0.175	4.625	0	0	0	0	18.96	3.51371	1.15808	1.15808	2.31616	1.4862	4.89956	5	5	4.78908	0	4.7275	8.01031	2.44147	44.5001	45190	2	60	3	4	3
0.135	0.065	0.02	1.48	1.695	3.19	18.545	0.035	1.76	5.485	0.07	1.8	0	0	0	0	0	0	0	0.025	0.135	3.53	10.02	1.4	19.95	0	0	0	0.86	70.2	5	5	1.74588	0.374953	4.8244	6.14346	5	5	6.35381	1.29151	10	8.22715	8.77852	67.7397	45194	1	40	2	3	2
0	0	0	1.605	1.67	2.005	1.15	0.105	0.17	2.13	0.28	6.91	0.01	0.175	0	0	0.15	49.51	7.74	0.04	0.545	0.345	1.165	0.405	7.57	0	0	0	0	83.68	2.85342	4.07489	5	4.73568	0	1.86377	5	4.14372	6.28641	7.89525	0	8.52525	5.48424	55.8626	45196	1	27	1	1	1
0	0.005	0.005	0.56	0	0	0	0.285	0.405	1.125	0.485	2.19	0	0	0	0	0	0	0	0.005	0.01	1.855	2.695	1	9.915	0	0	0	0	20.54	4.34621	5	0.0402879	0.0805758	5.01361	2.29744	5	5	8.45364	3.6098	9.68818	3.87073	9.63627	62.0367	45197	1	46	2	3	3
0.16	0.24	0.01	1.12	0.22	0.2	2.185	15.265	0.255	11.44	0.685	2.955	0.15	0.11	0	0	0.685	37.24	4.7	0.015	0.18	0	0.585	0.465	2.215	0	0	0	0	81.08	0.937489	0	5	5	0.760913	6.09963	3.1678	0.2503	0.636744	6.86602	5.89844	6.13056	1.30002	42.0479	45200	2	43	2	4	3
0	0.025	0	2.085	1.495	1.48	10.19	6.94	1.015	23.715	0.995	22.845	0.075	0.23	0	0	0.34	22.38	4.93	0.255	0.21	0.53	0.835	1.06	14.38	0	0	0	0.055	116.065	4.01508	2.51874	5	5	4.18619	4.48778	5	5	4.40039	3.96491	10	7.40042	3.89782	64.8713	45202	1	80	4	3	4
0	0	0	1.195	0.07	0.065	1.435	0.05	0.805	9.385	0.155	29.03	0.015	0.11	0	0	0	0	0.34	0.055	0.12	2.02	2.85	0.59	18.24	0	0	0	0	66.53	3.75338	2.83709	5	0.0933254	0	10	5	0.62528	0.340065	7.88413	10	0	9.74841	55.2817	45207	1	43	2	1	1
0	0	0	0.605	0.025	0.065	0	5.155	0.01	7.65	6.21	10.875	3.48	13.48	0.015	22.995	0.22	7.165	4.775	0.03	0.58	0.26	1.435	0.85	6.065	0.01	0.005	0.01	0.28	92.25	2.03215	5	5	5	6.71089	8.76395	2.51514	1.00952	1.50428	8.2428	6.25105	8.34634	3.35086	63.727	45211	1	80	4	3	2
0.305	0.55	0.22	0.14	0	0	0	0.005	0.01	15.065	81.285	24.02	55.36	135.645	9.485	486.375	0.065	32.94	3.1	0.235	0.81	0.005	12.085	4.055	20.22	10.455	9.02	7.46	9.205	918.12	2.3418	0.203153	1.14781	0.243784	2.38366	5.27573	3.04892	1.27986	4.80551	7.94554	7.87122	5.82332	1.58638	43.9567	45212	2	41	2	3	4
0	0.025	0	1.315	1.445	1.625	3.065	1.2	1.035	12.135	62.205	21.655	41.545	111.155	6.12	351.69	0	0	0.01	0.2	0.32	0.18	9.145	3.89	17.625	6.76	5.74	4.87	6.31	671.265	3.11259	5	1.35773	2.71547	9.7442	10	5	3.68949	1.37462	0	3.1268	5.47488	10	60.5958	45217	2	34	1	3	4
0	0	0	1.08	0	0.015	0	0.04	0.51	11.315	20.4	8.655	13.84	33.92	2.37	121.595	0	0	0	0.06	0.475	0.155	4.29	1.335	8.795	2.615	2.255	1.865	2.3	237.885	2.99859	2.95723	4.40742	5	5.64149	6.6494	5	0.781961	5.48193	7.17066	5.44386	9.58454	7.65731	68.7744	45219	1	57	2	1	3
0	0	0	0.225	0.02	0.045	0.235	0.015	0.25	4.695	14.41	7.285	9.695	25.385	1.495	84.79	0.265	0.785	0.075	0.16	1.75	1.245	5.01	1.08	14.56	1.65	1.4	1.19	1.505	179.22	4.01378	0	2.24846	4.32859	0	7.11812	5	0	4.38085	1.31675	9.20462	1.64917	7.84799	47.1083	45222	1	39	1	3	2
0.005	0.01	0	0.855	0	0.035	0	0.085	0.935	6.675	0	2.585	0	0	0	0	0	0	0	0.025	0.175	0	4.715	0.575	7.92	0	0	0	0	24.595	3.47848	5	4.1138	5	3.6479	2.01305	4.79778	0	10	0.392105	0	10	8.98351	57.4266	45223	2	61	3	4	1
0.13	0.06	0.025	4.645	0.92	1.035	2.08	0.71	0.62	10.955	1.595	11.375	0.03	0.565	0	0	0.315	112.69	20.935	0.805	2.265	1.155	5.935	0.88	17.53	0	0	0	0.445	197.7	5	0	5	5	1.94818	2.62255	5	4.3347	2.62297	7.13683	10	4.79749	8.08224	61.545	45225	1	59	2	3	2
0	0.01	0	1.335	0.705	0.92	12.89	13.4	1.255	11.285	0.455	1.95	0.22	0.06	0	0	0.125	1.2	45.25	0.05	1.255	0.06	1.71	0.29	6.74	0	0	0	0.02	101.185	5	1.0596	5	5	3.07285	10	3.12583	1.42384	1.88957	6.2546	4.98278	9.56119	7.1083	63.4786	45226	2	34	1	1	1
0	0	0	1.025	0	0	0	0	0	11.82	24.635	10.655	14.235	55.535	0.055	94.855	0	0	0	0.13	0.12	0.1	3.455	2.7	9.185	0.04	0.025	0.035	1.14	229.745	1.10186	0	2.45646	4.91292	4.14215	3.09575	5	0.735467	5.52236	7.70639	10	9.68569	0	54.3591	45229	1	68	3	4	1
0.005	0.005	0	0	0	0	0	0	0	0	0	0	0	0	0	0	0	0	0	0	0	0	0.495	0	0.81	0	0	0	0	1.315	5	0	0	0	9.82691	1.0308	5	0	4.73227	10	1.2536	10	10	56.8436	45231	2	32	1	3	2
0.115	0.075	0	1.19	0	0.02	0	0.015	0.015	3.05	0.245	6.12	0.005	0.14	0	0	0	0	0.23	0.05	0.38	0.035	6.69	0.255	5.895	0	0	0	0.435	24.96	4.04811	0	1.66373	3.32746	0.391466	4.78793	4.4862	0	5.92516	4.57363	6.72437	3.33441	9.45641	48.7189	45233	2	51	2	3	2
0	0	0	0.005	0	0	0	0	0	7.235	41.995	11.785	28.42	72.105	4.62	249.905	0	0	0	0.125	0.13	0.355	7.285	2.26	11.49	5.095	4.36	3.655	4.555	455.38	1.05256	3.20916	0.0157312	0	1.32561	4.76292	5	5	3.24728	0	2.09806	4.50626	2.82755	33.0451	45234	2	51	2	4	3
0	0	0	0.025	0	0.005	0.11	0	12.59	0.1	0.19	1.12	0	0.25	0	0	0.04	12.695	1.985	0	0	0.225	0.625	0.135	1.28	0	0	0	0	31.375	1.84525	5	2.22711	0.958502	9.23169	10	5	0	5.0764	0.210495	4.31773	10	4.55825	58.4254	45235	1	32	1	4	2
0	0	0	0	0	0	0	0	0	9.975	49.975	13.975	34.025	83.365	5.83	298.92	0.22	0.74	0.125	0.22	0.125	0.015	11.065	2.595	13.36	6.425	5.545	4.585	5.93	547.015	5	0	0.0358989	0	0	9.38895	2.19414	0	1.6886	0	10	0.897293	8.72885	37.9337	45239	1	29	1	4	4
0	0	0	1.73	2.77	3.315	13.67	0.985	1.805	12.075	34.075	12.435	23.085	56.515	3.95	202.66	0.655	1.695	1.66	0.27	0.385	0.55	6.04	2.23	10.595	4.36	3.76	3.11	3.91	408.29	5	5	1.94005	0.608643	5.19375	3.65186	4.47961	3.30949	8.32815	4.38223	9.57979	7.86602	4.95342	64.293	45243	2	76	3	3	1
0	0.035	0	7.095	5.9	6.33	44.77	0.845	4.555	24.73	0.52	11.705	0.16	0	0	0	1.755	8.19	5.91	0.55	1.215	0.715	4.385	1.755	13.805	0	0	0	0.325	145.25	4.90526	3.41322	2.15142	3.52215	4.91891	9.59723	5	0.208787	1.71102	0.150085	8.91532	5.23415	10	59.7275	45247	1	62	3	3	4
0.005	0.13	0	11.69	0	0	0	0.365	0.75	21.21	62.085	37.64	40.73	106.205	6.195	351.275	0	17.85	10.225	0.21	0.69	3.925	10.34	4.19	36.33	6.835	5.8	4.93	6.285	745.89	5	5	5	5	0	7.80988	5	5	0.769528	3.67843	10	7.27681	5.98813	65.5228	45249	1	29	1	3	1
0	0	0	4.115	0.35	0.39	0.745	0	0.265	9.56	15.455	18.985	9.825	24.545	1.68	86.13	0.045	15.235	2.72	0.3	1.375	0	2.325	0.85	12.84	1.85	1.6	1.32	1.63	214.135	5	0	5	5	8.45908	10	2.9561	1.20027	6.61891	6.86633	8.47572	8.87731	10	78.4537	45255	1	67	3	3	1
0	0.03	0	0.73	0.975	1.13	19.325	0.095	1.915	2.71	0.125	1.405	0.21	0	0	0	0	0	0	0.01	0.78	3	0.88	0.4	14.455	0	0	0	0.01	48.185	4.12351	5	3.50738	5	6.2166	3.44044	5	5	3.85949	0	0	9.31962	10	60.467	45261	1	42	2	1	1
0	0.04	0	1.86	0	0	0	0	0.1	0.955	0.195	1.17	0.25	0.13	0	0	0	0	0.99	0.64	0.35	0	0.075	0.545	3.73	0	0	0	0.03	11.06	3.42936	0	0.571559	1.14312	3.36839	1.35416	5	0	6.49886	1.05929	1.57128	7.21219	9.48214	40.6903	45262	1	61	3	4	3
0	0	0	0.08	0.01	0	0	1.235	0.005	0.825	0.085	0.065	0.01	0.01	0	0	0.005	1.525	0.155	1.045	3.165	0.765	1.17	0.855	14.965	0	0	0	0	25.975	5	0	4.29697	5	0	7.45542	5	0	0	0	0	1.58427	10	38.3367	45264	1	50	2	1	1
0.005	0.105	0	1.56	2.945	2.965	20.695	0.375	2.32	27.125	57.795	40.155	39.235	96.26	6.72	344.52	0.07	1.135	2.745	0.405	1.965	1.71	9.65	3.965	24.5	7.41	6.39	5.28	6.64	714.645	5	5	5	0.98401	0	1.89233	5	5	10	1.81768	3.64034	8.15111	10	61.4855	45267	1	69	3	3	4
0	0.01	0	0.195	0.045	0.11	0.535	0.045	0.09	1.95	0	0.025	0	0	0	0	0.775	14.475	36.87	0.05	0.43	0.4	0.24	0.185	2.895	0	0	0	0	59.325	2.16104	1.59808	5	5	0.0532694	10	5	1.59808	0.0996579	8.52754	9.41734	3.75694	10	62.212	45268	2	42	2	1	1
0	0	0	9.355	4.035	4.66	17.26	2.93	3.375	4.105	0.58	3.45	0.62	0.33	0	0	0	0	0.03	0	0.49	0.115	0.355	0.49	3.01	0	0	0	0.085	55.275	0.974138	0	4.77446	5	10	1.9942	5	3.84549	10	8.44183	10	8.86822	10	78.8983	45270	1	61	3	3	4
2.165	4.02	0.595	3.795	0	0	0	0.28	0.28	3.17	0.18	4.73	0.5	0.26	0	0	0	0	0	0.105	0.21	0.465	0.17	0.095	5.08	0	0	0	0.06	26.16	1.34048	1.86178	1.48943	2.97885	2.3235	7.58461	4.49806	3.72356	0	0.665277	1.84105	3.77379	4.73714	36.8175	45271	2	47	2	4	3
0	0	0	0	0	0	0	0	0	8.665	33.835	9.815	23.065	56.515	3.95	202.66	0.08	0.23	0.02	0.105	0.29	0.45	11.66	1.805	10.34	4.36	3.76	3.11	4.41	379.125	2.31911	5	0.123436	0.246873	9.39214	1.3673	5	0	4.90558	5.29588	8.12824	10	10	61.7786	45273	1	50	2	4	4
0	0	0	0	0	0	0	0	0	0.17	0	0.645	0	0	0	0	0	0.28	0.25	0.125	0.15	0.42	0.175	0.03	2.725	0	0	0	0	4.97	1.34603	0	0.0177961	0.0355923	0	4.33678	5	3.93294	3.46599	2.05011	1.15216	7.60194	0	28.9394	45276	2	40	2	1	3
2.255	1.6	0.29	2.88	0	0	0	0	0.02	3.36	0.485	8.825	0.01	0.175	0	0	0.095	43.15	5.435	0.08	0.415	0.01	5.275	0.855	12.505	0	0	0	0	87.72	5	5	5	5	2.26995	6.08454	4.57831	0.163698	10	0	2.07166	9.75773	10	64.9259	45278	1	69	3	3	3
0	0	0	0.725	0	0	0	0	0	1.78	0.305	2.705	0	0.01	0	0	0	0	0	0.215	0.1	0	2.975	0.46	0.875	0	0	0	0.29	10.44	0.7587	0	1.50686	3.01372	0	5.44967	5	0	0.598281	0	0.122849	0.774434	10	27.2245	45281	1	64	3	3	1
0	0	0	0.31	0	0	0	0	0	12.655	47.12	13.995	30.38	95.225	2.815	179.385	0.195	64.855	10.135	0.185	2.945	0	6.35	2.725	13.665	3.065	2.62	2.19	3.845	494.66	4.28416	0	5	5	0	6.15025	2.67873	0.838926	3.38488	10	6.34502	8.00678	6.0883	57.7771	45282	1	74	3	3	2
0	0	0	0.345	0.555	0.645	11.04	0.005	1.025	13.415	61.195	20.4	41.75	102.005	7.13	365.74	1.205	23.795	3.645	0.21	0.515	0.28	8.215	3.135	17.775	7.86	6.785	5.605	6.93	711.205	3.41954	1.4628	3.44804	2.64698	2.61911	8.59464	4.19058	3.29131	4.42195	7.00907	3.30198	8.65189	4.24574	57.3036	45283	2	22	1	1	2
0.01	0.02	0.005	2.34	0	0	0	0	0	8.195	22.81	8.62	13.84	33.91	2.37	121.595	0.03	0.095	0.01	0.32	0.36	3.575	11.335	1.2	10.81	2.615	2.255	1.865	2.875	251.06	4.33816	5	0.0146921	0	0.141044	2.6943	5	5	10	9.71112	8.69976	8.60243	10	69.2015	45284	2	53	2	5	3
0	0	0	0	0	0	0	0	0	5.555	32.075	8.81	21.825	53.47	3.74	191.71	0	0	0.42	0.285	1.995	0	3.975	1.86	9.52	4.12	3.56	2.945	3.63	349.495	3.23539	0	0	0	1.08907	6.10358	3.94399	0	3.5815	3.53948	0	0	8.78557	30.2786	45285	1	66	3	3	1
0	0	0	0.275	0.205	0.23	2.175	0	0.25	11.765	65.505	18.655	44.005	116.445	6.63	378.345	0	0	0.295	0.215	0.47	0.34	8.7	3.86	19.03	7.315	6.21	5.27	6.745	702.935	2.52785	0.257467	0.901133	1.84518	0.0915437	3.24804	3.46722	0	6.71683	5.19892	0	7.95829	1.25802	33.4705	45286	2	58	2	3	4
0	0	0	1.285	1.08	1.245	2.295	0.92	1.725	0.77	0.155	2.525	0.01	0	0	0	0.35	111.89	17.495	0.655	0.495	0.235	0.315	0.99	10.065	0	0	0	0.01	154.51	1.23412	0	5	1.47849	6.46953	2.66749	5	4.50269	6.82585	1.00657	6.78065	9.68054	9.33885	59.9848	45287	2	38	1	3	3
0.035	0.025	0.005	0.25	0.78	0.875	1.655	0.605	0.495	1.305	0.11	1.78	0.005	0	0	0	0	0	0.42	0.04	0.085	1.15	2.45	0.265	8.835	0	0	0	0.005	21.175	2.59842	1.68363	0.0978857	0.195771	0	4.67442	3.79013	0	4.18633	3.30636	0	3.73675	8.54133	32.811	45291	1	22	1	4	1
0	0	0	1.075	1.44	1.62	3.06	1.125	0.92	5.035	0.4	0.8	0.01	0.095	0	0	0	17.85	10.12	0.015	0.24	0.08	1.095	0.185	2.58	0	0	0	0.01	47.755	1.57375	0	3.54803	5	2.68247	7.77389	3.43731	0	2.96519	6.18978	2.66475	7.43762	1.81903	45.0918	45293	2	76	3	1	2
0	0	0	2.405	1.525	1.745	3.27	0.695	1.63	6.235	0.465	9.515	0.01	0.175	0	0	0.28	21.05	3.235	0.265	0.95	0.885	0.945	0.795	16.22	0	0	0	0.005	72.3	4.69489	4.54651	5	5	1.66317	1.63208	5	5	4.5316	3.85741	4.60033	7.44795	7.12353	60.0975	45295	1	74	3	3	4
0	0	0	0.055	0	0	0	0.005	0.055	0.54	0.045	1.34	0	0	0	0	0	0	0.385	0.3	0.23	1.32	1.02	0.28	9.165	0	0	0	0	14.74	5	0	0.180412	0	0	2.75971	5	0	8.78392	0	5.17526	5.39495	8.76215	41.0564	45298	2	67	3	3	1
0	0	0	0	0	0	0	0	0	3.09	17.815	4.865	12.145	29.755	2.08	106.7	0	0	0	0.055	0.22	0.49	2.805	0.905	7.01	2.295	1.98	1.635	2.02	195.865	2.69296	0	0	0	1.64039	0.771803	5	5	10	8.79121	5.55165	9.64763	0.917834	50.0135	45299	1	60	3	4	3
1.22	2.225	0.88	1.755	0	0	0	0	0	9.57	0	7.515	0	0	0	0	0	0	0	0.185	4.585	0.515	2.535	0.125	7.935	0	0	0	0.115	39.16	4.53409	4.37693	2.14249	4.28498	3.71733	10	5	4.86428	0	2.59428	9.60842	0.858449	7.09106	59.0723	45300	1	24	1	3	4
0	0	0	0.795	1.34	1.56	26.685	0.015	2.475	3.235	0.225	2.15	0.285	0	0	0	0	0	0.49	0	0.895	0.505	0.785	0.455	4.67	0	0	0	0.015	46.58	4.22499	0	4.16521	5	4.62995	3.02188	5	0	3.3096	6.53962	9.76401	4.87781	4.14681	54.6799	45302	1	67	3	3	3
0	0	0	0.13	0	0	0	0	0	1.4	0.35	1.655	0	0	0	0	0	0	0	0	0	0.135	2.245	0.345	0.95	0	0	0	0.18	7.39	0.45874	0	0	0	0	2.55079	4.78085	3.6224	7.16463	10	10	7.81445	0	46.3919	45303	2	45	2	3	2
0	0	0	0.225	0.02	0.005	0.005	3.385	0.01	2.565	0.15	0.54	0.03	0.025	0	0	0.005	4.19	1.73	0.125	0.13	0.08	0.445	0.385	3.385	0	0	0	0	17.435	5	0	2.25622	3.73444	5.36653	8.52218	5	0	1.30382	4.87782	0	6.84217	9.50314	52.4063	45306	2	34	1	3	4
0	0	0	0.085	0	0.06	0	0	0	6.06	17.46	9.165	11.83	29.575	1.965	104.005	0	0	0	0.08	0.11	0.225	2.515	0.9	5.57	2.17	1.865	1.555	1.925	197.12	2.21889	0	0.0673008	0.134602	1.22039	5.16318	5	0.24677	4.4437	6.34522	1.17703	3.68023	6.30331	36.0006	45308	1	61	3	1	1
0.015	0.01	0.005	13.005	0.01	0.01	0.08	0	0.72	6.72	0.675	7.42	1.755	0.925	0	0	0	0.005	0.065	0.02	0.33	0.5	0.41	0.015	4.565	0	0	0	0.21	37.47	2.77297	0	5	5	9.0776	2.62792	5	5	9.89457	0	8.94231	5.3179	10	68.6333	45309	2	62	3	1	1
0	0	0	0	0	0	0	0	0	3.63	21.465	5.995	14.465	37.7	2.25	127.285	0	0	0	0.08	0.075	0.255	4.28	1.195	6.81	2.485	2.11	1.79	2.25	234.12	3.77466	0	0	0	0	1.69091	5	5	8.5141	2.4967	4.47146	5.45429	5.5147	41.9168	45311	1	68	3	4	1
0	0	0	1.265	0.35	0.39	0.745	0	0.24	1.025	0.2	5.615	0.005	0.14	0	0	0.095	30.465	4.76	0.58	3.145	1.325	0.435	0.375	13.94	0	0	0	0	65.095	5	0	3.98531	3.9173	0	6.37817	5	0	3.47337	10	0	8.14845	5.32284	51.2254	45312	1	32	1	1	1
0	0	0	19.71	0.795	4.645	8.895	0.14	20.96	22.51	98.45	31.45	66.895	164.3	11.46	587.705	0.09	29.315	4.58	0.405	0.29	0.19	13.115	8.09	30	12.635	10.9	9.015	11.125	1167.66	5	0	5	2.96458	6.80476	6.3506	4.18493	0	3.53142	5.81073	5.97214	9.38292	9.60149	64.6036	45313	2	51	2	1	1
0	0.01	0	0.26	1.085	0.82	11.285	0	0.66	10.01	0.1	1.555	0	0.075	0	0	0.095	63.96	24.72	0.16	0.53	0.26	1.135	0.535	4.96	0	0	0	0.01	122.225	3.7942	2.78242	5	5	3.45019	5.62904	1.6138	0	7.02814	10	10	8.70837	7.2925	70.2987	45314	2	80	4	3	3
0	0	0	0.84	0.465	0.47	0.875	10.19	0.29	15.125	0.46	16.28	0.09	0.07	0	0	0.02	12.21	1.26	0.03	0.045	0	9.155	0.61	4.08	0	0	0	0.725	73.29	1.50605	0	5	5	0.917135	4.15841	3.63883	0	1.76368	10	10	10	0	51.9841	45315	1	20	1	3	3
0	0	0	1.91	7.025	7.21	48.835	10.26	4.665	31.77	1.46	14.16	0.09	0.04	0	0	0	2.22	6.55	1.12	0.585	2.52	2.85	2.595	23.045	0	0	0	0.295	169.205	5	5	2.17334	4.34668	6.55076	4.94448	5	5	6.03155	0	10	9.00161	10	73.0484	45316	2	38	1	3	4
3.34	4.07	0.245	2.795	0.585	0.7	1.185	5.945	0.365	7.655	0.94	4.365	0.065	0.21	0	0	0.04	0.945	1.005	0.245	0.895	0.525	0.97	0.49	5.395	0	0	0	0.01	42.985	5	5	5	5	4.46194	10	5	0	4.25329	1.14222	8.80105	10	9.44613	73.1046	45317	2	43	2	1	2
0	0.015	0	0.415	0.005	0	0	0.045	0.065	0.335	0	0.51	0	0.15	0	0	0.06	0.18	0.055	0.175	1.245	2.39	0.645	0.235	11.975	0	0	0	0	18.5	4.96737	2.15866	0.219239	0.438478	0.881453	3.73615	5	2.15866	5.74452	0.872459	0	1.61933	10	37.7963	45318	2	47	2	3	3
0.035	0.015	0.005	0	0	0	0	0	0	2.23	0.23	3.63	0	0	0	0	0	0	0	0.275	0.57	1.81	1.735	0.315	10.21	0	0	0	0	21.06	5	1.96634	0	0	0	2.96886	5	0.811688	9.1632	0	8.58833	2.49099	7.76819	43.7576	45319	1	60	3	3	4
0	0	0	0	0	0	0	0	0	8.165	48.365	13.56	32.545	84.825	5.06	286.39	0.095	30.565	5.055	0.17	0.16	0.355	10.135	2.94	17.045	5.59	4.745	4.03	5.06	564.855	2.71579	0	1.43402	0	0.554358	3.31667	5	0	3.99925	5.11926	10	3.14995	2.94236	38.2316	45321	1	27	1	4	3
0.095	0.12	0.015	2.075	0.02	0.005	0.005	3.44	0.32	7.405	0.4	14.93	0.04	0.2	0	0	0.065	23.04	3.52	0.105	0.705	0.9	3.625	0.55	11.495	0	0	0	0	73.075	3.52445	5	5	5	1.37165	4.27714	5	5	3.45217	5.91547	5.81418	7.52132	6.13135	63.0077	45324	1	27	1	1	3
0	0	0	0	0	0	0	0	0	0.45	0.275	1.14	0	0	0	0	0	0	0.415	0.045	0.465	0.87	1.275	0.44	5.54	0	0	0	0	10.915	4.93837	0	0.222025	0.296033	1.48017	2.29995	5	0	3.34822	0	1.6405	4.32294	10	33.5482	45326	2	78	3	3	2
0	0	0	0.86	1.315	1.46	2.775	3.24	0.84	5.83	0.185	13.36	0.03	0.025	0	0	0.095	31.02	4.86	0.23	0.145	0.365	5.935	0.325	8	0	0	0	0.005	80.9	4.38587	5	5	2.89587	3.83727	0.67976	1.45211	0	10	8.47597	7.47466	10	2.69822	61.8997	45328	2	23	1	4	4
0.01	0.03	0	0.81	0.58	1.2	4.96	0.445	0.6	21.545	26.88	9.78	17.405	61.52	1.535	210.58	0	0	0.005	0.28	0.525	0.25	5.43	4.795	17.43	1.85	0.78	1.755	1.25	392.23	2.11775	0	5	5	6.14008	4.64007	5	5	10	5.51613	8.09787	9.29271	5.28264	71.0873	45332	1	31	1	4	4
0	0	0	0	0	0	0	0	0	3.6	0.225	0.235	0	0	0	0	0	0	0	0	0	0.21	1.395	0.29	2.49	0	0	0	0	8.445	4.51165	0	1.59635	3.19269	4.31081	7.83407	5	0.828484	0	0.757984	9.97077	0	7.90304	45.9059	45333	1	57	2	3	2
0.01	0.04	0	0	0	0	0	0	0	0	0.15	0	0	0	0	0	0	0	0	0	0	0	0.745	0	0.655	0	0	0	0	1.6	4.1088	5	0	0	0	0.641453	5	5	5.31272	2.15699	10	3.30099	7.04949	47.5704	45334	1	71	3	4	1
0	0	0	0.31	0.24	0.245	0.46	3.72	0.145	10.92	0.2	3.15	0.03	0.025	0	0	0.01	4.145	0.43	0.015	0.005	0	1.215	0.145	1.435	0	0	0	0.09	26.935	0.778934	0	5	5	3.48259	1.48829	5	2.07297	7.45668	4.9782	5.43659	6.34266	8.34403	55.3809	45335	2	22	1	3	3
0	0	0	1.065	3.24	3.645	6.885	2.52	2.07	15.09	0.15	2.9	0.03	0	0	0	0.08	27.38	4.625	1.145	1.02	0.705	2.41	0.435	12.825	0	0	0	0.03	88.25	4.2734	0.437122	3.63988	4.94284	0	8.52517	4.52993	0	4.68698	2.30591	7.19866	2.39734	8.90245	51.8397	45337	1	34	1	4	1
0	0.005	0.005	0.31	0	0	0	0.14	0.205	11.745	66.005	18.835	45	110.265	7.71	395.32	0.09	0.275	0.235	0.34	0.32	1.745	9.475	3.415	21.495	8.495	7.335	6.06	7.485	722.31	5	5	0.0506688	0	4.08053	8.01347	5	5	9.30711	0	5.42862	4.84511	10	61.7255	45338	2	43	2	5	1
0	0.025	0	3.325	0	0.01	0	2.915	0.09	5.81	1.055	9.82	0	0.195	0	0	0	0	0.225	0.085	0.78	1.02	4.375	0.895	9.52	0	0	0	0	40.145	1.97524	5	2.52826	5	1.90779	2.52741	5	3.19069	4.69898	7.40741	1.22402	5.51669	5.36446	51.341	45340	1	78	3	2	1
0.02	0.005	0.02	2.295	3.2	3.255	22.57	0.585	24.335	20.245	1.19	10.625	0.025	0.54	0	0	0.045	16.315	5.385	0.48	0.61	1.025	2.47	1.305	10.12	0	0	0	0.13	126.795	5	5	5	5	7.92885	3.09077	5	5	5.84761	0	10	8.2007	10	75.0679	45343	1	78	3	3	4
0	0	0	13.845	0	0	0	9.29	0.13	29.795	31.92	19.62	21.33	65.61	2.655	227.97	0.06	20.375	3.34	0.14	0.175	0.555	6.4	4.46	16.815	3.035	2.045	2.465	2.41	484.44	4.43285	5	5	5	1.71423	9.28673	4.11414	4.40969	0	2.15324	10	2.66816	6.58964	60.3687	45348	2	67	3	3	4
0.46	0.96	0.13	1.72	1.31	2.43	14.13	0.3	1.73	9.65	0.015	13.95	0	0.015	0	0	0.035	0.1	0.03	0.03	0.285	1.97	1.615	1.435	12.54	0	0	0	0	64.84	2.554	5	4.10321	2.21795	2.97698	4.95911	3.53098	5	0.900279	3.33678	0	4.62811	10	49.2074	45350	1	33	1	3	4
0	0.005	0.005	0.285	0	0	0	0.145	0.205	1.52	0	3.98	0	0	0	0	0.03	16.49	1.5	0.11	0.07	0.98	1.305	0.27	5.24	0	0	0	0	32.14	1.54778	2.76091	0.575189	0	10	9.95342	4.13768	2.77241	1.4249	3.74461	10	9.36002	2.44149	58.7184	45355	1	36	1	3	4
0.015	0.005	0.005	1.315	0.325	0.66	3.83	0.075	1.43	4.245	0	15.305	0	0	0	0	4.235	12.565	1.23	0.04	0.105	0.275	1.745	0.785	11.045	0	0	0	0	59.235	1.66376	0	2.94489	0.0758342	0	3.1267	3.0455	0	2.39757	5.17021	7.30718	5.21165	0	30.9433	45357	2	22	1	4	2
0.005	0.1	0	0.555	0	0	0	0.28	0.405	2.56	0.385	0.43	0	0	0	0	0	0	0.205	0	0.005	0	1.74	0.95	1.285	0	0	0	0	8.905	5	5	0.0572694	0.114539	0	3.68874	5	5	3.82962	5.92547	4.62822	6.65222	1.39154	46.2876	45360	1	63	3	3	2
0.105	0.05	0.02	0.89	1.485	1.725	29.48	0.015	2.74	19.93	95.295	28.345	64.87	162.28	10.645	567.57	0.805	4.07	90.365	0.255	1.275	2.23	12.445	5.115	34.16	11.74	10.065	8.41	10.465	1176.85	2.51665	3.93952	5	5	7.14083	3.6201	5	5	5.24242	3.1043	10	10	3.82126	69.3851	45363	2	56	2	4	4
0	0	0	23.96	0.205	0.285	3.63	0.165	1.555	8.385	0.455	6.425	0.81	0.395	0	0	0.895	35.365	5.385	0.03	0.955	0.03	7.865	0.635	12.795	0	0	0	0.09	110.315	5	5	5	5	10	4.2846	5	4.3663	6.26162	0	10	9.67135	8.12404	77.7079	45366	2	75	3	4	1
0	0	0	2.38	0	0	0	0	0.02	1.305	0.5	8.56	0.02	0.265	0	0	0.185	28.225	4.395	0.155	1.55	0.135	0.135	0.215	6.81	0	0	0	0	54.855	1.20928	0	5	5	10	8.02536	5	5	1.54313	5.07158	10	4.92606	10	70.7754	45370	1	51	2	1	1
0.005	0	0	0.28	0.13	0.26	1.54	0.775	0.38	10.97	0.035	2.215	0	0	0	0	1.74	5.16	0.58	0.005	0.015	0	21.435	0.775	3.925	0	0	0	2.11	52.335	0.501854	1.80333	0	0	0	3.04612	2.75872	1.81253	8.34525	7.08245	1.98434	10	10	47.3346	45371	1	52	2	2	1
0.005	0.005	0	1.53	0.22	0.33	3.935	0.055	1.09	5.765	0.13	7.575	0.04	0.085	0	0	4.13	15.83	0.96	0.15	1.75	5.97	2.49	1.15	35.22	0	0	0	0	88.415	5	0	4.71084	3.54625	1.33177	4.73909	5	5	6.33773	4.96708	4.6232	8.34736	10	63.6033	45372	2	33	1	2	2
0.005	0.03	0	1.625	0	0	0	0.185	0.285	3.045	6.31	9.51	4.04	14.485	0.36	48.97	0.06	20.31	3.46	0.075	0.265	1.415	3.6	1.54	15.885	0.43	0.18	0.405	0.29	136.765	3.16403	3.23117	2.71187	3.13885	0.910881	10	4.99261	3.20809	1.20572	7.86763	4.78493	2.62419	7.57035	55.4103	45374	2	21	1	1	1
0	0.01	0	0.77	7.38	7.49	51.575	0.035	4.705	26.78	0.31	14.215	0.035	0	0	0	0.485	3.965	6.765	0.685	0.86	0.835	1.15	1.82	8.67	0	0	0	0.3	138.84	5	2.04461	0.116171	0	0	1.37261	5	2.02138	5.96275	4.83684	10	10	6.82413	53.1785	45375	2	51	2	2	3
0.015	0.03	0.005	5.77	0.095	0.1	0.68	0.14	0.26	2.335	0.005	15.73	0	0	0	0	0	0.35	17.36	0.015	0.565	1.15	2.33	0.49	12.76	0	0	0	0.005	60.19	5	5	4.41808	5	6.06328	4.62453	4.46598	4.55571	5.45303	1.79843	8.4266	7.08888	6.59902	68.4935	45387	2	80	4	3	4
0.12	0.08	0	0.575	0.34	0.305	2.105	6.185	0.35	6.87	0.285	5.12	0.055	0.045	0	0	0.015	7.785	1.11	0.035	0.035	0.085	0.655	0.295	3.485	0	0	0	0.01	35.945	1.38241	0	2.4966	3.74489	3.70707	3.24732	2.65093	1.58874	6.10638	8.40521	5.47054	10	2.91956	51.7196	45390	2	21	1	1	3
0	0.005	0	0	0	0	0	0	0	0.7	0.52	2.14	0	0	0	0	0.095	30.59	4.865	0.015	0.005	0.425	0.1	0.51	3.555	0	0	0	0	43.525	1.78714	0	4.81764	0	1.75892	1.11425	5	5	8.78504	7.9439	5.40486	8.16626	4.35566	54.1337	45393	2	59	2	3	2
0	0	0	0	0	0	0	0	0	1.835	0.09	2.835	0	0	0	0	0	0	0	0.015	0.03	0	0.055	0.045	2.915	0	0	0	0	7.82	0.644641	0	0	0	0	2.25624	5	1.87349	10	7.91118	5.14521	10	0	42.8308	45400	1	26	1	3	1
0	0	0	0.355	0.185	0.215	3.68	0	0.345	7.61	13.085	5.13	8.805	21.505	1.5	77	0.1	57.05	18.945	0.085	2.195	0.855	3.305	1.19	10.225	1.655	1.43	1.18	1.46	239.09	3.64515	0	5	5	2.19002	3.71609	5	2.81804	4.77916	5.71122	6.54622	4.15362	10	58.5595	45401	2	56	2	3	2
0.01	0.16	0	0.935	0.095	0.19	1.13	0.425	0.73	7.87	12.2	4.49	7.27	28.31	0.025	37.53	1.28	3.79	0.63	0.085	1.12	0.05	3.25	1.955	5.735	0.02	0.01	0.015	0.59	119.9	5	5	0.794913	1.58983	0	1.63874	5	5	3.54309	8.40841	2.78983	10	0.030329	48.7951	45402	2	23	1	1	1
0.005	0.01	0	1.73	0.04	0.11	0.05	8.68	0.31	2.745	0.345	2.12	0.045	0.04	0	0	0	0.295	0.365	0.44	0.22	1.155	0.87	0.43	12.45	0	0	0	0.01	32.465	5	5	1.65269	3.30539	4.36418	9.30221	5	5	2.43715	0	2.79174	7.58328	10	61.4366	45403	2	29	1	3	3
0.005	0	0	2.555	0	0.18	0	0.2	2.005	2.58	0.94	7.54	0.015	0.08	0	0	0	0	0.185	0.105	1.905	0.47	1.205	1.79	16.04	0	0	0	0	37.8	3.73216	0.977472	5	5	0.707503	0.88796	5	5	2.73487	7.01297	10	4.20392	4.13369	54.3906	45404	1	80	4	3	1
0	0	0	2.165	1.385	1.76	25.775	20.64	2.43	6	0.715	3.185	0.405	0.09	0	0	0	0	0.215	0	1.125	0.285	3.455	0.215	4.66	0	0	0	0.04	74.545	1.05842	2.91065	2.55997	5	0.0467574	3.47443	5	5	2.45322	8.88078	7.93082	2.87156	1.46473	48.6513	45405	2	24	1	4	4
0.025	0.015	0.005	1.65	0.075	0.105	1.505	0	0.155	12.015	13.83	11.11	9.25	22.76	1.58	81.065	0.03	16.58	6.995	0.425	1.4	2.44	2.68	0.9	19.34	1.745	1.505	1.245	1.535	211.965	4.40327	2.08123	5	5	1.66498	7.23822	5	0	6.12595	8.05303	3.61776	7.94627	9.62612	65.7568	45407	2	80	4	3	1
0.005	0	0	3.25	0.165	1.23	2.495	0.79	0.535	9.105	1.5	15.965	0.025	0.52	0	0	0	0	0.29	0.085	0.155	0.72	0.91	0.4	8.745	0	0	0	0	46.89	3.06892	4.13655	3.63731	2.54374	3.44871	1.79946	5	5	5.95815	6.40294	10	3.08734	3.5521	57.6352	45410	2	50	2	4	3
0	0.01	0	0.805	2.495	2.815	5.31	1.95	1.595	0.67	0.145	0.105	0.02	0	0	0	0	44.01	24.965	0.155	0.58	0.315	0.59	0.5	5.66	0	0	0	0.02	92.715	5	0	5	5	1.71978	8.44325	5	0	4.40037	0	6.33505	6.79192	7.06639	54.7568	45411	2	32	1	1	1
11.255	15.125	1.26	4.65	0	0	0	0.025	0.24	4.98	1.355	24.215	0.04	0.35	0	0	0.015	0	0.48	0.115	0.125	0.965	0.18	0.31	7.275	0	0	0	0	72.96	2.58305	0	5	5	3.13952	4.95821	5	3.48592	7.88531	3.3383	5.11897	9.90933	9.50816	64.9268	45412	1	24	1	5	4
0	0.035	0	0.185	0.005	0	0	0.1	0.145	0.53	0.005	0.015	0	0	0	0	0	0.01	0	0	0	0.325	1.535	0.175	2.235	0	0	0	0	5.3	3.26965	5	0	0	0	10	5	5	2.23906	0	0	1.53403	10	42.0427	45416	2	39	1	3	2
0.005	0.005	0	7.68	0.095	0.245	0.125	0.135	0.055	8.285	11.78	9.32	7.495	18.555	1.285	65.865	0.105	27.91	6.91	0.045	0.785	0.305	2.7	1.21	8.13	1.415	1.22	1.01	1.245	183.92	2.27144	0	5	5	3.55731	3.53994	3.96951	3.15853	5.25134	5.3046	2.43998	7.75014	6.27257	53.5154	45420	2	76	3	3	3
6.255	7.64	0.465	17.31	0	0.01	0	0	0.025	2.565	6.18	11.475	3.505	13.855	0.015	6.915	0.075	0.475	13.62	0.32	2.06	1.695	2.645	0.59	15.98	0.01	0.005	0.005	0.29	113.985	5	5	5	5	10	9.89335	5	5	10	3.80859	8.75162	10	10	92.4536	45421	2	69	3	1	2
0	0	0	0.02	0	0	0	0	0	0.785	0.345	1.88	0	0.005	0	0	0.06	20.395	3.4	0.16	0.215	0.78	0.635	0.59	5.91	0	0	0	0	35.18	2.93197	0.0494658	1.23664	0	7.0835	10	3.69213	1.6571	0	0	6.83989	0	9.76165	43.2523	45422	1	75	3	3	2
0.365	0.185	0.065	0.13	0	0	0	0.005	0	3.31	16.46	5.2	11.08	29.01	1.71	96.905	0	0	0	0.05	0.67	0.725	2.465	0.94	9.715	1.885	1.6	1.36	1.715	185.55	5	0	0.639308	1.27862	3.40964	2.5104	5	0	6.48377	0	5.78256	7.90063	4.32887	42.3338	45425	2	77	3	4	2
0	0.01	0	0.055	0	0	0	0.03	0.04	0.155	0	0.005	0	0	0	0	0	0	0	0	0.12	0.07	0.535	0.055	0.71	0	0	0	0	1.785	3.56973	2.37982	0	0	0.888466	10	5	2.32032	7.63411	10	0	10	10	61.7924	45426	2	27	1	1	2
0.325	0.305	0.035	0.015	0	0	0	0	0	9.425	0.32	6.64	0	0	0	0	0	0	0	0	0.005	0.93	18.31	0.85	7.045	0	0	0	1.73	45.935	0.703126	0	0.730994	0	0	4.2082	2.76929	0	0	10	8.90723	6.51401	8.22235	42.0552	45429	1	39	1	3	3
0	0.05	0	0.26	0.01	0	0	0.14	0.2	1.18	0.1	1.17	0	0	0	0	0	107.1	61.92	0.38	3.62	2.77	1.875	1.53	21.61	0	0	0	0	203.915	5	3.91448	3.99917	5	0.371374	1.33185	5	5	9.13189	0	0	9.45884	8.55504	56.7626	45430	1	37	1	1	1
0	0	0	0.775	0.19	0.22	3.745	0.105	0.5	10.345	28.58	17.635	19.21	47.03	3.285	168.435	0.03	10.255	6.995	0.17	0.525	0.89	5.145	2.165	12.61	3.62	3.125	2.58	3.19	351.355	5	4.74684	3.31525	4.74684	2.33072	3.01386	5	4.69033	2.49589	0	10	4.18049	3.96594	53.4862	45431	2	65	3	3	4
0.045	0.03	0	0	0	0	0	0	0	6.68	38.98	10.845	26.22	64.25	4.495	230.375	0	0	0	0.09	0.07	0.06	5.055	2.245	8.505	4.955	4.27	3.53	4.36	415.06	0.935279	0	0	0	7.77321	4.24712	5	5	7.87225	0	0.574486	4.8696	10	46.2719	45433	2	49	2	3	3
0.005	0.01	0	1.08	0.215	0.265	0.455	0.305	1.22	0.765	0.245	2.29	0	0	0	0	0	0	0	0.29	0.36	0.575	0.955	0.68	10.35	0	0	0	0	20.065	5	5	0.770925	0	0	0.372755	5	5	10	4.89966	7.77269	9.11773	8.31628	61.25	45434	1	22	1	3	2
0	0	0	1.605	2.45	2.85	48.77	0.105	4.64	12.615	10.86	8.67	7.755	18.85	1.125	63.64	0	0	0	0.03	1.66	0.525	2.045	1.05	8.165	1.24	1.055	0.895	1.15	201.75	1.42945	2.56606	5	5	2.5333	5.71169	5	2.53876	1.87937	2.29065	9.801	3.30361	5.50092	52.5548	45439	1	43	2	3	3
0	0.045	0	0.37	0.54	0.6	1.14	0.1	0.49	2.28	0.055	0.465	0	0.015	0	0	0.475	1.405	0.16	0.02	0.435	0.72	5.385	0.38	5.545	0	0	0	0.35	20.975	4.7069	4.25213	1.51638	2.81391	0.083375	4.55997	5	4.28339	2.5086	0	3.96338	5.83789	9.26155	48.7875	45441	2	22	1	3	3
0.165	0.305	0.045	0.41	0.1	0.175	1.4	0	0.14	4.38	0.07	10.695	0.005	0.1	0	0	1.095	3.25	1.565	0.025	0.31	0.24	2.31	0.325	6.58	0	0	0	0.095	33.785	4.92026	0	1.42094	0.063624	1.1424	2.19258	5	1.37852	1.29701	7.25031	9.03577	1.17486	3.44235	38.3186	45443	2	43	2	4	3
0.01	0.04	0	1.435	0	0	0	2.15	0.75	31.005	151.995	47.05	103.24	253.02	17.675	906.875	0	0	0.205	0.42	0.47	1.06	21.415	8.455	49.66	19.5	16.815	13.905	17.16	1664.31	5	5	1.29656	2.59313	0	1.50998	5	5	10	2.88993	7.93834	7.2014	8.52337	61.9527	45444	1	73	3	3	2
0.005	0.005	0	0	0	0	0	0	0	4.28	20.15	7.795	12.045	46.91	0.045	62.195	0.895	209.6	62.065	0.26	0.965	0.505	11.315	2.565	17.895	0.03	0.015	0.02	0.98	460.54	4.08931	5	5	0	3.90845	2.01788	5	0	8.31352	0	5.80563	10	10	59.1348	45450	1	47	2	4	4
0.005	0.005	0	10.965	3.165	3.87	8.135	0.29	2.115	12.195	7.59	6.455	4.335	16.865	0.015	28.745	0.27	9.72	1.695	0.245	0.2	1.315	1.96	1.01	12.635	0.01	0.005	0.01	0.355	134.18	2.7133	0	5	5	8.3399	4.84937	5	4.66657	4.59629	6.1203	7.58613	4.03901	8.30454	66.2154	45451	2	75	3	3	2
0.005	0.025	0	3.73	0	0	0	0	0	16.045	49.405	15.555	32.32	84.805	4.98	282.64	0	0	0	0.14	0.11	0.615	20.78	3.645	17.165	5.5	4.67	3.97	6.305	552.41	2.65647	1.85585	0	0	0	4.99393	5	5	2.23163	6.00621	9.58764	2.30262	9.05413	48.6885	45458	1	51	2	3	3
0.005	0.085	0	0.46	0	0	0	0.235	0.335	2.115	0.2	0.24	0	0	0	0	0	0	0.12	0.03	0.005	0.85	2.515	0.645	5.43	0	0	0	0	13.27	5	5	0	0	8.95643	2.40823	5	5	10	3.46505	4.37325	9.64658	10	68.8495	45462	1	69	3	3	2
0.715	0.7	0.08	0.125	0	0.015	0	0.035	0.045	3.96	0.075	0.07	0	0.005	0	0	0.095	0.28	0.405	0.025	0.085	0.02	0.31	0.22	1.825	0	0	0	0	9.09	3.3707	1.37122	1.53576	3.0441	2.92526	10	4.88811	2.07054	2.04934	6.02847	4.74717	6.04067	4.99499	53.0663	45463	1	61	3	1	1
0	0	0	0.525	0.645	0.755	12.885	0.075	1.295	4.865	19.935	6.45	13.53	35.055	2.065	117.09	0	0	0	0.1	1.61	0.97	4.28	1.32	9.145	2.28	1.935	1.645	2.08	240.535	5	5	5	5	0.973971	0.387522	5	5	10	6.89057	7.08413	10	5.85985	71.196	45465	2	62	3	4	1
0	0.035	0	0.08	0.005	0.015	0	1.15	0	15.34	55.89	20.13	38.07	93.26	6.52	334.39	0	0	0.02	0.135	0.16	0.015	15.19	3.205	15.905	7.19	6.21	5.13	7.105	625.15	3.24253	0	0.664029	0.623374	10	5.43732	2.10755	0	2.97302	7.19861	10	8.35532	4.48774	55.0895	45468	1	80	4	3	2
0.005	0.01	0	1.25	1.455	1.475	10.17	0	0.92	9.605	6.025	12.11	3.84	13.6	0.34	46.51	0.105	16.825	5.015	0.22	0.145	0.38	1.36	1.69	8.645	0.41	0.17	0.385	0.335	143	3.85755	0	4.29574	5	7.27116	0.546082	3.29784	1.06889	10	7.88785	4.69274	9.90295	6.60031	64.4211	45471	2	54	2	3	3
0	0	0	0.075	0	0	0	0.4	0.115	4.325	16.88	4.625	11.505	28.185	1.97	101.06	0	0	0	0.345	0.2	0.75	2.555	0.985	11.16	2.17	1.875	1.55	1.915	192.645	5	5	0.441778	0.883557	0	6.95398	5	5	1.12243	0	5.28036	4.56641	0	39.2485	45475	1	36	1	3	1
6.505	7.945	0.48	1.45	0	0.005	0	0.005	0.02	2.155	0.305	10.57	0.01	0.175	0	0	0.085	0.255	0.19	0.25	2.14	0.51	0.56	0.185	8.35	0	0	0	0	42.15	5	0	5	5	4.61812	10	5	5	10	8.88099	6.96909	10	9.50039	84.9686	45477	1	56	2	2	1
0	0	0	0	0	0	0	0.765	0	0	0	0	0	0	0	0	0	17.85	10.105	0.17	0.245	0.145	1.63	0.115	2.315	0	0	0	0	33.34	2.90983	0	1.49511	2.99023	0	3.00643	5	0	2.02632	4.90791	8.43989	2.43021	1.87435	35.0803	45482	1	74	3	1	1
0	0	0	0.01	0	0	0	0.005	0.01	3.37	0.065	0.075	0	0	0	0	0	0	0.145	0.005	0	0.085	0.12	0.125	0.655	0	0	0	0	4.67	2.19859	1.12486	4.78065	5	7.1991	7.35485	5	1.19516	1.60807	0	1.90191	7.72118	10	55.0844	45484	2	35	1	2	1
0	0	0	0.06	0.06	0.125	0.735	0	0.075	15.805	0	8.245	0	0	0	0	0.83	2.465	0.235	0	0.03	0.03	29.17	0.74	2.205	0	0	0	2.88	63.69	0.396574	0	0	0	0	0.0366068	4.72081	0	9.2619	10	10	10	6.90355	51.3194	45485	1	52	2	4	2
0	0	0	1.11	1.565	1.725	3.245	8.415	0.99	5.21	4.83	12.405	2.945	10.24	0.255	34.885	0.305	1.18	17.49	0.06	1.265	0.885	3.655	1.04	10.45	0.305	0.13	0.29	0.22	125.095	4.25506	0.772052	3.9447	3.57074	2.30329	5.1965	5	5	2.88888	8.23093	9.82691	5.93196	2.20945	59.1305	45487	2	35	1	4	2
0.5	0.885	0	0.42	1.31	1.475	2.785	1.02	0.835	2.175	0.175	0.165	0.01	0	0	0	0	0	0.01	0	0.185	0.13	0.47	0.2	1.44	0	0	0	0.01	14.2	2.47386	0	2.78041	5	0	4.18654	5	5	1.51236	6.98848	8.18912	6.75822	6.87175	54.7607	45488	2	80	4	2	1
0	0	0	0.01	0.085	0.085	0.585	0	0.055	0.565	0.005	0.31	0	0	0	0	0.095	35.425	9.545	0.015	0.145	0.65	1.6	0.13	5.22	0	0	0	0.005	54.53	4.70585	0	4.24434	1.99734	0	3.713	5	1.18592	6.88049	0	8.87776	3.36094	10	49.9656	45491	1	78	3	3	1
0	0	0	1.325	0.205	0.275	3.905	1.055	0.365	0.65	0.055	0.545	0.045	0.015	0	0	0	4.82	3.775	0	0.185	0.32	0.12	0.11	2.27	0	0	0	0	20.04	3.06046	0	3.18355	4.75703	5.81577	1.53126	2.42389	0	9.99183	9.06844	8.37096	10	4.69105	62.8942	45492	1	78	3	1	1
0.015	0.005	0.005	2.195	1.555	1.845	6.88	11.975	1.31	11.18	19.755	14.325	11.145	42.9	0.045	107.565	0.04	0.115	0.365	0.135	0.43	0.475	4.43	3.325	15.73	0.045	0.025	0.04	0.87	258.725	4.34663	2.11161	4.41176	5	1.08597	10	5	5	0.854795	5.9762	10	1.45023	6.24202	61.4792	45496	2	67	3	3	3
6.15	7.575	1.07	0.555	0	0.015	0	0.105	0.13	5.795	11.15	6	7.5	18.455	1.285	65.865	1.565	2.055	0.255	0.055	2.51	3.105	2.96	0.88	23.65	1.415	1.22	1.01	1.245	173.575	4.81174	3.2888	1.58016	3.16033	0.438506	4.37979	5	5	6.69777	0	8.40247	5.22469	7.36121	55.3455	45499	1	73	3	3	3
0.005	0.085	0	0.485	0	0.01	0	0.255	0.345	12.145	13.185	3.83	8.79	23.505	1.295	74.42	0	0	0	0.095	0.07	0.535	4.835	1.27	5.21	1.43	1.215	1.03	1.335	155.38	5	5	3.85243	5	7.42084	2.23127	5	5	6.71392	3.31158	10	4.61589	10	73.1459	45500	1	80	4	3	2
0.695	0.66	0.08	0.045	0	0	0	0.11	0.035	1.18	0.555	2.775	0	0	0	0	0	0	0	0.095	0.38	0	0.5	0.74	2.655	0	0	0	0	10.505	1.95818	0.339213	1.30385	2.6077	1.82044	10	1.50271	0.763229	3.01242	5.27288	3.09552	2.73842	2.47712	36.8917	45501	2	47	2	3	3
0	0	0	0.015	0	6.93	0.185	0	0	3.095	0.435	3.53	0	0	0	0	0	1.235	1.18	0	0.395	2.265	0.48	0.57	15.56	0	0	0	0.015	35.89	4.77003	2.12451	0	0	0.197628	3.72454	5	2.21097	7.89376	8.43215	10	6.26722	9.91507	60.5359	45505	2	51	2	3	4
0.005	0.015	0	0	0	0	0	0	0	2.33	10.735	4.135	7.23	18.85	1.125	63.64	0	0	0	0.21	0.09	0	1.35	0.595	3.635	1.24	1.055	0.895	1.125	118.26	4.71855	0	0	0	3.06034	1.84583	5	5	7.88094	0	5.32728	5.11972	10	47.9527	45507	1	70	3	3	1
0.025	0.01	0	5.2	1.605	3.505	17.66	0.055	2.015	7.805	2.73	14.095	0.035	0.335	0	0	1.215	3.59	0.615	0.785	1.78	3.08	1.575	1.96	19.615	0	0	0	0	89.29	2.67834	0	2.87784	2.99174	1.91147	5.56059	5	5	6.96076	6.11374	9.60433	2.22251	8.25834	59.1797	45510	1	30	1	1	2
0.025	0.05	0	3.06	0	0.005	0	0.28	0.395	1.3	0.3	6.37	0.01	0.005	0	0	0	0	0	0.015	0.01	0.325	1.11	0.335	3.375	0	0	0	0	16.97	0.945238	4.68464	3.99909	5	4.20475	3.4981	5	5	8.20004	9.62828	3.37002	8.04585	7.58824	69.1643	45518	2	36	1	4	3
0	0	0	0.75	0.005	0.025	0	0.38	0.385	0.51	0.225	1.925	0	0.005	0	0	0	0	0.005	0.02	0.075	0.165	0.195	0.52	3.51	0	0	0	0	8.7	1.8414	0	2.14663	0.165125	1.321	1.38875	4.79965	0.963232	4.56662	0.332697	0.784324	5.59049	5.76409	29.664	45520	2	78	3	3	1
0	0	0	0.26	0.03	0.02	0.66	0	0.06	7.595	0.075	25.94	0.01	0.02	0	0	0	0	0	0.05	0.32	0.515	4.825	0.14	7.435	0	0	0	0	47.955	3.5551	5	5	3.22975	0	5.85518	5	1.6367	4.81595	2.48293	5.99888	5.35379	10	57.9283	45523	2	71	3	4	4
0	0	0	0.295	0.175	0.195	0.375	0.125	0.295	6.12	0.005	1.305	0	0	0	0	0.16	0.49	0.05	0	0.28	1.225	14.13	0.575	6.22	0	0	0	1.28	33.3	1.46261	3.16772	0.135462	0.187563	0	3.52682	5	5	2.83421	8.29351	9.9109	7.61281	6.12683	53.2584	45526	1	33	1	3	1
0.005	0.02	0	1.145	0.085	0.23	0.115	0.205	1.03	8.405	0.11	2.53	0	0.045	0	0	0.25	0.75	0.075	0.07	0.72	1	2.115	0.765	14.795	0	0	0	0	34.465	4.43412	1.27796	2.71565	4.63259	1.86013	3.57172	4.66454	5	5.504	3.21145	7.18083	4.63818	10	58.6912	45530	2	50	2	4	4
0	0	0	1.825	0.72	0.81	1.53	0.56	0.48	1.38	0.295	7.085	0.015	0.25	0	0	0	1.64	0.27	0.015	0.3	0.555	1.045	0.065	5.745	0	0	0	0.005	24.59	4.41181	5	5	5	0	7.92821	4.87512	0	4.88173	8.75048	0	7.41835	7.39285	60.6585	45531	2	24	1	1	2
0.225	0.145	0.02	0	0	0	0	0	0	0	0	0	0	0	0	0	0	0	0	0.38	0.155	1.245	7.02	0.07	9.24	0	0	0	0	18.5	5	5	0	0	0	5.3718	4.86352	3.94364	1.82042	0	4.26842	0.703917	7.51034	38.4821	45534	2	55	2	4	3
0	0	0	0	0	0	0	0	0	2.57	13.465	6.245	8.79	31.155	0.78	106.665	0	0	0.155	0.215	0.11	0.69	3.36	2.69	11.045	0.935	0.395	0.89	0.635	190.79	3.65981	0	0	0	0.67387	10	2.37016	0	1.8937	2.85814	5.68379	0.535422	7.18735	34.8623	45536	2	76	3	2	1
0	0	0	0.105	0.01	0	0	1.35	0.01	8.315	41.54	12.595	28.275	69.245	4.84	248.255	0	0	0.115	0.125	0.21	0.34	5.175	2.065	10.155	5.335	4.605	3.805	4.7	451.17	0.83046	0.115634	0.375809	0.664894	1.23343	3.04206	4.6346	3.12211	6.30685	4.32213	2.72266	5.67654	2.79229	35.8395	45539	2	74	3	3	3
0	0.005	0	0.005	0.075	0.075	0.51	0	0.045	0.61	0	0.615	0	0	0	0	0.28	17.885	3.205	0.005	0.76	0	0.005	0.075	0.465	0	0	0	0.005	24.625	0.690236	0	3.33333	0.87963	2.49383	8.14815	1.42222	0	1.87893	10	0	10	0.560684	39.407	45547	1	80	4	1	1
0.945	1.805	0.33	0.445	0.015	0	0	0.22	0.315	3.105	0.11	0.55	0.95	3.2	0	0	0.01	0.025	0.11	0.115	0.48	1.135	3.96	0.695	10.64	0	0	0	0	29.16	5	5	0.102291	0.0340971	6.89216	6.2319	5	5	5.81337	1.1396	10	4.92727	9.96937	65.1101	45549	2	50	2	3	2
0	0	0	0.47	0.78	0.875	1.655	0.715	0.65	8.715	19.165	9.575	12.835	34.745	1.95	122.855	0	0	0.005	3.13	1.23	1.55	6.075	2.025	16.695	2.17	1.735	1.625	1.855	253.08	5	2.87283	1.35661	2.68131	4.05175	4.20366	5	2.88879	0.626642	0.374532	8.89561	1.74317	8.71114	48.406	45550	2	59	2	3	2
0.005	0	0	43.02	4.32	5.135	11.275	4.965	0.605	7.205	9.65	20.425	6.09	21.565	0.535	73.45	0.435	14.295	9.58	0.215	0.525	0.505	2.21	2.38	12.875	0.645	0.27	0.61	0.46	253.25	2.65266	0	5	5	5.02008	10	1.70934	0.376506	2.38746	9.08216	8.25422	6.15267	6.95088	62.586	45553	2	68	3	3	3
0	0	0	0.365	0.02	0.055	0	4.475	0.01	0.765	0.14	0.14	0.025	0.02	0	0	0.005	0.02	0.045	0.095	0.035	0.015	0.78	0.005	1.565	0	0	0	0.005	8.585	1.16187	0	0.454593	0.909185	0	8.58431	4.91687	0	0	2.89785	8.38038	1.07396	0.555023	28.934	45559	2	39	1	3	1
0	0	0	0.03	0	0	0	0	0	16.81	16.12	5.675	10.85	28.275	1.685	95.465	0	0	0	0.045	0.24	0.475	2.62	0.93	6.31	1.865	1.58	1.345	1.685	192.005	2.08093	0	5	5	0	4.58229	2.96194	0.620518	1.04592	6.54226	1.96558	4.27141	6.38409	40.4549	45561	2	79	3	3	2
0.62	0.505	0.07	3.225	1.975	3.73	21.715	0.035	2.09	6.385	0.35	8.08	0.01	0.175	0	0	2.075	4.215	0.285	0.62	2.52	2.415	1.39	1.695	20.005	0	0	0	0	84.185	4.03701	2.82313	3.82458	4.78788	0	4.09677	5	1.14451	10	4.90361	6.53008	6.53073	7.50222	61.1805	45564	1	42	2	1	2
0.07	0.05	0	5.105	0.01	0.025	0	1.915	0.25	3.87	8.165	5.995	5.44	14.145	0.845	47.73	0	0	0.02	0.085	0.045	0.095	1.16	0.48	4.035	0.93	0.79	0.67	0.845	102.77	1.81873	0	0.620487	1.24097	0.421179	2.939	5	0.263237	4.78709	0.939297	0	6.169	8.19155	32.3905	45573	2	52	2	3	3
0	0	0	0	0	0	0	0	0	0	0.1	0	0	0	0	0	0	0	0	0	0.005	0	0	0.01	0.005	0	0	0	0	0.12	0.0560706	0	0	0	0.219298	0.917257	5	5	7.67269	10	0	10	1.47773	40.3431	45577	2	42	2	4	1
0	0	0	0	0	0	0	0	0	5.475	0.595	1.75	0	0	0	0	0	0	0	0.015	0.035	0.005	11.67	1.04	1.35	0	0	0	1.155	23.09	0.429154	0	0	0	3.77655	5.36626	4.63152	0	0	2.04272	10	1.28068	8.68957	36.2165	45586	1	38	1	4	3
0	0	0	6.27	0	0	0	0	0.04	3.79	0.72	24.105	0.02	0.385	0	0	0	0	0	0	0.245	0	1.52	0.29	12.865	0	0	0	0	50.25	1.98767	0	5	5	2.19209	9.02216	5	0	2.69055	0.158192	4.19661	4.60275	9.57288	49.4229	45588	1	79	3	3	1
0	0	0	42.805	0.97	1.145	18.41	8.67	3.795	14.85	0.83	14.18	0.33	0.045	0	0	0.005	3.97	0.675	0.025	0.71	0.075	0.77	0.325	6.205	0	0	0	0.02	118.81	1.66862	0	5	5	1.85781	9.89364	3.612	0	4.66853	7.6307	7.86452	7.63404	3.52763	58.3575	45590	2	26	1	2	2
0.005	0.005	0	1.43	0	0	0	0	0.02	3.275	11.93	11.425	6.81	26.545	0.03	66.37	1.15	3.58	0.35	0.06	0.155	0	2.75	1.67	10.57	0.025	0.015	0.025	0.525	148.72	3.12489	0	4.36641	5	3.61699	2.40117	5	1.55611	3.28857	3.46422	7.34493	9.79222	4.93611	53.8916	45591	2	34	1	4	1
0	0	0	0	0	0	0	0	0	3.14	23.66	8.16	13.29	51.76	0.05	68.63	0	0	0.155	0.195	0.285	0.125	4.515	3.92	10.715	0.03	0.02	0.02	1.08	189.75	5	2.71213	0	0	4.77851	6.02033	2.86711	0	4.43281	9.75074	10	4.44179	0	50.0034	45593	2	50	2	3	1
0.005	0.005	0	1.46	2.96	3.28	22.365	0.005	2.025	17.285	0.545	11.035	0.04	0.15	0	0	0	3.79	4.38	0.255	0.315	0.51	0.79	0.79	6.645	0	0	0	0.115	78.75	2.25069	1.29848	3.61409	5	4.36288	10	2.92244	4.86929	2.58799	10	9.45762	6.664	8.19092	71.2184	45594	2	78	3	3	4
0.01	0.035	0	5.01	0.03	0.085	0.005	6.71	0.015	2.295	1.81	8.595	0.08	0.65	0	0	1.855	37.43	6.43	0.32	2.035	4.51	4.44	0.905	21.58	0	0	0	0.23	105.065	5	5	5	5	0.278794	1.20632	5	5	10	9.94076	10	9.05757	10	80.4834	45596	1	80	4	4	4
0.01	0.015	0	3.86	3.285	3.7	7.035	0.18	2.375	12.34	1.225	3.22	0	0.575	0	0	0.14	48.3	68.905	0.72	1.7	1.35	3.28	0.825	11.46	0	0	0	0.01	174.51	5	5	5	5	0.452768	0.965694	2.81128	3.89741	10	8.4814	7.15678	10	5.24472	69.01	45601	1	80	4	3	3
0	0.005	0	0.005	0	0.005	0	0.005	0	0	0	0	0	0	0	0	0	0	0.145	0.02	0.05	0.22	0.585	0.05	2.385	0	0	0	0	3.475	1.21935	0.807253	0	0	0	1.91066	5	2.01813	7.59012	9.49385	7.09568	10	0	45.135	45603	1	61	3	4	1
0	0	0	0.575	0.725	0.915	13.415	0.07	1.265	3.225	5.76	4.36	3.635	13.65	0.015	6.915	0.055	0.225	0.05	0.08	0.97	1.225	0.97	0.425	7.215	0.01	0.005	0.005	0.295	66.055	2.03735	0	4.09593	5	0.588568	10	5	2.22835	6.13414	4.10866	5.23396	9.41507	7.22058	61.0626	45604	2	24	1	1	2
0.005	0.005	0	0.005	0	0.005	0	0.005	0	0.05	0	0.015	0	0	0	0	0.065	0.19	0.02	0.11	0.435	0.83	0.095	0.01	4.545	0	0	0	0	6.39	2.63815	0	0.759804	1.51961	0	8.23529	3.96078	5	0.950339	3.63399	1.16863	7.60647	1.4729	36.946	45605	2	38	1	3	1
0	0.01	0	6.82	0	0	0	0	0.18	4.475	0.105	1.535	0	0	0	0	0	0	0.415	0.09	0.25	0.345	4.58	0.315	5.595	0	0	0	0.145	24.86	3.65067	2.69095	1.26785	2.53571	0.551991	4.39469	5	0	2.87651	5.39571	9.49973	0.534775	8.78323	47.1818	45609	2	48	2	3	3
0.11	0.065	0.115	17.85	27.095	30.72	71.505	0.24	18.72	9.065	8.74	9.89	4.95	18.745	0.015	29.42	1.745	13.575	1.815	0.16	0.935	0.87	2.665	2.3	17.16	0.015	0.005	0.015	0.495	289	1.27555	3.8379	5	5	1.57368	6.2854	3.66458	5	1.4967	8.07381	0.811753	7.85769	7.11651	56.9935	45610	2	42	2	4	3
0.21	0.37	0	0.005	0	0	0	0	0	0.24	0.335	0.78	0	0	0	0	0	0	0.07	0.01	0.055	0.53	0.825	0.445	4.57	0	0	0	0	8.445	3.161	0	0.98019	0.670656	6.03935	6.22242	5	1.05757	4.44412	2.01999	8.23591	2.34939	9.65406	49.8346	45612	1	68	3	4	1
0.005	0.115	0	0.625	0	0	0	0.32	0.455	5.21	0.03	0.69	0	0	0	0	0	0.555	0.315	0.11	0.515	0.25	6.265	0.74	3.705	0	0	0	0.48	20.385	2.02497	5	0.0276589	0.0553179	0	10	5	5	0	2.58642	2.13583	2.20661	7.181	41.2178	45613	1	23	1	1	1
0	0	0	0.39	0	0	0.045	0	0	0.97	0.41	0.81	0	0	0	0	0	0.295	0.28	0.01	0.015	0.495	0.075	0.005	0.55	0	0	0	0	4.35	0.263713	0	0	0	6.99719	10	2.92194	3.59309	0	9.40577	9.93207	0	9.83447	52.9482	45616	2	39	1	3	4
0.005	0.005	0	3.63	3.455	2.67	39	0.045	22.4	17.91	2.365	11.895	0.005	0.93	0	0	0	0.875	1.755	0.115	0.13	0.055	1.245	2.545	6.71	0	0	0	0.09	117.835	5	1.80777	5	5	1.88812	4.84391	3.39259	1.52531	0	7.92073	10	7.37044	9.33336	63.0822	45621	2	78	3	3	4
0.005	0.06	0	0.335	0	0	0	0.17	0.24	1.535	0.095	0.12	0	0	0	0	0.04	12.695	2.175	0.155	0.11	0.73	1.635	0.45	5.225	0	0	0	0	25.775	3.76031	5	0.940078	0	0	4.68406	5	5	0.717381	5.84129	10	0	4.72014	45.6633	45623	2	51	2	4	2
0.02	0.03	0	2.32	1.31	1.825	2.62	2.22	0.94	14.98	7.19	10.805	4.31	15.38	0.38	52.03	0	2.69	0.27	0.28	0.445	0.735	3.47	1.885	20.905	0.455	0.19	0.435	0.32	148.44	4.39499	2.55135	3.54082	5	4.49213	5.36439	5	4.93916	4.89812	0.549522	0	9.34039	9.96454	60.0354	45624	1	71	3	3	4
0.055	0.03	0.01	3.53	0	0.005	0.055	0	0.04	7.755	0.91	17.665	0.02	0.425	0	0	0.025	9.24	1.895	0.03	0.625	0.18	1.34	0.535	12.49	0	0	0	0	56.86	3.14045	0	5	5	0.137492	6.44496	5	4.76927	2.62719	0	9.48667	6.22332	7.83575	55.6651	45625	1	76	3	2	2
0.19	0.13	0	2.86	0	0	0	0	0.04	2.37	0.605	13.835	0.02	0.35	0	0	0	35.7	20.225	0.01	0.92	0.395	0.76	0.4	10.82	0	0	0	0	89.63	1.20688	0	4.48528	5	0.0202296	7.2243	4.12684	3.83098	2.66642	2.28763	0.965741	2.40402	4.72112	38.9394	45627	1	38	1	5	3
0	0	0	0	0	0	0	0	0	0.07	0	0.185	0	0	0	0	0	0	0	0.02	0.005	0	0.02	0.005	0.25	0	0	0	0	0.555	1.28041	0	0.0251509	0.0503018	1.44869	10	2.93763	0	0	6.28214	0	4.12596	4.04519	30.1955	45630	1	25	1	3	4
0	0.015	0	0.08	0	0	0	0.04	0.06	7.95	19.73	5.93	13.11	35.24	1.89	110.635	0	4.1	0.66	0.07	0.05	0.13	2.73	1.255	5.415	2.075	1.79	1.48	1.99	216.425	1.26757	3.91389	3.94447	5	0	1.20428	5	3.88332	3.60402	10	0.742074	10	7.65317	56.2128	45631	2	48	2	2	1
0.01	0.015	0	16.495	0.465	1.385	0.56	0.79	0.225	9.2	8.725	5.13	5.745	14.265	0.985	50.45	0.125	29.06	3.04	0.06	0.465	0.265	1.735	0.615	7.17	1.085	0.935	0.775	0.955	160.73	4.51153	0	5	5	5.98673	6.00842	5	4.95958	5.03359	10	8.64279	5.41306	8.0347	73.5904	45632	1	76	3	3	2
0	0	0	3.775	0	0.1	0	2.78	4.18	1.935	0	10.1	0	0	0	0	0	0	0	0.32	0.445	0.055	1.745	2.355	24.3	0	0	0	0	52.09	3.05512	2.04744	2.171	0	0	0.238959	5	3.31827	10	2.65148	10	10	0.593487	49.0758	45634	2	30	1	4	2
0	0	0	0	0	0	0	0	0	0.305	0.045	0.8	0	0	0	0	0	0	0	0	0.045	0.035	0.01	0	0.46	0	0	0	0	1.7	0.145968	0	0	0	2.18369	4.02648	5	2.20777	3.85163	7.29323	5.02274	4.88584	5.10186	39.7192	45638	1	36	1	4	1
0.005	0.06	0	0.335	0	0	0	0.17	0.24	5.82	0.015	0.195	0	0	0	0	0.045	0.135	0.015	0.035	0.38	0	2.64	0.325	0.535	0	0	0	0.145	11.095	2.2889	5	3.21565	5	6.9148	10	4.69622	5	0	7.43782	9.95315	0	10	69.5065	45640	2	73	3	4	2
13.85	16.985	1.785	0.015	0	6.945	0	0.015	0	4.935	0	0.015	0	0	0	0	0.02	0.065	0.005	0.22	2.27	2.445	6.435	0.05	7.405	0	0	0	0	63.46	5	5	5	5	9.36378	10	5	5	10	0	9.51366	10	10	88.8774	45641	2	62	3	5	4
0.01	0.01	0	0.04	0	0.01	0	0.01	0	0.65	0.78	2.25	0	0	0	0	0	0	0.1	0.035	0.105	0.28	1.94	1.055	6.85	0	0	0	0	14.125	5	0	0.175623	0.351247	0.79616	5.4038	5	0.3732	3.37888	1.17082	5.27165	1.65464	10	38.576	45645	1	47	2	3	4
0.095	0.09	0	0.14	0.005	0	0	0.075	0.105	7.36	19.895	5.58	13.39	35.055	2.065	117.09	0	17.85	10.035	0.055	0.2	0.425	3.165	1.355	6.87	2.28	1.935	1.645	2.075	248.835	2.46551	5	5	5	0	3.10711	5	5	5.45491	7.18087	2.47409	6.36108	5.26551	57.3091	45646	2	52	2	4	2
0	0	0	0.18	0	0	0	0.925	0.265	0.975	0.01	0.025	0	0	0	0	0	0	0.245	0.295	0.14	1.02	2.33	0.275	11.515	0	0	0	0	18.2	4.58154	4.8713	0	0	5.6451	2.84969	5	4.81116	5.85953	3.6351	9.098	4.50277	9.76271	60.6169	45649	1	73	3	3	3
0	0	0	0.02	0	0	0	0	0	5.045	21.505	11	14.465	37.7	2.25	127.285	0.025	8.92	1.395	0.06	0.045	0	2.64	1.275	5.49	2.485	2.11	1.79	2.25	247.755	0	0	5	0.360231	3.84246	0	3.19885	0.945605	10	8.10118	0	10	1.97148	43.4198	45653	2	46	2	4	3
0.005	0.01	0	0	0	0	0	0	0	1.505	11.385	3.585	6.565	25.465	0.025	64.085	0	0	0	0.055	0.135	0.03	2.575	1.62	6.45	0.025	0.015	0.025	0.51	124.07	1.74484	0.650618	0.0813273	0.162655	5.81219	2.75261	5	5	7.79157	2.75428	7.03735	4.65147	4.30075	47.7397	45654	2	42	2	3	3
0	0	0	0.19	0	0	0	0.78	0.22	5.46	0.13	14.04	0	0	0	0	0	0	0.135	0.22	0.08	0.49	0.3	0.355	7.02	0	0	0	0	29.42	2.94914	5	3.79574	0	0	7.22514	5	5	1.52827	3.28597	4.76696	3.78956	3.5528	45.8936	45658	1	57	2	2	1
0.005	0.005	0	0	0	0	0.095	0	0	6.415	6.85	3.01	4.52	11.78	0.705	39.775	0	0.645	0.635	0.11	0.77	1.035	2.08	0.635	7.955	0.775	0.66	0.56	0.795	89.815	4.36027	0	1.8287	3.65741	0	4.18803	2.28148	3.44907	6.13833	1.36626	0	8.01875	8.74454	44.0328	45659	2	27	1	2	2
0.015	0.035	0	5.175	2.58	4.875	28.26	0.065	2.68	14.66	31.745	13.355	20.34	53.465	3.16	178.995	0.06	20.395	3.34	0.19	0.55	0.73	6.135	3.74	19.5	3.495	2.965	2.52	3.16	426.185	5	0	5	5	0.324584	0.863024	5	0	6.38894	8.31452	6.89517	10	6.09566	58.8819	45660	1	65	3	3	2
0.01	0.02	0	0.355	0	0	0	0	0.005	7.305	39.995	14.57	26.725	74.425	3.82	251.97	0.745	2.355	8.305	0.13	0.58	0	6.675	3.185	14.87	4.26	3.385	3.195	3.74	470.625	5	0	1.66775	2.84738	0.130166	9.26181	5	4.77953	4.10994	4.17977	10	4.87455	5.01339	56.8643	45662	2	42	2	3	2
0	0	0	1.78	0.78	0.875	1.655	0.75	0.705	6.46	0.705	1.555	0.005	0.19	0	0	0	0	0.005	0.015	0.02	0	1.015	0.2	2.685	0	0	0	0.005	19.405	3.77145	5	5	5	4.62762	2.54464	5	5	10	0	2.51453	10	8.2118	66.67	45663	2	46	2	1	1
0	0	0	0	0	0	0	0	0	8.06	0.5	0.84	0	0	0	0	0	0	0	0	0	0.035	0.76	0.445	1.235	0	0	0	0	11.875	1.90758	0	3.32759	5	3.00658	4.93869	5	5	3.74056	3.01702	3.77062	2.38827	10	51.0969	45664	2	72	3	3	2
0	0.035	0	3.515	1.085	1.215	2.295	0.95	0.85	14.635	0.835	3.635	0.01	0.25	0	0	0	6.555	1.215	0	1.04	1.87	1.71	0.28	10.47	0	0	0	0.01	52.46	3.29016	4.84094	5	5	2.70478	10	5	4.59601	1.77273	10	4.29083	6.54564	10	73.0411	45673	1	33	1	1	2
0.005	0.015	0	0.41	0	0	0	0.14	0.205	2.165	8.58	4.855	4.96	19.295	0.02	33.055	0.115	0.345	0.07	0.06	0.225	0.8	1.93	1.18	6.6	0.015	0.01	0.01	0.395	85.46	2.21202	5	0.0686059	0	2.36614	8.61268	5	5	1.68676	7.7855	2.24208	2.8632	6.92955	49.7665	45674	2	46	2	1	3
0.01	0.03	0	0.845	0	0	0	0.42	0.605	0	0	0.045	0	0	0	0	0	0	0.54	0.01	0.03	0	2.16	0.505	1.18	0	0	0	0	6.38	5	5	0.109745	0.219491	3.76549	10	5	5	3.18744	0	5.95037	5.31113	10	58.5437	45675	1	55	2	2	1
0.01	0.045	0	1.665	0.115	0.465	0.16	0.27	0.25	6.445	28.23	8.19	18.2	48.74	2.68	153.865	0.05	26.76	2.74	0.405	5.61	1.99	5.31	2.22	18.135	2.96	2.51	2.13	2.76	342.91	5	5	1.14386	0.133007	0	4.48541	5	5	7.74001	1.63155	10	0.733268	8.36381	54.2309	45678	1	66	3	3	3
0	0.01	0	4.09	0.665	0.785	13.36	0.055	23.515	12.295	1.03	15.975	0.15	0.705	0	0	0	0	0.21	0.115	1.31	0.505	1.165	0.525	10.35	0	0	0	0.005	86.82	2.21175	2.36718	5	5	4.559	9.69126	4.19779	4.70147	8.37332	8.3231	3.13372	9.82677	9.40989	76.7953	45684	2	55	2	3	3
0	0.085	0	5.645	0.145	0.17	2.975	0.28	0.73	7.15	1.185	11.97	0.06	0.45	0	0	0.575	1.7	0.2	0.345	1.715	1.545	2.21	0.98	19.655	0	0	0	0	59.77	4.7835	5	3.49	5	0	2.47811	5	5	7.71576	10	0.342244	5.81771	6.65048	61.2778	45690	1	38	1	1	3
25.19	46.81	6.975	4.84	0	0.345	0	0	0.04	9.03	2.57	24.34	0.055	0.55	0	0	0.015	0.045	0.005	0.21	0.295	0.695	0.37	0.385	12.51	0	0	0	0	135.275	0.420139	0	2.95091	5	0.3997	4.29486	5	5	6.75402	8.84198	10	2.58597	3.31623	54.5638	45691	1	60	3	3	4
0.005	0.005	0	0	0	0	0	0	0	5.055	0.02	0.165	0	0	0	0	0	0	0.05	0.635	0.62	0.745	0.6	0.085	4.09	0	0	0	0.015	12.09	5	3.53864	0	0	0	2.29533	5	5	10	2.32084	3.16787	10	7.59225	53.9149	45692	2	44	2	2	2
0	0.015	0	0.085	0.005	0	0	0.045	0.065	2.1	0	1.08	0	0	0	0	0.04	3.08	3.945	0.02	0.355	0.645	1.39	0.22	4.725	0	0	0	0	17.815	1.18978	1.12581	0.334225	0.650858	2.38296	3.00937	2.91303	5	5.98714	10	10	10	0	52.5932	45695	2	31	1	3	4
[truncated: 10,049 more rows]
[truncated: 15 more columns]
